# Supplementary material for: NAViFluX: a visualization‑centric platform for interactive analysis, refinement and design of genome‑scale metabolic networks
Source: Bioinformatics. 2026 Apr 20;42(5):btag191. doi: 10.1093/bioinformatics/btag191 (PMC13181184; doi:10.1093/bioinformatics/btag191)
Supplement: btag191_Supplementary_Data [file btag191_supplementary_data.zip › Supplementary File 1.xlsx]

## Sheet: Details
	Supplementary File 1: This supplementary file contains the Flux Variability Analysis (FVA) profiles for the Escherichia coli iJO1366 GSMN simulated under different carbon source conditions (Case study 1).
	Conditions used in Case Study 1 (FVA profiles)
	Acetate
	Fructose
	Fumarate
	Galactose
	N-Acetyl glucosamine (GlcN)
	Glucose
	Glycerol
	Mannose
	Pyruvate
	Succinate
	Xylose

## Sheet: Acetate
	FVA profile of E. coli iJO1366 GSMN simulated with acetate as the sole carbon source
	Reaction abbreviation	minimum	maximum
	EX_cm_e	0	0
	EX_cmp_e	0	0
	EX_co2_e	10.1047	10.1047
	EX_cobalt2_e	-6.10073e-06	-6.10073e-06
	DM_4crsol_c	5.66859e-05	5.66859e-05
	DM_5drib_c	5.87195e-05	5.87193e-05
	DM_aacald_c	0	0
	DM_amob_c	5.08394e-07	5.08368e-07
	DM_mththf_c	0.000340624	0.000340624
	EX_colipa_e	0	-5.7621e-12
	DM_oxam_c	0	-3.99332e-10
	EX_glc__D_e	0	-1.90169e-10
	EX_glcn_e	0	-2.01656e-10
	BIOMASS_Ec_iJO1366_WT_53p95M	0.254197	0.254197
	EX_glcr_e	0	0
	EX_colipap_e	0	-4.20136e-12
	EX_glcur_e	0	0
	EX_glcur1p_e	0	0
	BIOMASS_Ec_iJO1366_core_53p95M	0	-2.15286e-11
	EX_12ppd__R_e	0	-3.22088e-10
	EX_gln__L_e	0	-2.81298e-10
	EX_cpgn_e	0	0
	EX_glu__L_e	0	-2.85283e-10
	EX_gly_e	0	-7.67984e-10
	EX_glyald_e	0	-3.62981e-10
	EX_glyb_e	0	0
	EX_glyc_e	0	-3.22103e-10
	EX_12ppd__S_e	0	-3.22006e-10
	EX_14glucan_e	0	-3.10094e-11
	EX_cpgn_un_e	0	0
	EX_15dap_e	0	-1.75173e-10
	EX_glyc__R_e	0	-4.64524e-10
	EX_glyc2p_e	0	-3.22051e-10
	EX_23camp_e	0	-1.13674e-10
	EX_23ccmp_e	0	0
	EX_23cgmp_e	0	0
	EX_23cump_e	0	0
	EX_23dappa_e	0	0
	EX_26dap__M_e	0	-1.81524e-10
	EX_glyc3p_e	0	-2.69888e-10
	EX_glyclt_e	0	-9.07722e-10
	EX_gmp_e	0	-1.15663e-10
	EX_gsn_e	0	-1.15656e-10
	EX_gthox_e	0	-5.04289e-11
	EX_gthrd_e	0	-1.00858e-10
	EX_gtp_e	0	0
	EX_gua_e	0	-2.4353e-10
	EX_h_e	-1000	-7.9946
	EX_h2_e	0	-3.32832e-09
	EX_h2o_e	16.6598	512.663
	EX_h2o2_e	1.63694e-10	0
	EX_h2s_e	0	-5.12104e-10
	EX_hacolipa_e	0	-5.25309e-12
	EX_halipa_e	0	-5.39149e-17
	EX_hdca_e	0	0
	EX_hdcea_e	0	0
	EX_hg2_e	0	0
	EX_his__L_e	0	-1.75775e-10
	EX_2ddglcn_e	0	-2.01643e-10
	EX_34dhpac_e	0	0
	EX_3amp_e	0	-1.1369e-10
	EX_3cmp_e	0	0
	EX_3gmp_e	0	-1.15661e-10
	EX_3hcinnm_e	0	0
	EX_3hpp_e	0	-2.77366e-10
	EX_3hpppn_e	0	-1.72166e-10
	EX_hom__L_e	0	-2.98057e-10
	EX_hxa_e	0	-1.73664e-10
	EX_hxan_e	0	-2.37766e-10
	EX_idon__L_e	0	-2.01712e-10
	EX_3ump_e	0	-1.38986e-10
	EX_4abut_e	0	-2.8938e-10
	EX_4hoxpacd_e	0	0
	EX_5dglcn_e	0	-2.17113e-10
	EX_5mtr_e	0.0017143	0.0017143
	EX_LalaDglu_e	0	0
	EX_ile__L_e	0	-1.67823e-10
	EX_imp_e	0	-1.14318e-10
	EX_indole_e	0	-1.10344e-10
	EX_inost_e	0	0
	EX_ins_e	0	-1.14317e-10
	EX_isetac_e	0	0
	EX_k_e	-0.0472018	-0.0472018
	EX_LalaDgluMdap_e	0	-8.57079e-11
	EX_LalaDgluMdapDala_e	0	-7.21003e-11
	EX_LalaLglu_e	0	0
	EX_kdo2lipid4_e	0	-1.18247e-11
	EX_ac_e	-10.25	-10.25
	EX_crn_e	0	0
	EX_acac_e	0	0
	EX_acald_e	0	-5.54832e-10
	EX_lac__D_e	0	-4.64339e-10
	EX_lac__L_e	0	-4.16097e-10
	EX_crn__D_e	0	0
	EX_lcts_e	0	-9.46585e-11
	EX_acgal_e	0	0
	EX_acgal1p_e	0	0
	EX_acgam_e	0	0
	EX_leu__L_e	0	-1.84909e-10
	EX_csn_e	0	-3.27398e-10
	EX_acgam1p_e	0	-1.51289e-10
	EX_acmana_e	0	-1.51296e-10
	EX_acmum_e	0	-1.13465e-10
	EX_lipa_e	0	-8.96134e-12
	EX_cu_e	0	0
	EX_lipa_cold_e	0	-8.65482e-12
	EX_acnam_e	0	0
	EX_acolipa_e	0	-5.60217e-12
	EX_cu2_e	-0.000171329	-0.000171329
	EX_acser_e	0	-2.69852e-10
	EX_ade_e	0	-2.37705e-10
	EX_adn_e	0	-1.13693e-10
	EX_adocbl_e	0	0
	EX_ag_e	0	0
	EX_lipoate_e	0	0
	EX_lys__L_e	0	-1.75189e-10
	EX_lyx__L_e	0	-2.304e-10
	EX_mal__D_e	0	0
	EX_agm_e	0	-1.99718e-10
	EX_akg_e	0	-3.16959e-10
	EX_cyan_e	0	0
	EX_ala_B_e	0	-4.24916e-10
	EX_ala__D_e	0	-4.64353e-10
	EX_ala__L_e	0	-4.64449e-10
	EX_alaala_e	0	-2.26874e-10
	EX_all__D_e	0	-1.95738e-10
	EX_alltn_e	0	-3.22163e-10
	EX_amp_e	0	-1.13652e-10
	EX_anhgm_e	0	-5.54811e-11
	EX_arab__L_e	0	-4.96958e-26
	EX_mal__L_e	0	-3.99486e-10
	EX_malt_e	0	-9.42161e-11
	EX_malthx_e	0	-3.10129e-11
	EX_maltpt_e	0	0
	EX_malttr_e	0	0
	EX_maltttr_e	0	0
	EX_man_e	0	0
	EX_cynt_e	0	0
	EX_man6p_e	0	0
	EX_manglyc_e	0	0
	EX_melib_e	0	0
	EX_cys__D_e	0	0
	EX_meoh_e	5.08394e-07	5.08394e-07
	EX_met__D_e	0	0
	EX_arbt_e	0	0
	EX_arbtn_e	0	0
	EX_arbtn_fe3_e	0	0
	EX_met__L_e	0	0
	EX_cys__L_e	0	-2.26897e-10
	EX_metsox_R__L_e	0	-1.47941e-10
	EX_metsox_S__L_e	0	-1.47893e-10
	EX_mg2_e	-0.00209789	-0.00209789
	EX_mincyc_e	0	0
	EX_minohp_e	0	0
	EX_mmet_e	0	-1.1814e-10
	EX_arg__L_e	0	-1.97728e-10
	EX_ascb__L_e	0	0
	EX_asn__L_e	0	-3.84033e-10
	EX_aso3_e	0	0
	EX_asp__L_e	0	-4.16055e-10
	EX_btn_e	0	-2.58022e-11
	EX_but_e	0	0
	EX_mn2_e	-0.000167262	-0.000167262
	EX_mnl_e	0	0
	EX_mobd_e	-3.4825e-05	-3.4825e-05
	EX_mso3_e	0	0
	EX_n2o_e	0	0
	EX_na1_e	0	0
	EX_nac_e	0	0
	EX_nh4_e	-2.67066	-2.67066
	EX_butso3_e	0	0
	EX_ca2_e	-0.00125878	-0.00125878
	EX_cbi_e	0	0
	EX_cytd_e	0	-1.30824e-10
	EX_cbl1_e	-5.66859e-05	-5.66859e-05
	EX_cd2_e	0	0
	EX_cgly_e	0	-1.79915e-10
	EX_ni2_e	-7.80384e-05	-7.80384e-05
	EX_nmn_e	0	-1.01529e-10
	EX_no_e	0	0
	EX_no2_e	0	0
	EX_no3_e	0	0
	EX_novbcn_e	0	0
	EX_o16a4colipa_e	0	4.08132e-19
	EX_o2_e	-257.589	-9.58754
	EX_o2s_e	0	0
	EX_ocdca_e	0	-5.41062e-11
	EX_ocdcea_e	0	-5.36699e-11
	EX_octa_e	0	0
	EX_orn_e	0	-2.14726e-10
	EX_orot_e	0	0
	EX_pacald_e	0	0
	EX_peamn_e	0	0
	EX_phe__L_e	0	-1.11329e-10
	EX_pheme_e	0	-3.1207e-11
	EX_chol_e	0	0
	EX_chtbs_e	0	-6.4615e-11
	EX_cit_e	0	-2.73581e-10
	EX_cl_e	-0.00125878	-0.00125878
	EX_pi_e	-0.235678	-0.235678
	EX_dad_2_e	0	-1.06983e-10
	EX_pnto__R_e	0	0
	EX_ppa_e	0	0
	EX_damp_e	0	0
	EX_ppal_e	0	0
	EX_dca_e	0	0
	EX_pppn_e	0	0
	EX_ppt_e	0	0
	EX_dcmp_e	0	0
	EX_pro__L_e	0	-2.29595e-10
	EX_dcyt_e	0	-1.25077e-10
	EX_progly_e	0	-1.799e-10
	EX_psclys_e	0	-9.16454e-11
	EX_ddca_e	0	0
	EX_pser__L_e	0	0
	EX_ptrc_e	0	-2.17035e-10
	EX_dgmp_e	0	-1.08708e-10
	EX_dgsn_e	0	-1.08692e-10
	EX_val__L_e	0	-2.32141e-10
	EX_xan_e	0	-2.59236e-10
	EX_dha_e	0	-3.6311e-10
	EX_xmp_e	0	-1.19122e-10
	EX_dimp_e	0	-1.07539e-10
	EX_din_e	0	-1.07577e-10
	EX_xtsn_e	0	-1.19124e-10
	EX_pydam_e	0	0
	EX_xyl__D_e	0	-2.30437e-10
	EX_xylu__L_e	0	-2.30394e-10
	EX_zn2_e	-8.23598e-05	-8.23598e-05
	12DGR120tipp	0	-2.21872e-09
	12DGR140tipp	0	-2.2186e-09
	12DGR141tipp	0	-2.21879e-09
	12DGR160tipp	0	-2.21922e-09
	12DGR161tipp	0	-2.21876e-09
	12DGR180tipp	0	-2.21891e-09
	EX_pydx_e	0	-1.42273e-10
	EX_pydxn_e	0	-1.31945e-10
	EX_pyr_e	0	-5.5466e-10
	EX_quin_e	0	-1.60585e-10
	EX_r5p_e	0	0
	EX_rfamp_e	0	0
	EX_rib__D_e	0	-2.3871e-10
	EX_rmn_e	0	-1.99634e-10
	EX_sbt__D_e	0	0
	EX_sel_e	0	0
	EX_ser__D_e	0	0
	EX_ser__L_e	0	-4.5385e-10
	EX_skm_e	0	-1.60599e-10
	12DGR181tipp	0	-2.21938e-09
	12PPDRtex	3.22006e-10	0
	12PPDRtpp	3.21977e-10	0
	EX_dms_e	0	0
	12PPDStex	3.21978e-10	0
	12PPDStpp	3.22092e-10	0
	14GLUCANabcpp	0	0
	EX_slnt_e	0	0
	EX_so2_e	0	0
	EX_so3_e	0	0
	EX_dmso_e	0	0
	EX_so4_e	-0.0640533	-0.0640533
	EX_spmd_e	0	-6.03749e-11
	EX_succ_e	0	-3.69747e-10
	14GLUCANtexi	3.10132e-11	0
	23CAMPtex	0	0
	23CCMPtex	0	0
	EX_sucr_e	0	-9.59825e-11
	EX_sulfac_e	0	0
	23CGMPtex	0	0
	EX_tartr__D_e	0	0
	23CUMPtex	0	0
	EX_dopa_e	0	0
	23DAPPAt2pp	0	0
	23DAPPAtex	0	0
	23PDE2pp	0	0
	23PDE4pp	0	0
	EX_tartr__L_e	0	0
	EX_taur_e	0	0
	EX_tcynt_e	0	0
	23PDE7pp	0	0
	23PDE9pp	0	0
	EX_doxrbcn_e	0	0
	26DAHtex	0	0
	2AGPA120tipp	0	-1.17463e-09
	EX_thm_e	0	-3.62075e-11
	EX_thr__L_e	0	-2.8934e-10
	EX_dtmp_e	0	-1.11177e-10
	EX_thrp_e	0	0
	2AGPA140tipp	0	-1.17427e-09
	2AGPA141tipp	0	-2.49629e-09
	EX_thym_e	0	-2.52814e-10
	EX_dump_e	0	-1.29141e-10
	EX_thymd_e	0	-1.11145e-10
	2AGPA160tipp	0	-1.17465e-09
	2AGPA161tipp	0	-2.85292e-09
	EX_tma_e	0	0
	EX_duri_e	0	-1.29109e-10
	EX_tmao_e	0	0
	EX_tre_e	0	-9.4194e-11
	EX_trp__L_e	0	-9.15891e-11
	2AGPA180tipp	0	-1.17479e-09
	2AGPA181tipp	0	-2.85326e-09
	2AGPE120tipp	0	-1.6639e-09
	2AGPE140tipp	0	-1.66404e-09
	2AGPE141tipp	0	-1.66435e-09
	2AGPE160tipp	0	-1.66433e-09
	EX_tsul_e	0	0
	EX_eca4colipa_e	0	-4.99256e-09
	EX_ttdca_e	0	-6.81525e-11
	2AGPE161tipp	0	-1.66394e-09
	2AGPE180tipp	0	-4.99227e-09
	2AGPE181tipp	0	-1.66407e-09
	2AGPEAT120	0	-6.65524e-09
	EX_ttdcea_e	0	-7.13269e-11
	EX_enlipa_e	0	-8.74309e-12
	2AGPEAT140	0	-1.66438e-09
	2AGPEAT141	0	-2.49612e-09
	2AGPEAT160	0	-1.66519e-09
	EX_ttrcyc_e	0	0
	EX_enter_e	0	-3.71581e-11
	2AGPEAT161	0	-1.66436e-09
	EX_etha_e	0	-5.70555e-10
	2AGPEAT180	0	-1.66395e-09
	2AGPEAT181	0	-1.66441e-09
	EX_tungs_e	3.35365e-11	0
	EX_tym_e	0	0
	2AGPG120tipp	0	-1.66426e-09
	EX_ethso3_e	0	-4.53853e-10
	2AGPG140tipp	0	-1.6638e-09
	2AGPG141tipp	0	-4.99281e-09
	2AGPG160tipp	0	-1.66404e-09
	2AGPG161tipp	0	-1.66421e-09
	EX_tyr__L_e	0	-1.15867e-10
	EX_tyrp_e	0	0
	EX_uacgam_e	0	-6.74323e-11
	EX_udpacgal_e	0	0
	EX_udpg_e	0	0
	2AGPG180tipp	0	-1.66407e-09
	2AGPG181tipp	0	-1.66385e-09
	2AGPGAT120	0	-4.9928e-09
	EX_udpgal_e	0	-8.03061e-11
	EX_etoh_e	0	-4.6437e-10
	EX_udpglcur_e	0	-8.92904e-11
	2AGPGAT140	0	-1.66407e-09
	2AGPGAT141	0	-2.49636e-09
	2AGPGAT160	0	-1.66443e-09
	2AGPGAT161	0	-1.66419e-09
	EX_ump_e	0	-1.39015e-10
	2AGPGAT180	0	-1.66436e-09
	EX_f6p_e	0	-1.83197e-10
	2AGPGAT181	0	-1.66416e-09
	EX_ura_e	0	-3.84047e-10
	2DGULRGx	0	0
	EX_urea_e	0	-1.99699e-09
	2DGULRGy	0	0
	EX_fald_e	0	0
	2DGULRx	0	0
	2DGULRy	0	0
	EX_uri_e	0	-1.39004e-10
	2MAHMP	0	-4.9907e-09
	34dhpactex	0	0
	EX_fe2_e	-992.009	-0.00394693
	3AMACHYD	0	-2.77378e-10
	3AMPtex	1.13683e-10	0
	3CMPtex	0	0
	3GMPtex	1.15647e-10	0
	EX_fe3_e	1.33081e-08	992.005
	3HAD100	0	-2.4961e-09
	EX_fe3dcit_e	0	-1.41125e-10
	3HAD120	0	-4.99207e-09
	5DOAN	5.87195e-05	5.87193e-05
	EX_fe3dhbzs_e	0	-1.15529e-10
	5MTRtex	-0.0017143	-0.0017143
	5MTRtpp	0.0017143	0.0017143
	3HAD121	0	-1.24805e-09
	3HAD140	0	-4.99246e-09
	A5PISO	0.00621588	0.00621588
	EX_fe3hox_e	0	0
	AACPS1	0.00207196	0.00207195
	AACPS2	2.85256e-09	-4.99274e-09
	3HAD141	0	-1.24821e-09
	EX_fe3hox_un_e	0	-1.73663e-09
	AACPS3	0.0308346	0.0308346
	AACPS4	0.023983	0.023983
	AACPS5	0.0123606	0.0123606
	3HAD160	0	-4.99306e-09
	AACPS6	0	-4.99343e-09
	EX_fecrm_e	0	0
	AACPS7	0.0103598	0.0103598
	3HAD161	-1.60031e-26	-4.99333e-09
	AACPS8	0	-4.99292e-09
	EX_fecrm_un_e	0	-2.02468e-15
	AACPS9	0	7.57599e-07
	3HAD180	0	-1.37756e-09
	3HAD181	0	-4.99328e-09
	AACTOOR	0	-3.99369e-09
	AADDGT	0	-1.5464e-11
	AAMYL	0	0
	AAMYLpp	0	0
	AB6PGH	0	0
	ABTA	0	-4.99321e-09
	ABUTD	0	-2.49713e-09
	3HAD40	0	-2.49571e-09
	3HAD60	0	-2.4963e-09
	3HAD80	0	-2.4963e-09
	3HCINNMH	0	0
	3HPPPNH	0	0
	ABUTt2pp	0	1000
	EX_feenter_e	0	-3.71405e-11
	ABUTtex	2.89434e-10	0
	3HPPtex	2.77392e-10	0
	3HPPtpp	0	-2.77254e-10
	ACACCT	0	0
	ACACT1r	0.0796107	0.0796107
	3KGK	0	0
	ACACT2r	0.0796107	0.0796107
	EX_feoxam_e	0	0
	ACACT3r	0.0796107	0.0796107
	ACACT4r	0.0796099	0.0796099
	3NTD2pp	1.39021e-10	0
	3NTD4pp	1.34326e-10	0
	EX_feoxam_un_e	0	0
	ACACT5r	0.0796099	0.0796099
	EX_for_e	0	-2.49538e-09
	ACACT6r	0.0692501	0.0692501
	3NTD7pp	1.13693e-10	0
	3NTD9pp	1.15642e-10	0
	EX_fru_e	0	0
	3OAR100	0	-2.4957e-09
	ACACT7r	0.0671781	0.0671781
	EX_frulys_e	0	0
	ACACT8r	-0.0123606	-0.0123606
	ACACt2pp	0	0
	ACACtex	0	0
	3OAR120	0	-4.99175e-09
	3OAR121	0	-1.24796e-09
	3OAR140	0.00828784	0.00828783
	ACALD	4.99309e-09	0.604275
	3OAR141	0	-1.3311e-09
	EX_fruur_e	0	-2.49588e-10
	3OAR160	0	-4.99114e-09
	ACALDtex	5.54807e-10	0
	EX_fuc__L_e	0	-2.05821e-10
	3OAR161	0	-4.9896e-09
	EX_fum_e	0	-4.24749e-10
	ACALDtpp	5.54606e-10	0
	3OAR180	0	-1.37681e-09
	EX_fusa_e	0	0
	ACANTHAT	0	-1.16527e-10
	3OAR181	0	-4.99119e-09
	ACBIPGT	0	0
	EX_g1p_e	0	-1.90128e-10
	ACCOAC	0.00829724	0.00829723
	3OAR40	0	-2.49501e-09
	EX_g3pc_e	0	-3.21982e-10
	3OAR60	0	-2.4954e-09
	ACCOAL	0	1000
	ACGAL1PPpp	0	0
	3OAR80	0	-2.49763e-09
	EX_g3pe_e	0	-2.0599e-10
	ACGAL1Ptex	0	0
	ACGALtex	0	0
	ACGAM1PPpp	1.30925e-10	0
	3OAS100	0	-2.49777e-09
	ACGAM1Ptex	1.30943e-10	0
	ACGAMK	-7.57916e-17	-4.87405e-10
	ACGAMT	0	-1.5461e-11
	3OAS120	0	-4.99731e-09
	3OAS121	0	-1.24888e-09
	3OAS140	0.00828784	0.00828783
	ACGAptspp	0	0
	EX_g3pg_e	0	-1.56023e-10
	ACGAtex	0	0
	ACGK	0.0832327	0.0832327
	ACGS	0.0832327	0.0832327
	3OAS141	0	-1.24819e-09
	3OAS160	0	-4.99403e-09
	3OAS161	0	-4.99277e-09
	ACHBS	0.0717613	0.0717613
	EX_g3pi_e	0	0
	3OAS180	0	-1.42667e-09
	ACKr	-988.688	10.4004
	EX_g3ps_e	0	-1.8839e-10
	ACLS	0.21595	0.21595
	ACM6PH	6.2463e-11	-4.87012e-10
	ACMAMUT	0	-1.54746e-11
	3OAS181	0	-4.99283e-09
	EX_g6p_e	0	-1.83247e-10
	3OAS60	0	-2.49658e-09
	ACMANAptspp	0	0
	EX_gal_e	0	-1.90202e-10
	ACMANAtex	0	0
	ACMUMptspp	0	0
	3OAS80	0	-2.49661e-09
	3OXCOAT	0	0
	ACMUMtex	0	0
	EX_gal_bD_e	0	-1.90189e-10
	ACNAMt2pp	1.15705e-10	0
	3PEPTabcpp	8.67561e-11	-4.75424e-10
	3PEPTtex	8.53854e-11	0
	3UMPtex	0	0
	EX_gal1p_e	0	-1.90213e-10
	42A12BOOXpp	0	0
	ACNAMtex	1.15649e-10	0
	ACNML	1.16276e-10	0
	ACOAD1f	-0.0796107	-0.0796107
	4HOXPACDtex	0	0
	4HTHRS	0	-2.96602e-10
	ACOAD2f	-0.0796107	-0.0796107
	EX_galct__D_e	0	-2.85299e-10
	ACOAD3f	-0.0796107	-0.0796107
	ACOAD4f	-0.0796099	-0.0796099
	4PCP	0	-4.75585e-10
	4PCPpp	0	-4.64507e-10
	ACOAD5f	-0.0796099	-0.0796099
	4PEPTabcpp	0	-4.99269e-09
	EX_galctn__D_e	0	-2.29537e-10
	4PEPTtex	6.21574e-11	0
	5DGLCNR	0	0
	ACOAD6f	-0.0692501	-0.0692501
	ACOAD7f	-0.0431952	-0.0431952
	ACOAD8f	0	-1.42672e-09
	ACOATA	4.91001e-09	-2.49648e-09
	5DGLCNt2rpp	2.26031e-10	0
	5DGLCNtex	2.26959e-10	0
	ACODA	0.0832327	0.0832327
	EX_galctn__L_e	0	-2.29524e-10
	ACOLIPAabctex	0	-5.60273e-12
	ACONIs	0	0
	EX_galt_e	0	0
	ACONMT	0	0
	ACONTa	6.73633	6.73633
	ACONTb	6.73633	6.73633
	ACOTA	-0.0832327	-0.0832327
	ACPPAT120	0	-4.99264e-09
	AGM4PCPpp	0	-4.64354e-10
	AGM4PH	0	-4.87036e-10
	AGM4Pt2pp	0	-4.75664e-10
	AGMH	0	-4.87098e-10
	ACPPAT140	0	-4.99237e-09
	EX_galur_e	0	-2.49659e-10
	ACPPAT141	0	-4.99332e-09
	ACPPAT160	0	0.0154173
	AGMHE	0.00828784	0.00828784
	AGMT	0	-1.9971e-09
	ACPPAT161	0	0.0119915
	AGMt2pp	0	-4.43852e-10
	EX_gam_e	0	-1.88383e-10
	AGMtex	1.97954e-10	0
	ACPPAT180	0	-4.99381e-09
	ACPPAT181	0	0.00618028
	ACPS1	0	0
	AGPAT120	0	-1.66412e-09
	AGPAT140	0	-2.49629e-09
	EX_gam6p_e	0	-1.76756e-10
	ACS	0	999.088
	ACSERtex	2.68742e-10	0
	AGPAT141	0	-1.24395e-09
	EX_gbbtn_e	0	0
	ACSERtpp	-1.14444e-15	-2.69628e-10
	AGPAT160	0.0154173	0.0154173
	EX_gdp_e	0	0
	AGPAT161	0.0119915	0.0119915
	AGPAT180	0	-4.92658e-09
	AGPAT181	0.00618029	0.00618029
	AGPR	-0.0832327	-0.0832327
	ACt2rpp	-989.75	10.25
	ACt4pp	0	1000
	ACtex	10.25	10.25
	ADA	0	-4.93914e-09
	ADCL	0.000226744	0.000226744
	AGt3	0	0
	AHCYSNS	0.000340624	0.000340624
	ADCS	0.000226744	0.000226744
	AICART	0.133941	0.133941
	AMALT3	0	0
	AIRC2	0.110541	0.110541
	AIRC3	-0.110541	-0.110541
	AKGDH	4.40295	5.71616
	AKGt2rpp	3.16344e-10	0
	AKGtex	3.15942e-10	0
	ALAALAD	0	-4.99397e-09
	ALAALAabcpp	0.000837589	0.000837578
	ADD	0	-4.96943e-09
	ADEt2rpp	2.37956e-10	0
	ADEtex	2.37051e-10	0
	ADK1	-1000	1000
	ADK3	-1000	999.81
	ADK4	5.00631e-09	0
	ADMDC	0.0017143	0.0017143
	ADNCYC	0	-4.9891e-09
	ADNK1	0	0.00211364
	ALAALAr	0.00617241	0.0061724
	ALAALAtex	2.27938e-10	0
	ALAGLUE	0	-2.505e-09
	ALAR	0.00617241	0.610447
	ADNUC	0	-4.98955e-09
	ADNt2pp_copy1	0	1000
	ADNt2pp_copy2	-1000	0
	ADNtex	1.13623e-10	0
	ADOCBIK	0	0
	ADOCBLS	0	0
	ALATA_D2	0	0.604275
	ALATA_L	-1000	999.756
	ALATA_L2	0	0.604275
	ALATRS	0	-4.25238e-10
	ALAabcpp	0	-6.67293e-09
	ALAt2pp_copy1	0	1000
	ADOCBLabcpp	0	0
	ADOCBLtonex	0	0
	ALAt2pp_copy2	-1000	0
	AMALT4	0	0
	ALAt4pp	0	1000
	ALAtex	4.6284e-10	0
	ALCD19	3.63397e-10	0
	ALCD2x	4.67255e-10	0
	ADPRDP	0	-5.00375e-09
	ADPT	0	0.00211364
	ADSK	0.0630045	0.0630045
	ADSL1r	0.0738091	0.0738091
	ADSL2r	0.110541	0.110541
	ADSS	0.0738091	0.0738091
	AGDC	0	-9.80309e-10
	ALDD19xr	3.21072e-26	0
	ALDD2x	0	-4.95482e-09
	AMANAPEr	1.04059e-10	0
	ALDD2y	0	-5.00264e-09
	ALDD3y	0	0
	ALDD4	0	0
	AGM3PA	4.74352e-10	-4.8646e-10
	AGM3PApp	0	-4.40358e-10
	AGM3PH	0	-4.87653e-10
	AGM3Pt2pp	0	-4.87783e-10
	AGM4PA	0	-4.76058e-10
	ALLK	0	0
	ALLPI	0	0
	ALLTAMH	0	-5.32937e-10
	ALLTN	0	-5.40828e-10
	ALLTNt2rpp	3.22776e-10	0
	AGM4PApp	0	-4.35013e-10
	AGM4PCP	0	-4.75113e-10
	ALLTNtex	3.22073e-10	0
	AMANK	1.16096e-10	0
	ALLULPE	1.95887e-10	0
	AMAOTr	5.08394e-07	5.08368e-07
	ALLabcpp	1.95861e-10	0
	ALLtex	1.95861e-10	0
	AMMQLT8	5.66859e-05	5.66859e-05
	ALPATE160pp	0	0
	ASCBptspp	0	0
	ASCBtex	0	0
	ALPATG160pp	0	0
	AMPMS2	5.66859e-05	5.66859e-05
	ALR2	0	-3.2247e-10
	ALR4x	0	-3.20084e-10
	ASNN	0	-4.96447e-09
	ASNNpp	0	-5.00608e-09
	AMPN	0	-5.00543e-09
	ASNS1	0	-5.00751e-09
	ALTRH	2.1763e-10	0
	AM3PA	0	-4.89136e-10
	ASNS2	0.0595411	0.059541
	AMPTASECG	1.80449e-10	-1.17791e-09
	AM4PA	4.78462e-10	-4.8902e-10
	ASNTRS	0	-3.59748e-10
	AM4PCP	0	-4.75685e-10
	AMALT1	0	0
	ASNabcpp	0	-6.6905e-09
	ASNt2rpp	6.65949e-09	0
	ASNtex	3.84427e-10	0
	AMALT2	0	0
	ASO3t8pp	0	0
	AMPTASEPG	1.80395e-10	0
	ASO3tex	0	0
	ASP1DC	0.000146417	0.000146417
	AMPtex	1.13875e-10	0
	ASPCT	0.0814254	0.0814254
	ANHGMtex	6.35166e-11	0
	ASPK	0.265926	0.265926
	ASPO3	0	-6.68022e-09
	ANHMK	6.34116e-11	-4.897e-10
	ASPO4	0	-6.57376e-09
	ASPO5	0	-6.62068e-09
	ANPRT	0.0140403	0.0140403
	ASPO6	0.000579321	0.000579315
	ANS	0.0140403	0.0140403
	AOBUTDs	0	-4.00532e-09
	AOXSr2	5.08394e-07	5.08368e-07
	ASPT	0	0.604275
	CAT	0	0
	ASPTA	-1.32884	-0.72457
	AP4AH	0	-4.99545e-09
	ASPTRS	0	-3.86567e-10
	CAt6pp	-1000	-0.00125878
	CBIAT	0	0
	AP4AS	0	-5.02872e-09
	CBItonex	0	0
	AP5AH	0	0
	CBIuabcpp	0	-5.00915e-09
	ASPabcpp	0	-6.67593e-09
	ASPt2_2pp	0	-1.99952e-08
	ASPt2_3pp	0	-1.00322e-08
	ASPt2pp_copy1	0	1000
	CBL1abcpp	5.66859e-05	5.66859e-05
	CBL1tonex	5.66859e-05	5.66859e-05
	APCS	0	0
	CBLAT	5.66859e-05	5.66859e-05
	CBMD	0	-2.775e-10
	CBMKr	0.154487	0.154487
	CBPS	0	-2.49645e-09
	ASPt2pp_copy2	-1000	-4.99238e-09
	ASPtex	4.16169e-10	0
	ASR	0	0
	AST	0	-9.98577e-10
	ATHRDHr	-0.604275	6.09571e-26
	ATPHs	0	-2.49602e-09
	ATPM	3.15	3.15
	CCGS	0	0
	CD2abcpp	0	-4.99263e-09
	CD2t3pp	0	-1.99634e-08
	CD2tex	-7.78451e-25	0
	ATPPRT	0.0234003	0.0234003
	APG3PAT120	4.99257e-09	-1.66433e-09
	ATPS4rpp	27.9959	27.9959
	BALAt2pp	4.24872e-10	0
	BALAtex	4.24827e-10	0
	BETALDHx	0	0
	CD2tpp	0	-1.99698e-08
	CDAPPA120	0	-4.99268e-09
	CDAPPA140	0	-4.99262e-09
	CDAPPA141	0	-4.99211e-09
	CDAPPA160	0	-4.99211e-09
	CDAPPA161	0	-4.99241e-09
	CDAPPA180	0	-4.9921e-09
	CDAPPA181	0	-4.99093e-09
	CDGR	0	0
	BETALDHy	0	0
	BMOCOS	2.94868e-05	2.94868e-05
	BMOGDS1	2.94868e-05	2.94868e-05
	BMOGDS2	2.94868e-05	2.94868e-05
	BPNT	0.0630045	0.0630045
	BSORx	0	0
	BSORy	0	0
	CDGS	0	0
	CDPMEK	0.00168431	0.00168431
	BTNt2ipp	0	0
	APG3PAT140	0	-1.66463e-09
	BTNtex	0	0
	BTS5	5.08394e-07	5.08368e-07
	BUTCT	0	0
	CFAS160E	0	0
	CFAS160G	0	0
	CFAS180E	0	0
	BUTSO3abcpp	0	0
	BUTSO3tex	0	0
	CFAS180G	0	0
	APG3PAT141	0	-1.24784e-09
	CGLYabcpp	0	-1.17473e-09
	CGLYtex	1.55945e-10	0
	CHLabcpp	0	-3.02587e-10
	CHLt2pp	0	-3.16945e-10
	CHLtex	0	-3.16998e-10
	BUTt2rpp	0	0
	BUTtex	0	0
	BWCOGDS1	0	0
	BWCOGDS2	0	0
	BWCOS	0	0
	CA2t3pp	0	999.999
	CA2tex	0.00125878	0.00125878
	CADVtpp	0	-1.75169e-10
	CHOLD	0	0
	CHORM	0.0798781	0.0798781
	CHORS	0.0945419	0.0945419
	CHRPL	5.66859e-05	5.66859e-05
	CHTBSptspp	6.46396e-11	0
	CHTBStex	6.46221e-11	0
	CINNDO	0	0
	CITL	0	-4.9933e-09
	CLt3_2pp	0.000629392	0.000629392
	CITt3pp	0	-6.65773e-09
	APG3PAT160	0	0.0154173
	CITt7pp	0	-6.65729e-09
	CITtex	2.73537e-10	0
	CLtex	0.00125878	0.00125878
	CMPN	0	-1.66405e-09
	CMPtex	1.34319e-10	0
	CLIPAabctex	0	-6.67884e-11
	APG3PAT161	0	0.0119915
	CLPNH120pp	0	-1.66427e-09
	CLPNH140pp	0	-1.66414e-09
	CLPNH141pp	0	-1.66425e-09
	CMtex	0	-1.99698e-08
	CMtpp	0	-1.99715e-08
	CO2tex	-10.1047	-10.1047
	CLPNH160pp	0	-1.66407e-09
	CO2tpp	-10.1047	-10.1047
	COBALT2abcpp	0	-4.9938e-09
	COBALT2t3pp	0	-1.9969e-08
	COBALT2tex	6.10073e-06	6.10073e-06
	CLPNH161pp	0	-1.66436e-09
	CLPNH180pp	0	-6.65801e-09
	CLPNH181pp	0	-6.65841e-09
	CLPNS120pp	0	-1.66446e-09
	CLPNS140pp	0	-1.66451e-09
	COBALT2tpp	6.10073e-06	6.08076e-06
	APG3PAT180	0	-4.99211e-09
	COLIPAKpp	0	-5.77022e-12
	CLPNS141pp	0	-1.66447e-09
	CLPNS160pp	0.000748356	0.000748354
	APG3PAT181	0	0.00618029
	CLPNS161pp	0.000582111	0.000582109
	COLIPAPabctex	0	-4.99385e-09
	COLIPAabcpp	0.00207196	0.00207196
	APH120	0	-4.99322e-09
	COLIPAabctex	0.00207196	0.00207196
	CLPNS180pp	0	-1.66464e-09
	APH140	0	-4.99283e-09
	CLPNS181pp	0.000299952	0.000299951
	CPGNR1	0	-2.21912e-09
	APH141	0	-4.99305e-09
	APH160	0	-4.99392e-09
	CPGNR2	0	-2.21958e-09
	CPGNR3	0	-2.21936e-09
	APH161	0	-4.99351e-09
	CYANSTpp	0	0
	CPGNUtex	0	-1.73688e-09
	APH180	0	-4.99322e-09
	APH181	0	-4.99257e-09
	CPGNUtpp	0	-1.73688e-09
	APPLDHr	0	0
	CPGNabcpp	0	-1.73701e-09
	CPGNexs	0	-1.73701e-09
	CPGNtonex	0	-1.73701e-09
	CPH4S	0	0
	CPMPS	6.25324e-05	6.25324e-05
	CYANtex	0	0
	CYNTAH	0	0
	CYNTt2pp	0	0
	CYNTtex	0	0
	CYSDDS	0	0
	CYSDS	0	-1.66424e-09
	CYSDabcpp	0	0
	CYSDtex	0	0
	CYSS	0.0630045	0.0630045
	CYSSADS	0	0
	CPPPGO	0.000113372	0.000113372
	CPPPGO2	0	-1.0022e-10
	CRNBTCT	0	0
	CRNCAL2	0	0
	CRNCAR	0	0
	CRNCBCT	0	0
	CYSTL	0.0397322	0.0397322
	APRAUR	0.000113372	0.000113372
	CYSTRS	0	0
	CYSabc2pp	0	-2.49635e-09
	CRNCDH	0	0
	CRNDCAL2	0	0
	ARAI	0	0
	CRNDabcpp	0	-6.65725e-09
	CYSabcpp	0	-4.99228e-09
	CYStex	2.26935e-10	0
	ARBTNR1	0	-2.21909e-09
	CYStpp	0	-4.99315e-09
	CYTBD2pp	0	-9.98584e-09
	CYTBDpp	0	-9.98688e-09
	CYTBO3_4pp	19.1728	19.1728
	CYTD	0	-2.49666e-09
	CRNDt2rpp	6.65551e-09	1000
	CRNDtex	0	0
	CRNabcpp	0	-6.65846e-09
	CRNt2rpp	-1000	0
	CRNt7pp	0	0
	CYTDH	0	-1.24847e-09
	CRNt8pp	0	1000
	CYTDK2	0	-5.00015e-09
	ARBTNR2	0	-8.68226e-10
	CYTDt2pp_copy1	0	1000
	CRNtex	0	0
	CS	6.73633	6.73633
	CSND	0	-1.66434e-09
	CYTDt2pp_copy2	-1000	0
	CYTDtex	1.34349e-10	0
	CSNt2pp	0	0
	ARBTNR3	0	-8.68322e-10
	CSNtex	0	0
	CTBTCAL2	0	0
	CTBTabcpp	0	-6.65776e-09
	CYTK1	0.0416357	0.0416357
	CYTK2	2.49619e-09	-4.99264e-09
	D_LACt2pp	4.64342e-10	0
	D_LACtex	4.64487e-10	0
	CTBTt2rpp	6.65765e-09	0
	CTECOAI6	4.99233e-09	-1.10956e-09
	ARBTNabcpp	0	-1.73699e-09
	CTECOAI7	-0.023983	-0.023983
	CTECOAI8	-0.0123606	-0.0123606
	DAAD	0	0.510694
	DADA	0	-4.99342e-09
	DADK	4.99403e-09	-4.99386e-09
	DADNt2pp	1.06995e-10	0
	DADNtex	1.06997e-10	0
	DAGK120	0	-4.9935e-09
	CTPS2	0.0395068	0.0395068
	CU1Opp	0	8.5292e-16
	CU1abcpp	0	0
	CU2abcpp	0	-4.99286e-09
	CU2tex	0.000171329	0.000171329
	DAGK140	0	-4.99228e-09
	ARBTNexs	0	-1.73623e-09
	DAGK141	0	-4.99281e-09
	DAGK160	0	-4.993e-09
	CU2tpp	0.000171329	0.000171324
	CUt3	0	0
	CUtex	0	0
	DAGK161	0	-4.99176e-09
	ARBTNtex	0	-1.7365e-09
	DAGK180	0	-4.99319e-09
	DAGK181	0	-4.99302e-09
	CYANST	0	0
	DALAt2pp	0.00617241	0.00617239
	ARBTNtonex	0	-3.32883e-09
	DALAtex	4.64391e-10	0
	DAMPtex	1.06976e-10	0
	DCYTt2pp	1.2507e-10	0
	ARBTNtpp	0	-3.32849e-09
	DCYTtex	1.25055e-10	0
	DDCAtexi	8.05169e-11	0
	DAPAL	0	0
	DAPDC	0.0847614	0.0847614
	DAPE	0.0917714	0.0917714
	DAPabcpp	1.81568e-10	-5.82559e-17
	DDGALK	2.29571e-10	0
	DDGLCNt2rpp	2.01668e-10	0
	DDGLCNtex	2.01665e-10	0
	DDGLK	2.17008e-10	0
	DDPA	0.0945419	0.0945419
	DAPtex	1.75226e-10	0
	DASYN120	0	-4.99219e-09
	DASYN140	0	-6.65615e-09
	DASYN141	0	-6.65549e-09
	DASYN160	0.0154173	0.0154173
	DDPGALA	0	0
	DGK1	4.99281e-09	-4.99182e-09
	DGMPtex	1.08721e-10	0
	DASYN161	0.0119915	0.0119915
	ARBTptspp	0	0
	DASYN180	0	-4.99151e-09
	DASYN181	0.00618029	0.00618028
	DGSNt2pp	1.08741e-10	0
	DGSNtex	1.08732e-10	0
	DHACOAH	0	0
	DATPHs	0	-1.66388e-09
	DB4PS	0.000226744	0.000226744
	DHAD1	0.21595	0.21595
	ARBTtex	0	0
	DHAD2	0.0717613	0.0717613
	DHAPT	0	-2.49638e-09
	DBTS	5.08394e-07	5.08368e-07
	DC6PH	6.46286e-11	0
	DCAtex	0	0
	DHAtex	3.63124e-10	0
	ARBabcpp	0	-6.65818e-09
	DHAtpp	3.63112e-10	0
	DHBD	0.000170058	0.000170058
	DHBS	0.000170058	0.000170055
	DHBSH	1.15553e-10	-2.49668e-09
	DHCIND	0	0
	DCMPtex	0	0
	DCTPD	0	-2.49669e-09
	DCYTD	0	-2.4961e-09
	DHCINDO	0	0
	ARBt2rpp	6.65795e-09	-9.98519e-09
	DHDPRy	0.0917714	0.0917714
	DHDPS	0.0917714	0.0917714
	ARBt3ipp	0	-9.98424e-09
	DHFR	0.0065321	0.0065321
	DHFS	0.000226744	0.000226744
	FFSD	9.60118e-11	0
	ARBtex	2.30415e-10	0
	DNMPPA	0.000226744	0.000226744
	DHMPTR	0	0
	DHNAOT4	0.000113372	0.000113372
	DHNCOAS	0.000113372	0.000113372
	DNTPPA	0.000226744	0.000226744
	ARGAGMt7pp	1.81565e-09	-1.95852e-10
	DOGULNR	0	0
	DHNCOAT	0.000113372	0.000113372
	DHNPA2r	0.000226744	0.000226744
	DOPAtex	0	0
	ARGDC	0	-1.99782e-09
	DHNPTE	0	0
	DOXRBCNtex	0	-1.99749e-08
	ARGDCpp	0	-1.81542e-09
	DOXRBCNtpp	0	-1.99745e-08
	DHORD2	0	0.0814254
	ARGORNt7pp	0	-9.98511e-09
	DHORD5	0	0.0814254
	DHORDfum	0	0.0814254
	DHORTS	-0.0814254	-0.0814254
	DHPPD	0	0
	DPCOAK	0.000146417	0.000146417
	DPR	0.000146417	0.000146417
	DRPA	0	-1.71172e-09
	DSBAO1	0	0
	DHPPDA2	0.000113372	0.000113372
	ARGSL	0.0730613	0.0730613
	DHPS2	0.000226744	0.000226744
	DHPTDCs2	0.000340624	0.000340624
	DSBAO2	0	0
	DSBCGT	0	-5.25386e-11
	DSBDR	0	3.01426e-16
	DHPTDNR	0	0
	DHPTDNRN	0	0
	ARGSS	0.0730613	0.0730613
	DHPTPE	0	0
	DHQS	0.0945419	0.0945419
	DSBGGT	0	-5.13379e-11
	DSERDHr	2.49632e-09	0
	DSERt2pp	4.53888e-10	0
	DSERtex	4.53857e-10	0
	DHQTi	0.0945419	0.0945419
	ARGTRS	0	0
	DIMPtex	1.07557e-10	0
	DINSt2pp	1.07555e-10	0
	DTARTD	0	0
	ARGabcpp	0	-3.99398e-09
	DTMPK	0.00630535	0.00630535
	DINStex	1.07559e-10	0
	DKGLCNR1	0	0
	DTMPtex	0	0
	ARGt3pp	0	-9.98412e-09
	DUMPtex	0	0
	DURADx	0	0
	DURIK1	0	-4.99317e-09
	DURIPP	4.99367e-09	-1.27462e-09
	DURIt2pp	1.29113e-10	0
	DURItex	1.29142e-10	0
	DKGLCNR2x	0	0
	DUTPDP	0.00630536	0.00630535
	ARGtex	1.97639e-10	0
	DXPRIi	0.00168431	0.00168431
	DXPS	0.00179768	0.00179768
	DKGLCNR2y	0	0
	DMATT	0.000240724	0.000240724
	DMPPS	0	0.00168431
	DMQMT	5.66859e-05	5.66859e-05
	DXYLK	0	0
	E4PD	5.66859e-05	5.66859e-05
	DMSOR1	0	0
	ASAD	-0.265926	-0.265926
	DMSOR1pp	0	0
	DMSOR2	0	0
	EAR100x	0	-2.49622e-09
	EAR100y	0	-2.49658e-09
	EAR120x	0	-4.99316e-09
	DMSOR2pp	0	-4.99386e-09
	EAR120y	0	-4.9928e-09
	DMSOtex	0	-4.99274e-09
	ASCBPL	2.38617e-10	0
	DMSOtpp	0	0
	DMStex	0	0
	EAR121x	0	-1.2485e-09
	EAR121y	0	-1.24827e-09
	EAR140x	0	-4.99309e-09
	FCLK	1.99644e-10	0
	EAR140y	0	-4.99195e-09
	EAR141x	0	-1.24792e-09
	EAR141y	0	-1.24827e-09
	EAR160x	0	-4.99308e-09
	EAR160y	0	-4.99386e-09
	EAR161x	0	-9.98562e-09
	EAR161y	0	-9.98466e-09
	EAR180x	0	-1.42653e-09
	EAR180y	0	-1.42636e-09
	EAR181x	0	-4.99293e-09
	EAR181y	0	-4.99328e-09
	ECOAH5	0.0796099	0.0796099
	ECOAH6	0.0692501	0.0692501
	ECOAH7	0.0671781	0.0671781
	ECOAH8	0.0123606	0.0123606
	EDA	2.49628e-10	-1.66474e-09
	EDD	0	-1.66378e-09
	EDTXS1	0.00207196	0.00207196
	EDTXS2	0.00207196	0.00207196
	EDTXS3	0	-8.68323e-12
	EDTXS4	0	-8.68278e-12
	EAR40x	0	-2.49557e-09
	EAR40y	0	-2.49623e-09
	EAR60x	0	-2.49623e-09
	EAR60y	0	-2.49623e-09
	EGMEACPR	5.08394e-07	5.08368e-07
	FCLPA	1.99665e-10	0
	ENLIPAabctex	0	-8.74523e-12
	ENO	-1.11091	-1.11091
	EAR80x	0	-2.49586e-09
	EAR80y	0	-2.49631e-09
	ECA4COLIPAabctex	0	-4.99278e-09
	ENTCS	5.66859e-05	5.66851e-05
	ENTERES	0	-8.32127e-10
	ENTERES2	0	-7.00703e-10
	EPMEACPR	5.08394e-07	5.08368e-07
	ECA4OALpp	0	-3.86639e-12
	ECAP1pp	0	-3.86516e-12
	ECAP2pp	0	-3.86516e-12
	ECAP3pp	0	-3.86516e-12
	ECAtpp	0	-1.54606e-11
	ETHAAL	5.70474e-10	-1.17443e-09
	ETHAt2pp	5.7036e-10	-1.17454e-09
	ECOAH1	0.0796107	0.0796107
	FCLT	0.000113372	0.000113372
	ECOAH2	0.0796107	0.0796107
	ECOAH3	0.0796107	0.0796107
	ETHAtex	5.70667e-10	0
	ETHSO3abcpp	3.76811e-10	0
	ETHSO3tex	3.7676e-10	0
	ECOAH4	0.0796099	0.0796099
	ETOHtex	4.64547e-10	0
	FDH4pp	0	-9.98597e-09
	ETOHtrpp	4.64256e-10	0
	F6PA	-0.269367	-0.00163044
	F6PP	0	-4.99266e-09
	FHL	0	0
	FLDR2	0.726808	2.66993
	F6Pt6_2pp	1.83233e-10	0
	FLVR	0	-1.81556e-09
	FDH5pp	0	-9.98582e-09
	FLVRx	0	-1.81542e-09
	FMETTRS	0	-1.24046e-10
	FMNAT	5.66859e-05	5.66859e-05
	FMNRx	0	-8.68007e-10
	F6Ptex	1.83264e-10	0
	FA100ACPHi	0	-4.9912e-09
	FA120ACPHi	0	-4.99257e-09
	FA140ACPHi	0	-4.99254e-09
	FA141ACPHi	0	-4.99236e-09
	FA160ACPHi	0	-4.99267e-09
	FA161ACPHi	0	-4.99238e-09
	FMNRx2	0	-8.68301e-10
	FOMETRi	0	1000
	FORCT	0	0
	FDMO	0	0
	FORt2pp	0	-1.99702e-08
	FORtex	2.49637e-09	0
	FORtppi	3.92636e-15	-1.99755e-08
	FRD2	0	12.7128
	FRD3	0	12.6313
	FRUK	0	-4.99262e-09
	FRULYSDG	0	0
	FRULYSE	0	0
	FA80ACPHi	0	-4.99255e-09
	FDMO2	0	0
	FRULYSK	0	0
	FRULYSt2pp	0	0
	FRULYStex	0	0
	FRUURt2rpp	0	0
	FRUURtex	0	0
	FACOAE100	0	-4.99228e-09
	FACOAE120	0.0103598	0.0103598
	FACOAE140	0.00207196	0.00207195
	FRUpts2pp	4.99131e-09	0
	FRUptspp	0	-4.99117e-09
	FRUtex	0	0
	FTHFD	0	-4.99226e-09
	FTHFLi	0	0.0292563
	FUCtex	0	0
	FUCtpp	0	0
	FUM	6.71711	7.32139
	FUMt2_2pp	1.99722e-08	0
	FUMt2_3pp	0	-1.99626e-08
	FACOAE141	0	-4.99227e-09
	FACOAE160	0.0308346	0.0308346
	FACOAE161	0.023983	0.023983
	FACOAE180	0	-1.99714e-09
	FACOAE181	0.0123606	0.0123606
	FUMtex	4.24894e-10	0
	FUSAtex	0	-1.99671e-08
	FDMO3	3.76764e-10	0
	FUSAtpp	0	-1.99692e-08
	G1PACT	0.0181639	0.0181639
	G1PPpp	0	0
	FACOAE60	0	-4.99221e-09
	FACOAE80	7.65087e-07	7.60094e-07
	FACOAL100t2pp	1.01385e-10	0
	FACOAL120t2pp	0	-2.85295e-09
	FACOAL140t2pp	0	-2.85368e-09
	G1PTT	0.00207196	0.00207196
	G1Ptex	0	0
	G1SAT	0.00136046	0.00136046
	FACOAL141t2pp	0	-1.99725e-09
	FDMO4	0	0
	FACOAL160t2pp	0	-1.90176e-09
	FACOAL161t2pp	0	-1.90217e-09
	FACOAL180t2pp	0	-1.99726e-09
	FACOAL181t2pp	0	-1.90209e-09
	FACOAL60t2pp	0	-4.99366e-09
	FACOAL80t2pp	0	0
	G2PP	0	-6.65755e-09
	G2PPpp	0	-1.2134e-14
	G3PAT120	0	-1.24787e-09
	G3PAT140	0	-4.99324e-09
	G3PAT141	0	-4.99397e-09
	G3PAT160	0	0.0154173
	G3PAT161	0	0.0119915
	G3PAT180	0	-1.81543e-09
	FADRx	0	0.510694
	FDMO6	0	0
	FADRx2	0	0.510694
	FALDH2	0	0
	FALDtex	0	0
	FALDtpp	0	0
	FALGTHLs	0	0
	G3PAT181	0	0.00618028
	G3PCabcpp	0	-3.02631e-10
	G3PCtex	0	0
	G3PD2	-0.310456	-0.0427198
	G3PD5	0	-6.65806e-09
	G3PD6	0	-6.65733e-09
	FBA	-0.267736	-4.99348e-09
	FBA3	-4.45254e-15	-4.99244e-09
	G3PD7	0	-6.65926e-09
	FE2abcpp	0	-4.99277e-09
	FBP	0	0.267736
	G3PEabcpp	0	-9.9858e-10
	FE2t2pp	0	-1.9974e-08
	G3PEtex	1.76698e-10	0
	G3PGabcpp	0	-1.6644e-09
	G3PGtex	1.55954e-10	0
	G3PIabcpp	0	0
	G3PItex	0	0
	FCI	1.9964e-10	0
	G3PSabcpp	0	1.06235e-24
	FE2t3pp	0	-1.99713e-08
	G3PStex	1.88376e-10	0
	G3PT	0	0.267736
	GGPTRCS	0	-1.66416e-09
	GHBDHx	0	0
	GHMT2r	0.261977	0.261977
	G5SADs	0.054601	0.054601
	FE2tex	0.00394693	992.009
	G5SD	0.054601	0.054601
	G6PDA	0	-4.99235e-09
	GK1	0.0601318	0.0601318
	GLBRAN2	0	1000
	GLCATr	0	0
	G6PDH2r	0	-4.62126e-09
	FE2tpp	0.00394694	0.0039469
	G6PP	0	-4.99998e-09
	G6Pt6_2pp	1.83216e-10	0
	G6Ptex	1.83198e-10	0
	GAL1PPpp	0	0
	GLCDpp	0	-3.33758e-09
	FE3DCITabcpp	1.41136e-10	0
	GLCNt2rpp	0	-3.33146e-09
	GAL1Ptex	0	0
	GALBDtex	0	0
	GALCTD	0	0
	GALCTLO	0	0
	GALCTND	0	0
	GLCNtex	0	0
	GLCP	0	999.088
	GLCP2	0	999.088
	GALCTNLt2pp	0	0
	FE3DCITtonex	1.41114e-10	0
	GALCTNLtex	0	0
	GALCTNt2pp	0	0
	GALCTNtex	0	0
	GALCTt2rpp	0	0
	GLCRAL	0	0
	GLCRD	0	0
	GLCRt2rpp	0	0
	GALCTtex	0	0
	FE3DHBZR	0	0
	GALKr	9.46334e-11	0
	GALM2pp	0	0
	GALS3	9.46714e-11	0
	GLCRtex	0	0
	GLCS1	0.0391939	999.128
	GLCTR1	0.00207196	0.00207196
	GLCTR2	0.00207196	0.00207196
	GALT1	0.00207196	0.00207196
	FE3DHBZSabcpp	0	0
	GALTptspp	0	0
	GLCTR3	0.00207196	0.00207196
	FE3DHBZStonex	0	0
	GLCUR1Ptex	0	0
	GALTtex	0	0
	GLCURt2rpp	0	0
	GLCURtex	0	0
	GLCabcpp	0	0
	GALURt2rpp	0	0
	GALURtex	0	0
	GALUi	0.00828784	0.00828783
	GLCptspp	0	-2.84837e-09
	FE3HOXR1	0	-1.53368e-09
	GLCt2pp	0	0
	GALabcpp	0	-6.67095e-09
	FE3HOXR2	0	-8.69023e-10
	GLCtex_copy1	-1000	0
	FE3HOXR3	0	-8.69098e-10
	GLCtex_copy2	0	1000
	GLDBRAN2	0	1000
	FE3HOXUtex	0	-1.73952e-09
	GLGC	0.0391939	999.128
	FE3HOXUtpp	0	-1.7395e-09
	GLNS	0.441666	0.441666
	FE3HOXabcpp	0	-1.73408e-09
	GLNTRS	0	-2.56668e-10
	FE3HOXexs	0	-1.73484e-09
	GLNabcpp	0	0
	GLNtex	0	0
	GLTPD	0	0
	GLU5K	0.054601	0.054601
	GLUABUTt7pp	0	1000
	GALt2pp	6.65647e-09	0
	GALtex	1.90184e-10	0
	GAM6Pt6_2pp	1.76759e-10	0
	GAMAN6Ptex	1.76691e-10	0
	GAMptspp	0	0
	GAMtex	0	0
	GAPD	-0.707996	-0.707996
	GLUCYS	5.66859e-05	5.66837e-05
	GLUDC	2.4962e-09	-4.98866e-09
	GLUDy	-2.71377	-2.10949
	GLUN	0	-4.99037e-09
	GLUNpp	0	0
	GLUPRT	0.110597	0.110597
	GLUR	-0.00700999	-0.00700999
	GARFT	0.081341	0.110597
	FE3HOXtonex	0	-1.73718e-09
	GART	0	0.0292563
	GLUSy	0	-5.00121e-09
	GLUTRR	0.00136046	0.00136046
	GLUTRS	0.00136046	0.00136046
	GLUabcpp	0	-6.67211e-09
	GBBTNtex	0	0
	GCALDD	0.000226744	0.000226744
	GDMANE	0	0
	GLUt2rpp	-1000	-1.17723e-09
	FE3Ri	0	-1.43025e-09
	GLUt4pp	0	1000
	GLUtex	2.85189e-10	0
	GDPDPK	0	-4.99369e-09
	GDPMNH	0	-4.98822e-09
	GLXCL	0	-6.66147e-09
	FE3abcpp	0	-1.32964e-08
	GLYALDtex	3.63445e-10	0
	GDPMNP	0	-4.98652e-09
	GDPTPDP	0	-4.99003e-09
	GLYALDtpp	3.62995e-10	0
	GDPtex	0	0
	FE3tex	-992.005	-1.33079e-08
	GF6PTA	0.0181639	0.0181639
	GGGABADr	0	-1.65468e-09
	GGGABAH	0	-1.66596e-09
	GGPTRCO	0	-1.66596e-09
	GLYAT	2.85125e-09	0.604275
	GLYBabcpp	0	-1.24846e-09
	GLYBt2pp	0	0
	GLYBtex	0	0
	GLYC2Pabcpp	0	0
	GLYC2Ptex	3.22049e-10	0
	GLYC3Pabcpp	0	-1.00171e-09
	FECRMR1	0	-8.71143e-10
	GLYC3Pt6pp	0	-1.53259e-09
	GLYC3Ptex	3.2206e-10	0
	GTPDPDP	0	-2.49546e-09
	GLYCAt2rpp	4.99114e-10	0
	GTPDPK	0	-4.97448e-09
	FECRMR2	0	-8.69789e-10
	GTPHs	0	-1.66418e-09
	GLYCAtex	4.99073e-10	0
	GLYCDx	0.00163042	0.269367
	GLYCK	0	-6.66905e-09
	GTPtex	0	0
	GUACYC	0	-5.00783e-09
	GLYCK2	0	-6.65861e-09
	FECRMR3	0	-8.70942e-10
	GLYCL	0	-1.9986e-08
	GLYCLTDx	0	-6.657e-09
	GLYCLTDy	0	-6.65728e-09
	GUAD	0	-2.49629e-09
	GUAPRT	0	-5.01599e-09
	GUAt2pp	0	-1.99023e-08
	GUAtex	2.43497e-10	0
	GUAtpp	1.99634e-08	0
	GUI1	2.17003e-10	0
	GUI2	2.16973e-10	0
	GUR1PPpp	0	0
	H2O2tex	0	0
	H2Otex	-512.663	-16.6598
	H2Otpp	-16.6649	-16.6649
	H2SO	0	-4.97969e-10
	GLYCLTt2rpp	-1000	0
	GLYCLTt4pp	0	1000
	GLYCLTtex	9.07334e-10	0
	GLYCTO2	0	0.000226737
	GLYCTO3	0	0.000226737
	GLYCTO4	0	0.000226737
	GLYCtex	3.21939e-10	0
	GLYCtpp	-0.00163042	-0.00163043
	GLYK	0	-5.00614e-09
	H2St1pp	0	-5.1175e-10
	H2Stex	5.11864e-10	-4.8187e-17
	H2tex	0	0
	FECRMUtex	0	-1.74636e-09
	H2tpp	0	0
	FECRMUtpp	0	-1.73654e-09
	HACD1	0.0796107	0.0796107
	HACD2	0.0796107	0.0796107
	HACD3	0.0796107	0.0796107
	HACD4	0.0796099	0.0796099
	HACD5	0.0796099	0.0796099
	HACD6	0.0692501	0.0692501
	GLYOX	0	-3.99378e-09
	GLYOX3	0	-3.99376e-09
	GLYTRS	0	0
	GLYt2pp_copy1	0	1000
	GLYt2pp_copy2	-1000	0
	HACD7	0.0671781	0.0671781
	HACD8	0.0123606	0.0123606
	HADPCOADH3	1.63646e-10	0
	HBZOPT	5.66859e-05	5.66859e-05
	HCINNMt2rpp	0	0
	FECRMabcpp	0	-1.73599e-09
	HCINNMtex	0	0
	HCO3E	0.118838	0.118838
	HCYSMT	0	-2.00394e-10
	GLYt4pp	0	1000
	GLYtex	7.68034e-10	0
	GMAND	0	0
	HCYSMT2	1.18177e-10	0
	GMHEPAT	0.00828784	0.00828784
	FECRMexs	0	-1.73668e-09
	GMHEPK	0.00828784	0.00828784
	HDCAtexi	5.94312e-11	0
	HDCEAtexi	6.06947e-11	0
	HEMEOS	5.66859e-05	5.66859e-05
	HEPK1	0.00207196	0.00207196
	GMHEPPA	0.00828784	0.00828784
	GMPR	0	-2.49582e-09
	HEPK2	0.00207196	0.00207196
	HEPT1	0.00207196	0.00207196
	FECRMtonex	0	-1.73622e-09
	GMPS2	0.0601318	0.0601318
	FEENTERR1	0	-1.42644e-09
	GMPtex	0	0
	GND	0	-4.60841e-09
	GNK	0	-9.98453e-09
	HEPT2	0.00207196	0.00207196
	HEPT3	0.00207196	0.00207196
	HEPT4	0.00207196	0.00207196
	HETZK	0	0
	HEX1	0	-4.99233e-09
	HEX4	0	-4.99164e-09
	HEX7	0	-4.99153e-09
	GOFUCR	0	0
	GP4GH	0	0
	GPDDA1	0	0
	HEXt2rpp	4.99248e-09	0
	FEENTERR2	0	-8.68034e-10
	GPDDA1pp	0	0
	GPDDA2	0	-1.24803e-09
	FEENTERR3	0	-8.68254e-10
	GPDDA2pp	0	-1.53592e-09
	HG2abcpp	0	0
	HG2t3pp	0	0
	FEENTERabcpp	3.71475e-11	-1.73709e-09
	HG2tex	0	0
	GPDDA3	0	-1.33086e-09
	GPDDA3pp	0	0
	HISTD	0.0234003	0.0234003
	FEENTERexs	3.71434e-11	-1.73593e-09
	HISTP	0.0234003	0.0234003
	HISTRS	0	0
	GPDDA4	0	-1.6636e-09
	HISabcpp	0	-6.65661e-09
	FEENTERtex	0	-1.73519e-09
	GPDDA4pp	0	-4.99225e-09
	FEENTERtonex	3.71526e-11	-1.7359e-09
	GPDDA5	0	0
	GPDDA5pp	0	0
	HISt2rpp	6.65339e-09	0
	HIStex	1.75656e-10	0
	HKNDDH	0	0
	HKNTDH	0	0
	HMBS	0.000170058	0.000170058
	HMPK1	0	0
	HOMt2pp	0	-2.98065e-10
	GRTT	0.000240724	0.000240724
	GRXR	0	0.0886362
	FEENTERtpp	0	-1.73616e-09
	GSNK	0	-4.99196e-09
	HOMtex	2.9801e-10	0
	GSNt2pp	1.15642e-10	0
	FEOXAMR1	0	-1.8152e-09
	GSNtex	1.15649e-10	0
	FEOXAMR2	0	-8.68117e-10
	FEOXAMR3	0	-8.68227e-10
	GSPMDA	0	-4.99115e-09
	FEOXAMUtex	0	-3.32807e-09
	GSPMDS	0	-4.99248e-09
	FEOXAMUtpp	0	-3.32807e-09
	GTHOXtex	5.04272e-11	0
	HOPNTAL	0	0
	GTHOr	0	0.0886362
	FEOXAMabcpp	0	-1.73605e-09
	GTHPi	0	-1.42623e-09
	HPPK2	0.000226744	0.000226744
	GTHRDHpp	0	-1.17517e-09
	FEOXAMexs	0	-1.73574e-09
	GTHRDabc2pp	0	-2.49597e-09
	HPPPNDO	0	0
	HPPPNt2rpp	0	0
	FEOXAMtonex	0	-1.73616e-09
	HPPPNtex	0	0
	HPYRI	-1000	-4.46814e-26
	HPYRRx	0	1000
	HPYRRy	0	0.604275
	HSDy	-0.174155	-0.174155
	GTHRDabcpp	0	-2.45646e-09
	GTHRDtex	1.03664e-10	0
	GTHS	5.66859e-05	5.66848e-05
	GTPCI	0.000226744	0.000226744
	GTPCII2	0.000113372	0.000113372
	FEROpp	0	248.001
	HSK	0.134422	0.134422
	HSST	0.0397322	0.0397322
	INStex	1.12804e-10	0
	FESD1s	0.000944094	0.000944086
	IPDDI	-0.00144358	0.000240724
	IPDPS	0	0.00168431
	HSTPT	0.0234003	0.0234003
	HXAND	0	-4.895e-09
	HXAtex	1.71296e-10	0
	IPMD	0.111282	0.111282
	FESD2s	0	0
	IPPMIa	-0.111282	-0.111282
	FESR	0.00188819	0.00188817
	IPPMIb	-0.111282	-0.111282
	HXCT	0	-4.89418e-09
	LIPAabctex	0	-8.75198e-12
	HXPRT	0	-4.89581e-09
	HYD1pp	0	0
	IPPS	0.111282	0.111282
	ISETACabcpp	0	0
	ISETACtex	0	0
	K2L4Aabcpp	0	-1.16334e-11
	K2L4Aabctex	0	-1.15466e-11
	KARA1	-0.21595	-0.21595
	HYD2pp	0	0
	HYD3pp	0	0
	LIPOCT	0	7.62591e-07
	HYPOE	0	-4.97628e-09
	KARA2	0.0717613	0.0717613
	KAS14	0	-2.4324e-09
	KAS15	0	-2.42945e-09
	LIPOS	7.62591e-07	7.62548e-07
	KDOCT2	0.00621588	0.00621588
	KDOPP	0.00621588	0.00621588
	HYXNtex	2.34499e-10	0
	HYXNtpp	2.34593e-10	0
	Htex	7.9946	1000
	KDOPS	0.00621588	0.00621588
	LIPOt2pp	4.36581e-11	0
	KG6PDC	0	0
	Kabcpp	0	-6.52683e-09
	Kt2pp	0.0472018	0.0472018
	Kt3pp	0	-9.74485e-09
	Ktex	0.0472018	0.0472018
	L_LACD2	0	-2.48675e-09
	I2FE2SR	5.13316e-07	5.08368e-07
	I2FE2SS	6.94007e-05	6.93958e-05
	I2FE2SS2	6.38059e-05	6.38034e-05
	I2FE2ST	0	6.10073e-06
	I4FE4SR	6.38059e-05	6.38034e-05
	I4FE4ST	6.38059e-05	6.38034e-05
	ICDHyr	4.67955	5.99277
	ICHORS_copy1	-1000	0.000283429
	ICHORS_copy2	0	1000
	ICHORT	0.000170058	0.000170058
	ICL	0.743561	2.05678
	ICYSDS	0.000448667	0.000448657
	IDOND	-0.604275	0
	IDOND2	0	0.604275
	IDONt2rpp	0	0
	L_LACD3	0	-2.48895e-09
	L_LACt2rpp	4.10344e-10	0
	L_LACtex	4.1041e-10	0
	LA4NTpp	0	-5.60446e-12
	LACZ	0	0
	LACZpp	0	0
	LADGMDH	0	-4.06159e-10
	LALADGLUtex	1.61472e-10	0
	IDONtex	1.98997e-10	0
	IG3PS	0.0234003	0.0234003
	LALADGLUtpp	1.61475e-10	0
	LIPOtex	0	0
	LALALGLUtex	-2.10866e-16	0
	LALALGLUtpp	0	0
	IGPDH	0.0234003	0.0234003
	IGPS	0.0140403	0.0140403
	LPADSS	0.00207196	0.00207196
	ILETA	-0.0717613	-0.0717613
	ILETRS	0	0
	ILEabcpp	0	-6.63791e-09
	ILEt2rpp	6.56878e-09	0
	ILEtex	1.65515e-10	0
	IMPC	-0.133941	-0.133941
	LALDO2x	0	-3.21181e-10
	LALDO3	0	-2.48945e-09
	LALGP	0	-2.49438e-09
	LCADi	0	-2.489e-09
	LCARR	0	-3.21855e-10
	LCARS	0	-3.68808e-10
	IMPD	0.0601318	0.0601318
	IMPtex	1.12772e-10	0
	INDOLEt2pp	0	1000
	INDOLEt2rpp	1.0887e-10	1000
	INDOLEtex	1.08842e-10	0
	INOSTt4pp	0	0
	INSH	0	-4.9904e-09
	INSK	0	-4.97689e-09
	INSTtex	0	0
	LCTSt3ipp	0	-9.95593e-09
	LCTStex	9.33663e-11	0
	LCTStpp	0	-9.95504e-09
	INSt2pp_copy1	0	1000
	LDH_D	6.56631e-09	-3.98207e-09
	LPLIPAL1A120pp	0	-9.48341e-10
	LDH_D2	0	-6.63705e-09
	LEUTAi	0.111282	0.111282
	LEUTRS	0	0
	INSt2pp_copy2	-1000	0
	LEUabcpp	0	-6.63728e-09
	LPLIPAL1A140pp	0	-9.48087e-10
	LEUt2rpp	6.5662e-09	0
	LEUtex	1.82406e-10	0
	LYStex	1.72807e-10	0
	LYXI	2.27358e-10	0
	LGTHL	0	-3.99403e-09
	LPLIPAL1A141pp	0	-1.6642e-09
	LIPACabcpp	0	-4.99273e-09
	LIPAHT2ex	0	-5.25325e-12
	LIPAHTex	0	-7.21811e-17
	LIPAMPL	0	0
	LIPATPT	0	0
	LIPAabcpp	0	-8.96588e-12
	LYXt2pp	0	0
	LYXtex	0	0
	M1PD	0	0
	MACPD	0	-4.99231e-09
	MALCOAMT	5.08394e-07	5.08368e-07
	MALDDH	0	0
	MALDt2_2pp	0	0
	LPLIPAL1A160pp	0	-9.50842e-10
	MALDtex	0	0
	MALS	0.743787	2.057
	MALTATr	0	0
	MELIBt2pp	9.46537e-11	-9.98224e-09
	LPLIPAL1A161pp	0	-9.50941e-10
	MELIBt3ipp	0	-9.98315e-09
	MELIBtex	9.46453e-11	0
	MALTHXabcpp	3.10094e-11	0
	MALTHXtexi	3.10075e-11	0
	MALTPTabcpp	0	0
	LPLIPAL1A180pp	0	-9.51034e-10
	MALTPTtexi	0	0
	MEOHtex	-5.08394e-07	-5.08394e-07
	MEOHtrpp	-5.08394e-07	-5.08394e-07
	MEPCT	0.00168431	0.00168431
	MALTTRabcpp	0	0
	MALTTRtexi	0	0
	LPLIPAL1A181pp	0	-9.51246e-10
	MALTTTRabcpp	0	0
	MALTTTRtexi	0	0
	MALTabcpp	0	0
	METAT	0.00217084	0.00217084
	METDabcpp	0	0
	METDtex	0	0
	METOX1s	0	-1.42665e-09
	METOX2s	0	-1.42645e-09
	MALTptspp	0	-9.03659e-11
	MALTtexi	0	0
	LPLIPAL1E120pp	0	-6.05236e-10
	MALt2_2pp	0	-6.65779e-09
	MALt2_3pp	0	-4.99323e-09
	METS	0.0400729	0.0400729
	METSOX1abcpp	0	0
	METSOX1tex	0	0
	MALt3pp	0	-6.65746e-09
	METSOX2abcpp	0	0
	MALtex	3.99355e-10	0
	LPLIPAL1E140pp	0	-9.98853e-10
	MAN1PT2	0	-4.99211e-09
	MAN6PI	1.83242e-10	0
	LPLIPAL1E141pp	0	-9.98449e-10
	MAN6Pt6_2pp	1.83225e-10	0
	METSOX2tex	1.34047e-10	0
	LPLIPAL1E160pp	0	-1.53625e-09
	MAN6Ptex	0	0
	METSOXR1	0	-1.42657e-09
	MANAO	0	-2.49618e-10
	LPLIPAL1E161pp	0	-6.05252e-10
	MANGLYCptspp	0	0
	MANGLYCtex	0	0
	METSOXR2	0	-1.42636e-09
	METTRS	0	0
	LPLIPAL1E180pp	0	-9.98453e-10
	METabcpp	1.40642e-10	0
	METtex	1.40642e-10	0
	MANPGH	1.39658e-10	0
	MANptspp	0	0
	MANtex	0	0
	MCITD	0	-2.49619e-09
	MG2t3_2pp	0.0020979	0.00209789
	LPLIPAL1E181pp	0	-6.05116e-10
	MG2tex	0.00209789	0.00209789
	MG2tpp	0	-9.98442e-09
	MCITL2	0	-2.49553e-09
	MCITS	0	-2.49544e-09
	MG2uabcpp	0	-3.32725e-09
	LPLIPAL1G120pp	0	-8.32193e-10
	MGSA	0	-2.85254e-09
	MI1PP	0	0
	MICITDr	0	-2.49574e-09
	MCOATA	0.00828885	0.00828884
	MCPST	0	0
	MINCYCtex	0	-1.99698e-08
	LPLIPAL1G140pp	0	-6.65836e-09
	MINCYCtpp	0	-1.99691e-08
	MCTP1App	0.00153865	0.00290648
	MINOHPtexi	0	0
	MCTP1Bpp	0.000341905	0.000341895
	LPLIPAL1G141pp	0	-8.32004e-10
	MCTP2App	0.000171075	0.000171074
	MDDCP1pp	0.00138487	0.00275269
	MDDCP2pp	0.000171075	0.000171074
	MDDCP3pp	0	0.00136783
	MLDCP1App	0.000153789	0.000153779
	MLDCP1Bpp	0	-4.99133e-09
	MLDCP2App	0	-9.98295e-09
	MLDCP2Bpp	0	-9.98485e-09
	MLDCP3App	0.000341905	0.000341895
	MLDEP1pp	0.000341905	0.000341895
	MDDCP4pp	0	0.00136783
	MDDCP5pp	0	-9.98295e-09
	LPLIPAL1G160pp	0	-6.6575e-09
	MDDEP1pp	0	0.00136783
	MDDEP2pp	0	-9.98512e-09
	MLDEP2pp	0	-9.98282e-09
	MLTG1	0	0
	MLTG2	0	-4.99276e-09
	MDDEP3pp	0	0.00136783
	MDDEP4pp	0	-4.75555e-10
	LPLIPAL1G161pp	0	-8.31824e-10
	MDH	7.46053	9.37808
	MLTG3	0	-4.99238e-09
	MLTG4	0	-4.99124e-09
	MDH2	0	-6.65465e-09
	LPLIPAL1G180pp	0	-6.65601e-09
	MDH3	0	-6.65745e-09
	MLTG5	0	-4.9916e-09
	MLTGY1pp	0	-2.37709e-10
	MLTGY2pp	0	-2.40564e-10
	MLTGY3pp	0	-2.43565e-10
	MLTGY4pp	0	-4.75364e-10
	ME1	0	-4.99101e-09
	ME2	0	-4.99209e-09
	MECDPDH5	0.00168431	0.00168431
	MECDPS	0.00168431	0.00168431
	MLTP1	4.99223e-09	0
	MLTP2	4.9928e-09	0
	MLTP3	4.99281e-09	0
	MMCD	0	-2.49692e-09
	MMETt2pp	1.1816e-10	0
	LPLIPAL1G181pp	0	-6.65603e-09
	MMETtex	1.18158e-10	0
	MMM	0	-2.49683e-09
	MOADSUx	0.000125065	0.000125065
	MOAT	0.00207196	0.00207196
	MN2t3pp	0	-1.99597e-08
	LPLIPAL2A120	0	-3.07253e-09
	MN2tpp	0.000167282	0.000167242
	MOAT2	0.00207196	0.00207196
	LPLIPAL2A140	0	-1.17473e-09
	MOAT3C	0.00207196	0.00207196
	MN6PP	0	-4.99283e-09
	LPLIPAL2A141	0	-2.85276e-09
	MNLptspp	1.83177e-10	0
	MOBDabcpp	3.4825e-05	3.4825e-05
	MOBDtex	3.4825e-05	3.4825e-05
	LPLIPAL2A160	0	-1.17476e-09
	MOCDS	1.77938e-06	1.77938e-06
	MOCOS	3.30456e-05	3.30456e-05
	MOGDS	1.77938e-06	1.77938e-06
	MOHMT	0.000146417	0.000146417
	MOX	-0.603966	0.000364766
	MPTAT	6.25324e-05	6.25324e-05
	MPTG	0.00341946	0.00341946
	MNLtex	1.83199e-10	0
	MNNH	2.49618e-10	0
	MNt2pp	0	-1.99695e-08
	MNtex	0.000167262	0.000167262
	NDPK6	0	0.00630535
	MPTG2	0.000171075	0.000171074
	MPTS	6.25324e-05	6.25324e-05
	MPTSS	0.000125065	0.000125065
	MSAR	0	-2.77332e-10
	NDPK7	2.49657e-09	0.00651049
	NDPK8	4.99282e-09	0.00630535
	LPLIPAL2A161	0	-3.07185e-09
	NH4tex	2.67066	2.67066
	NH4tpp	2.67066	2.67066
	NHFRBO	0	-1.42653e-09
	MSO3abcpp	9.07672e-10	0
	MSO3tex	9.07819e-10	0
	MTAN	0.0017143	0.0017143
	MTHFC	0.215339	0.215339
	MTHFD	0.215339	0.215339
	MTHFR2	0.0401296	0.0401296
	NI2abcpp	0	-4.99112e-09
	NI2t3pp	0	-1.99736e-08
	MTHTHFSs	0.000340624	0.000340624
	MTRPOX	0	0
	N2Otex	0	0
	NI2tex	7.80384e-05	7.80384e-05
	LPLIPAL2A180	0	-1.17435e-09
	NI2tpp	7.80434e-05	7.80185e-05
	NI2uabcpp	0	-4.99211e-09
	N2Otpp	0	-2.85323e-09
	NACODA	0	-4.99229e-09
	NACtex	0	0
	NACtpp	0	0
	NADDP	0	-4.99258e-09
	NADH10	0	-6.65618e-09
	NADH16pp	0	12.6311
	NMNAT	0	-4.99351e-09
	NMNDA	0	-2.49599e-09
	NMNN	0	-1.66404e-09
	NMNPtpp	1.66421e-09	0
	NADH17pp	0	12.6311
	NADH18pp	0	12.6311
	NMNt7pp	0	-1.6638e-09
	LPLIPAL2A181	0	-1.175e-09
	NMNtex	1.01564e-10	0
	NNAM	0	-1.66393e-09
	NADH5	0	-6.65516e-09
	NADH9	0	-6.65678e-09
	NADK	0.000113626	0.000113621
	NNATr	0.000579315	0.000579312
	NNDMBRT	0	0
	NADN	0	-4.99214e-09
	LPLIPAL2ATE120	0	-1.53634e-09
	NADPHQR2	0	-6.65575e-09
	NADPHQR3	0	-6.65399e-09
	NNDPR	0.000579315	0.000579315
	NO2t2rpp	0	0
	NO2tex	0	0
	NADPHQR4	0	-6.65565e-09
	NO3R1bpp	0	-4.99284e-09
	NADPPPS	0	-4.99244e-09
	LPLIPAL2ATE140	0	0
	NADS1	0.000579315	0.000579312
	NADTRHD	0	0.604275
	NAMNPP	0	-1.66393e-09
	NAt3_1p5pp	0	-1.99731e-08
	NO3R1pp	0	-9.98436e-09
	NO3R2bpp	0	-4.99254e-09
	NO3R2pp	0	-1.89671e-14
	NO3t7pp	0	0
	NO3tex	0	0
	NODOx	0	0
	NAt3_2pp	0	-1.99657e-08
	NAt3pp	0	1000
	NODOy	0	0
	NAtex	0	0
	LPLIPAL2ATE141	0	0
	NDPK1	-999.81	1000
	NDPK2	0.101572	0.107877
	NOVBCNtex	0	-1.9912e-08
	NOVBCNtpp	0	-1.99408e-08
	NOtex	0	0
	NDPK3	0.0351252	0.0416357
	NOtpp	0	0
	NDPK4	0.00837731	0.00837731
	LPLIPAL2ATE160	0	0
	NDPK5	5.03042e-09	0.00651049
	NTD1	0	-4.98567e-09
	NTD10	0	-5.00174e-09
	NTD10pp	1.22649e-10	0
	LPLIPAL2ATE161	0	0
	NTD11	0	-4.98236e-09
	NTD11pp	1.15734e-10	0
	NTD12	0	-2.48839e-09
	NTD12pp	1.08236e-10	0
	NTD1pp	0	0
	NTD2	0	-4.96882e-09
	URIC	0	-5.37895e-10
	NTD2pp	1.40576e-10	0
	LPLIPAL2ATE180	0	0
	NTD3	0	-2.48433e-09
	NTD3pp	1.25987e-10	0
	LPLIPAL2ATE181	0	0
	NTD4	0	-4.99299e-09
	NTD4pp	1.34942e-10	0
	NTD9pp	1.16706e-10	0
	NTP1	0	-4.99996e-09
	NTP10	0	-4.96937e-09
	NTD5	0	-4.99727e-09
	LPLIPAL2ATG120	0	0
	NTD5pp	1.12586e-10	0
	NTP11	0	0
	NTP12	0	-1.15207e-10
	NTD6	0	-4.99521e-09
	LPLIPAL2ATG140	0	0
	NTD6pp	1.08199e-10	0
	NTD7	0	-5.00993e-09
	NTP3	0	-4.99599e-09
	NTP3pp	0	0
	NTD7pp	1.14403e-10	0
	NTP5	0	-4.98722e-09
	LPLIPAL2ATG141	0	0
	NTPP1	0	-4.98554e-09
	NTPP10	0	-4.98008e-09
	NTD8	0	-4.98099e-09
	NTD8pp	1.09522e-10	0
	NTD9	0	-4.98828e-09
	NTPP11	1.16151e-10	-1.66066e-09
	NTPP2	0	-4.98555e-09
	NTPP3	0	-4.96833e-09
	NTPP4	0	-4.99332e-09
	NTPP5	0	-4.99875e-09
	OPMEACPS	5.08394e-07	5.08368e-07
	LPLIPAL2ATG160	0	0
	ORNDC	0.0101714	0.0101714
	ORNabcpp	0	-6.66268e-09
	NTPP6	0	-4.99134e-09
	NTPP7	0	-4.9816e-09
	NTPP8	0	-4.98507e-09
	ORNtex	2.21079e-10	0
	LPLIPAL2ATG161	0	0
	OROTt2_2pp	0	0
	OROTtex	0	0
	ORPT	-0.0814254	-0.0814254
	NTPP9	0	-2.49007e-09
	NTPTP1	0	-4.98837e-09
	NTPTP2	0	-4.97988e-09
	OXAMTC	0	-2.21271e-09
	LPLIPAL2ATG180	0	0
	OXCDC	0	0
	OXCOAHDH	0	0
	NTRIR2x	0	-1.00318e-09
	NTRIR3pp	0	-1.66379e-09
	NTRIR4pp	0	-1.66018e-09
	OXDHCOAT	0	0
	P5CD	0	-4.98038e-09
	O16A4COLIPAabctex	0	-4.97453e-09
	LPLIPAL2ATG181	0	0
	O16A4Lpp	0	0
	P5CR	0.054601	0.565295
	PA120abcpp	0	-2.21598e-09
	PA140abcpp	0	-2.22064e-09
	PA141abcpp	0	-2.21708e-09
	O16AP1pp	-5.28864e-19	0
	O16AP2pp	-5.28864e-19	0
	O16AP3pp	-5.70721e-19	0
	O16AT	0	0
	O16AUNDtpp	0	0
	PA160abcpp	0	-2.20853e-09
	LPLIPAL2E120	0	-1.53184e-09
	PA161abcpp	0	-2.21264e-09
	PA180abcpp	0	-2.21134e-09
	O16GALFT	0	0
	O16GLCT1	0	0
	O16GLCT2	0	0
	PA181abcpp	0	-2.21454e-09
	LPLIPAL2E140	0	-8.32572e-10
	PACALDt2rpp	0	0
	PACALDtex	0	0
	PACCOAE	0	0
	O2Stex	0	0
	O2tex	9.58754	257.589
	O2tpp	9.58754	9.58754
	OAADC	0	-4.99428e-09
	PACCOAL	1.63405e-10	0
	OBTFL	0	-1.32889e-09
	LPLIPAL2E141	0	-8.32185e-10
	OCBT	0.0730613	0.0730613
	OCDCAtexi	5.29098e-11	0
	PANTS	0.000146417	0.000146417
	PAPA120	0	-5.01842e-09
	PAPA120pp	0	-2.22121e-09
	PAPA140	0	-4.97525e-09
	OCDCEAtexi	5.40847e-11	0
	OCTAtex	0	0
	OCTDPS	0.000170058	0.000170058
	OCTNLL	0	7.62591e-07
	PAPA140pp	0	-2.22023e-09
	LPLIPAL2E160	0	-7.09911e-10
[truncated: 585 more rows]

## Sheet: Fructose
	FVA profile of E. coli iJO1366 GSMN simulated with fructose as the sole carbon source
	Reaction abbreviation	minimum	maximum
	EX_cm_e	0	0
	EX_cmp_e	0	0
	EX_co2_e	3.79716	18.799
	EX_cobalt2_e	-1.24541e-05	-1.24541e-05
	DM_4crsol_c	0.000115719	0.000115719
	DM_5drib_c	0.000119871	0.000582748
	DM_aacald_c	0	0
	DM_amob_c	1.03784e-06	1.03784e-06
	DM_mththf_c	0.000695353	1.40042
	EX_colipa_e	0	9.05942e-14
	DM_oxam_c	0	1.47406e-13
	EX_glc__D_e	0	0
	EX_glcn_e	0	0
	BIOMASS_Ec_iJO1366_WT_53p95M	0.51892	0.51892
	EX_glcr_e	0	0
	EX_colipap_e	0	6.5001e-15
	EX_glcur_e	0	0
	EX_glcur1p_e	0	0
	BIOMASS_Ec_iJO1366_core_53p95M	0	1.53421e-14
	EX_12ppd__R_e	0	1.9639
	EX_gln__L_e	0	4.43842e-14
	EX_cpgn_e	0	0
	EX_glu__L_e	0	2.60885e-13
	EX_gly_e	0	2.45798e-13
	EX_glyald_e	0	2.4162
	EX_glyb_e	0	0
	EX_glyc_e	0	2.1423
	EX_12ppd__S_e	0	1.92819
	EX_14glucan_e	0	0
	EX_cpgn_un_e	0	0
	EX_15dap_e	0	7.3033e-14
	EX_glyc__R_e	0	2.74894
	EX_glyc2p_e	0	0
	EX_23camp_e	0	4.1625e-14
	EX_23ccmp_e	0	0
	EX_23cgmp_e	0	0
	EX_23cump_e	0	0
	EX_23dappa_e	0	0
	EX_26dap__M_e	0	1.19754e-13
	EX_glyc3p_e	0	1.59721
	EX_glyclt_e	0	4.8966
	EX_gmp_e	0	5.28244e-14
	EX_gsn_e	0	5.57009e-15
	EX_gthox_e	0	0
	EX_gthrd_e	0	-1.13959e-14
	EX_gtp_e	0	0
	EX_gua_e	0	1.95699e-14
	EX_h_e	-1000	19.6096
	EX_h2_e	0	0
	EX_h2o_e	17.1775	532.177
	EX_h2o2_e	0	0
	EX_h2s_e	0	2.83799
	EX_hacolipa_e	0	2.81256e-14
	EX_halipa_e	0	-1.60663e-14
	EX_hdca_e	0	8.26245e-18
	EX_hdcea_e	0	0
	EX_hg2_e	0	0
	EX_his__L_e	0	4.70382e-14
	EX_2ddglcn_e	0	0
	EX_34dhpac_e	0	0
	EX_3amp_e	0	-3.18153e-14
	EX_3cmp_e	0	0
	EX_3gmp_e	0	2.9468e-14
	EX_3hcinnm_e	0	0
	EX_3hpp_e	0	1.71784
	EX_3hpppn_e	0	0
	EX_hom__L_e	0	2.27374e-13
	EX_hxa_e	0	1.09639
	EX_hxan_e	0	3.77427e-14
	EX_idon__L_e	0	0
	EX_3ump_e	0	0
	EX_4abut_e	0	9.12104e-14
	EX_4hoxpacd_e	0	0
	EX_5dglcn_e	0	0
	EX_5mtr_e	0.0034996	0.0034996
	EX_LalaDglu_e	0	2.88936e-14
	EX_ile__L_e	0	1.56552e-13
	EX_imp_e	0	2.56386e-14
	EX_indole_e	0	1.30139e-13
	EX_inost_e	0	0
	EX_ins_e	0	1.59543e-14
	EX_isetac_e	0	0
	EX_k_e	-0.0963583	-0.0963583
	EX_LalaDgluMdap_e	0	1.13959e-14
	EX_LalaDgluMdapDala_e	0	1.61285e-14
	EX_LalaLglu_e	0	0
	EX_kdo2lipid4_e	0	4.66115e-14
	EX_ac_e	0	4.89645
	EX_crn_e	0	0
	EX_acac_e	0	0
	EX_acald_e	0	3.4966
	EX_lac__D_e	0	2.94032
	EX_lac__L_e	0	2.42125
	EX_crn__D_e	0	0
	EX_lcts_e	0	0
	EX_acgal_e	0	0
	EX_acgal1p_e	0	0
	EX_acgam_e	0	8.1444e-14
	EX_leu__L_e	0	1.66636e-13
	EX_csn_e	0	5.67519e-14
	EX_acgam1p_e	0	0
	EX_acmana_e	0	0
	EX_acmum_e	0	0
	EX_lipa_e	0	5.53415e-14
	EX_cu_e	0	0
	EX_lipa_cold_e	0	8.7103e-14
	EX_acnam_e	0	6.84356e-14
	EX_acolipa_e	0	6.907e-14
	EX_cu2_e	-0.000349752	-0.000349752
	EX_acser_e	0	1.08754e-13
	EX_ade_e	0	7.10543e-15
	EX_adn_e	0	1.99429e-14
	EX_adocbl_e	0	0
	EX_ag_e	0	0
	EX_lipoate_e	0	0
	EX_lys__L_e	0	3.70368e-14
	EX_lyx__L_e	0	0
	EX_mal__D_e	0	0
	EX_agm_e	0	1.85142e-14
	EX_akg_e	0	2.01945
	EX_cyan_e	0	0
	EX_ala_B_e	0	1.70752e-13
	EX_ala__D_e	0	9.88597e-14
	EX_ala__L_e	0	1.03088e-13
	EX_alaala_e	0	5.23808e-14
	EX_all__D_e	0	0
	EX_alltn_e	0	5.10703e-14
	EX_amp_e	0	1.21367e-14
	EX_anhgm_e	0	7.26441e-14
	EX_arab__L_e	0	0
	EX_mal__L_e	0	2.5195
	EX_malt_e	0	0
	EX_malthx_e	0	0
	EX_maltpt_e	0	0
	EX_malttr_e	0	0
	EX_maltttr_e	0	0
	EX_man_e	0	0
	EX_cynt_e	0	2.03393e-13
	EX_man6p_e	0	0
	EX_manglyc_e	0	0
	EX_melib_e	0	0
	EX_cys__D_e	0	1.27634e-13
	EX_meoh_e	1.03784e-06	1.03784e-06
	EX_met__D_e	0	0
	EX_arbt_e	0	0
	EX_arbtn_e	0	0
	EX_arbtn_fe3_e	0	0
	EX_met__L_e	0	0
	EX_cys__L_e	0	-4.46882e-16
	EX_metsox_R__L_e	0	2.89768e-14
	EX_metsox_S__L_e	0	7.25213e-14
	EX_mg2_e	-0.00428265	-0.00428265
	EX_mincyc_e	0	0
	EX_minohp_e	0	0
	EX_mmet_e	0	-1.30919e-13
	EX_arg__L_e	0	-1.16408e-14
	EX_ascb__L_e	0	0
	EX_asn__L_e	0	6.24212e-14
	EX_aso3_e	0	0
	EX_asp__L_e	0	1.66556e-14
	EX_btn_e	0	0
	EX_but_e	0	0
	EX_mn2_e	-0.00034145	-0.00034145
	EX_mnl_e	0	0
	EX_mobd_e	-7.10921e-05	-7.10921e-05
	EX_mso3_e	0	0
	EX_n2o_e	0	0
	EX_na1_e	5.52513e-19	0
	EX_nac_e	0	-2.8941e-29
	EX_nh4_e	-5.45192	-5.45192
	EX_butso3_e	0	0
	EX_ca2_e	-0.00256969	-0.00256969
	EX_cbi_e	0	0
	EX_cytd_e	0	3.19744e-14
	EX_cbl1_e	-0.000115719	-0.000115719
	EX_cd2_e	0	0
	EX_cgly_e	0	8.54695e-15
	EX_ni2_e	-0.000159309	-0.000159309
	EX_nmn_e	0	3.14876e-14
	EX_no_e	0	0
	EX_no2_e	0	0
	EX_no3_e	0	0
	EX_novbcn_e	0	0
	EX_o16a4colipa_e	0	0
	EX_o2_e	-267.741	-7.94961
	EX_o2s_e	0	0
	EX_ocdca_e	0	3.17402e-34
	EX_ocdcea_e	0	0
	EX_octa_e	0	0
	EX_orn_e	0	-4.78774e-15
	EX_orot_e	0	4.77996e-15
	EX_pacald_e	0	0
	EX_peamn_e	0	0
	EX_phe__L_e	0	-1.67202e-14
	EX_pheme_e	0	3.94156e-14
	EX_chol_e	0	0
	EX_chtbs_e	0	3.76609e-14
	EX_cit_e	0	1.72344
	EX_cl_e	-0.00256969	-0.00256969
	EX_pi_e	-2.07833	-0.481115
	EX_dad_2_e	0	2.34468e-14
	EX_pnto__R_e	0	0
	EX_ppa_e	0	0
	EX_damp_e	0	0
	EX_ppal_e	0	0
	EX_dca_e	0	0
	EX_pppn_e	0	0
	EX_ppt_e	0	0
	EX_dcmp_e	0	0
	EX_pro__L_e	0	5.69796e-14
	EX_dcyt_e	0	-2.16062e-14
	EX_progly_e	0	5.98286e-14
	EX_psclys_e	0	6.95292e-14
	EX_ddca_e	0	0
	EX_pser__L_e	0	0
	EX_ptrc_e	0	5.5021e-14
	EX_dgmp_e	0	1.35003e-14
	EX_dgsn_e	0	4.48386e-14
	EX_val__L_e	0	2.10825e-13
	EX_xan_e	0	3.50427e-15
	EX_dha_e	0	2.6722
	EX_xmp_e	0	3.10727e-15
	EX_dimp_e	0	2.42147e-14
	EX_din_e	0	2.83175e-14
	EX_xtsn_e	0	2.73502e-14
	EX_pydam_e	0	0
	EX_xyl__D_e	0	0
	EX_xylu__L_e	0	0
	EX_zn2_e	-0.00016813	-0.00016813
	12DGR120tipp	0	14.3749
	12DGR140tipp	0	14.3749
	12DGR141tipp	0	14.3749
	12DGR160tipp	0	14.3749
	12DGR161tipp	0	14.3749
	12DGR180tipp	0	14.3749
	EX_pydx_e	0	0
	EX_pydxn_e	0	2.52435e-29
	EX_pyr_e	0	3.4966
	EX_quin_e	0	1.10689
	EX_r5p_e	0	0
	EX_rfamp_e	0	0
	EX_rib__D_e	0	0
	EX_rmn_e	0	0
	EX_sbt__D_e	0	0
	EX_sel_e	0	0
	EX_ser__D_e	0	9.41469e-14
	EX_ser__L_e	0	3.78555e-14
	EX_skm_e	0	0
	12DGR181tipp	0	14.3749
	12PPDRtex	-1.9639	0
	12PPDRtpp	-1.9639	0
	EX_dms_e	0	0
	12PPDStex	-1.92819	0
	12PPDStpp	-1.92819	0
	14GLUCANabcpp	0	0
	EX_slnt_e	0	0
	EX_so2_e	0	0
	EX_so3_e	0	0
	EX_dmso_e	0	0
	EX_so4_e	-2.96875	-0.130759
	EX_spmd_e	0	1.4803e-14
	EX_succ_e	0	2.34113
	14GLUCANtexi	0	0
	23CAMPtex	-1.76519e-15	0
	23CCMPtex	0	0
	EX_sucr_e	0	0
	EX_sulfac_e	0	0
	23CGMPtex	2.03652e-14	0
	EX_tartr__D_e	0	0
	23CUMPtex	0	0
	EX_dopa_e	0	0
	23DAPPAt2pp	0	0
	23DAPPAtex	0	0
	23PDE2pp	0	0
	23PDE4pp	0	0
	EX_tartr__L_e	0	0
	EX_taur_e	0	0
	EX_tcynt_e	0	0
	23PDE7pp	2.18553e-14	0
	23PDE9pp	0	0
	EX_doxrbcn_e	0	0
	26DAHtex	-4.47041e-14	0
	2AGPA120tipp	0	7.61025
	EX_thm_e	0	1.68754e-14
	EX_thr__L_e	0	1.48177e-13
	EX_dtmp_e	0	3.44706e-14
	EX_thrp_e	0	0
	2AGPA140tipp	0	7.61025
	2AGPA141tipp	0	7.61025
	EX_thym_e	0	1.38556e-13
	EX_dump_e	0	0
	EX_thymd_e	0	3.19086e-14
	2AGPA160tipp	0	7.61025
	2AGPA161tipp	0	7.61025
	EX_tma_e	0	0
	EX_duri_e	0	5.41789e-14
	EX_tmao_e	0	0
	EX_tre_e	0	0
	EX_trp__L_e	0	2.22221e-14
	2AGPA180tipp	0	7.61025
	2AGPA181tipp	0	7.61025
	2AGPE120tipp	0	10.7812
	2AGPE140tipp	0	10.7812
	2AGPE141tipp	0	10.7812
	2AGPE160tipp	0	10.7812
	EX_tsul_e	0	0
	EX_eca4colipa_e	0	1.51641e-14
	EX_ttdca_e	0	0
	2AGPE161tipp	0	10.7812
	2AGPE180tipp	0	10.7812
	2AGPE181tipp	0	10.7812
	2AGPEAT120	0	10.7812
	EX_ttdcea_e	0	0
	EX_enlipa_e	0	1.85629e-13
	2AGPEAT140	0	10.7812
	2AGPEAT141	0	10.7812
	2AGPEAT160	0	10.7812
	EX_ttrcyc_e	0	0
	EX_enter_e	0	4.52971e-14
	2AGPEAT161	0	10.7812
	EX_etha_e	0	1.62537e-13
	2AGPEAT180	0	10.7812
	2AGPEAT181	0	10.7812
	EX_tungs_e	4.21735e-15	0
	EX_tym_e	0	0
	2AGPG120tipp	0	10.7812
	EX_ethso3_e	0	0
	2AGPG140tipp	0	10.7812
	2AGPG141tipp	0	10.7812
	2AGPG160tipp	0	10.7812
	2AGPG161tipp	0	10.7812
	EX_tyr__L_e	0	-6.86118e-14
	EX_tyrp_e	0	0
	EX_uacgam_e	0	2.95655e-14
	EX_udpacgal_e	0	0
	EX_udpg_e	0	0
	2AGPG180tipp	0	10.7812
	2AGPG181tipp	0	10.7812
	2AGPGAT120	0	10.7812
	EX_udpgal_e	0	1.15463e-14
	EX_etoh_e	0	2.94032
	EX_udpglcur_e	0	5.50671e-14
	2AGPGAT140	0	10.7812
	2AGPGAT141	0	10.7812
	2AGPGAT160	0	10.7812
	2AGPGAT161	0	10.7812
	EX_ump_e	0	1.24345e-14
	2AGPGAT180	0	10.7812
	EX_f6p_e	0	0
	2AGPGAT181	0	10.7812
	EX_ura_e	0	4.17444e-14
	2DGULRGx	0	0
	EX_urea_e	0	-1.49572e-15
	2DGULRGy	0	0
	EX_fald_e	0	0
	2DGULRx	0	0
	2DGULRy	0	0
	EX_uri_e	0	-1.42109e-14
	2MAHMP	0	32.3436
	34dhpactex	0	0
	EX_fe2_e	-1000	0.0063658
	3AMACHYD	0	1.71784
	3AMPtex	0	0
	3CMPtex	0	0
	3GMPtex	0	0
	EX_fe3_e	-0.0144231	999.992
	3HAD100	0	2.97303
	EX_fe3dcit_e	0	0
	3HAD120	0	4.88786
	5DOAN	0.000119871	0.000582748
	EX_fe3dhbzs_e	0	0
	5MTRtex	-0.0034996	-0.0034996
	5MTRtpp	0.0034996	0.0034996
	3HAD121	0	2.69102
	3HAD140	0	4.88184
	A5PISO	0.0126892	0.0126892
	EX_fe3hox_e	0	0
	AACPS1	0	32.3478
	AACPS2	0	32.3436
	3HAD141	0	2.69102
	EX_fe3hox_un_e	0	0
	AACPS3	0	32.4065
	AACPS4	0	32.3925
	AACPS5	0	32.3688
	3HAD160	3.43663e-17	4.90274
	AACPS6	0	32.3436
	EX_fecrm_e	0	0
	AACPS7	0	32.3647
	3HAD161	0	4.89776
	AACPS8	2.59385e-16	32.3436
	EX_fecrm_un_e	0	0
	AACPS9	0	32.3436
	3HAD180	0	4.88033
	3HAD181	0	4.88931
	AACTOOR	0	8.60623
	AADDGT	0	5.68434e-14
	AAMYL	0	0
	AAMYLpp	0	0
	AB6PGH	0	0
	ABTA	0	10.6241
	ABUTD	0	7.7527
	3HAD40	0	1.42061
	3HAD60	0	1.42061
	3HAD80	0	1.42061
	3HCINNMH	0	0
	3HPPPNH	0	0
	ABUTt2pp	0	1000
	EX_feenter_e	0	5.38828e-14
	ABUTtex	-1.7187e-13	0
	3HPPtex	-1.71784	0
	3HPPtpp	0	1.71784
	ACACCT	0	0
	ACACT1r	-1.25809	1.25891
	3KGK	0	0
	ACACT2r	-1.25809	1.25891
	EX_feoxam_e	0	0
	ACACT3r	-1.25809	0.162518
	ACACT4r	-2.81051	0.162517
	3NTD2pp	-5.41789e-14	0
	3NTD4pp	-5.26515e-14	0
	EX_feoxam_un_e	0	0
	ACACT5r	-4.72534	0.162517
	EX_for_e	0	15.0018
	ACACT6r	-4.74047	0.141368
	3NTD7pp	-8.88419e-15	0
	3NTD9pp	-2.38422e-14	0
	EX_fru_e	-6.67	-5.32235
	3OAR100	0	2.97303
	ACACT7r	-4.78302	0.137138
	EX_frulys_e	0	1.19553e-13
	ACACT8r	-0.025233	4.86408
	ACACt2pp	0	0
	ACACtex	0	0
	3OAR120	0	4.88786
	3OAR121	0	2.69102
	3OAR140	0.0169189	4.89876
	ACALD	-32.4968	72.8397
	3OAR141	0	2.69102
	EX_fruur_e	0	0
	3OAR160	0	4.90274
	ACALDtex	-3.4966	0
	EX_fuc__L_e	0	0
	3OAR161	0	4.89776
	EX_fum_e	0	0
	ACALDtpp	-3.4966	0
	3OAR180	0	4.88033
	EX_fusa_e	0	0
	ACANTHAT	0	0
	3OAR181	0	4.88931
	ACBIPGT	0	0
	EX_g1p_e	0	0
	ACCOAC	0.0169381	32.3605
	3OAR40	0	1.42061
	EX_g3pc_e	0	0
	3OAR60	0	1.42061
	ACCOAL	0	1000
	ACGAL1PPpp	0	0
	3OAR80	0	1.42061
	EX_g3pe_e	0	-3.46301e-12
	ACGAL1Ptex	0	0
	ACGALtex	0	0
	ACGAM1PPpp	0	0
	3OAS100	0	2.97303
	ACGAM1Ptex	0	0
	ACGAMK	0	3.31825
	ACGAMT	0	-1.05541e-12
	3OAS120	0	4.88786
	3OAS121	0	2.69102
	3OAS140	0.0169189	4.89876
	ACGAptspp	0	0
	EX_g3pg_e	0	0.896771
	ACGAtex	0	0
	ACGK	0.169912	14.533
	ACGS	0.169912	14.533
	3OAS141	0	2.69102
	3OAS160	0	4.90274
	3OAS161	0	4.89776
	ACHBS	0.146494	0.146494
	EX_g3pi_e	0	0
	3OAS180	0	4.88033
	ACKr	-1000	32.8038
	EX_g3ps_e	0	-1.24363e-14
	ACLS	0.440843	0.440843
	ACM6PH	-4.08132e-19	3.31825
	ACMAMUT	0	-1.18001e-14
	3OAS181	0	4.88931
	EX_g6p_e	0	0
	3OAS60	0	1.42061
	ACMANAptspp	0	0
	EX_gal_e	0	0
	ACMANAtex	0	0
	ACMUMptspp	0	0
	3OAS80	0	1.42061
	3OXCOAT	0	0
	ACMUMtex	0	0
	EX_gal_bD_e	0	0
	ACNAMt2pp	0	0
	3PEPTabcpp	6.99425e-13	3.03464
	3PEPTtex	4.61335e-13	0
	3UMPtex	0	0
	EX_gal1p_e	0	0
	42A12BOOXpp	0	0
	ACNAMtex	0	0
	ACNML	0	0
	ACOAD1f	-1.25891	1.25809
	4HOXPACDtex	0	0
	4HTHRS	0	2.84217e-14
	ACOAD2f	-1.25891	1.25809
	EX_galct__D_e	0	0
	ACOAD3f	-0.162518	1.25809
	ACOAD4f	-0.162517	2.81051
	4PCP	0	3.24249
	4PCPpp	0	2.90711
	ACOAD5f	-0.162517	4.72534
	4PEPTabcpp	0	2.97115
	EX_galctn__D_e	0	0
	4PEPTtex	1.58175e-13	0
	5DGLCNR	0	0
	ACOAD6f	-0.141368	4.7579
	ACOAD7f	-0.0881791	4.82354
	ACOAD8f	0	4.88033
	ACOATA	-32.3436	1.42061
	5DGLCNt2rpp	0	0
	5DGLCNtex	0	0
	ACODA	0.169912	8.33264
	EX_galctn__L_e	0	0
	ACOLIPAabctex	0	7.07582e-14
	ACONIs	0	0
	EX_galt_e	0	0
	ACONMT	0	0
	ACONTa	0.564661	17.9157
	ACONTb	0.564661	17.9157
	ACOTA	-8.33264	-0.169912
	ACPPAT120	0	32.3436
	AGM4PCPpp	0	3.17011
	AGM4PH	0	3.24249
	AGM4Pt2pp	0	3.24249
	AGMH	0	3.31825
	ACPPAT140	0	32.3436
	EX_galur_e	0	0
	ACPPAT141	0	32.3436
	ACPPAT160	0	32.375
	AGMHE	0.0169189	0.0169189
	AGMT	0	1.0714e-13
	ACPPAT161	0	32.3681
	AGMt2pp	0	3.03464
	EX_gam_e	0	1.27454e-13
	AGMtex	-8.65974e-14	0
	ACPPAT180	0	32.3436
	ACPPAT181	0	32.3562
	ACPS1	0	0
	AGPAT120	0	7.61025
	AGPAT140	0	7.61025
	EX_gam6p_e	0	1.94511e-13
	ACS	0	1000
	ACSERtex	4.99842e-12	0
	AGPAT141	0	7.61025
	EX_gbbtn_e	0	0
	ACSERtpp	-3.87905e-15	-3.24007e-12
	AGPAT160	0.031473	7.64173
	EX_gdp_e	0	0
	AGPAT161	0.0244796	7.63473
	AGPAT180	0	7.61025
	AGPAT181	0.0126165	7.62287
	AGPR	-14.533	-0.169912
	ACt2rpp	-1000	0
	ACt4pp	0	1000
	ACtex	-4.89645	0
	ADA	0	14.3017
	ADCL	0.000462877	0.000462877
	AGt3	0	0
	AHCYSNS	0.000695353	1.40042
	ADCS	0.000462877	0.000462877
	AICART	0.273429	3.49484
	AMALT3	0	0
	AIRC2	0.225659	3.44707
	AIRC3	-3.44707	-0.225659
	AKGDH	0	11.474
	AKGt2rpp	-2.01945	0
	AKGtex	-2.01945	0
	ALAALAD	0	32.3436
	ALAALAabcpp	0.000313947	3.31996
	ADD	0	14.3017
	ADEt2rpp	4.82103e-13	0
	ADEtex	3.59416e-13	0
	ADK1	-1000	1000
	ADK3	-1000	999.611
	ADK4	-32.3436	0
	ADMDC	0.0034996	0.0034996
	ADNCYC	0	32.3436
	ADNK1	0	32.3479
	ALAALAr	0.0126004	32.3569
	ALAALAtex	2.10987e-12	0
	ALAGLUE	0	2.78471
	ALAR	0.0126004	72.8523
	ADNUC	0	32.3436
	ADNt2pp_copy1	0	1000
	ADNt2pp_copy2	-1000	0
	ADNtex	2.15098e-13	0
	ADOCBIK	0	0
	ADOCBLS	0	0
	ALATA_D2	0	72.8397
	ALATA_L	-1000	999.502
	ALATA_L2	0	72.8397
	ALATRS	0	-1.00361e-12
	ALAabcpp	0	43.1248
	ALAt2pp_copy1	0	1000
	ADOCBLabcpp	0	0
	ADOCBLtonex	0	0
	ALAt2pp_copy2	-1000	0
	AMALT4	0	0
	ALAt4pp	0	1000
	ALAtex	7.711e-12	0
	ALCD19	-2.4162	0
	ALCD2x	-2.94032	0
	ADPRDP	0	8.08589
	ADPT	0	32.3479
	ADSK	0.128618	3.1311
	ADSL1r	0.150675	14.4524
	ADSL2r	0.225659	3.44707
	ADSS	0.150675	14.4524
	AGDC	0	6.6365
	ALDD19xr	0	0
	ALDD2x	0	32.3436
	AMANAPEr	-1.93445e-12	0
	ALDD2y	0	32.4968
	ALDD3y	0	0
	ALDD4	0	0
	AGM3PA	0	3.31825
	AGM3PApp	0	3.03464
	AGM3PH	0	3.31825
	AGM3Pt2pp	0	3.31825
	AGM4PA	0	3.24249
	ALLK	0	0
	ALLPI	0	0
	ALLTAMH	0	3.22141
	ALLTN	0	3.22141
	ALLTNt2rpp	2.15969e-13	0
	AGM4PApp	0	2.97115
	AGM4PCP	0	3.24249
	ALLTNtex	4.01818e-14	0
	AMANK	1.86492e-29	0
	ALLULPE	0	0
	AMAOTr	1.03784e-06	1.03784e-06
	ALLabcpp	0	0
	ALLtex	0	0
	AMMQLT8	0.000115719	0.000115719
	ALPATE160pp	0	0
	ASCBptspp	0	0
	ASCBtex	0	0
	ALPATG160pp	0	0
	AMPMS2	0.000115719	0.000115719
	ALR2	0	1.92819
	ALR4x	0	1.92819
	ASNN	0	32.3436
	ASNNpp	0	32.3436
	AMPN	0	32.3436
	ASNS1	0	16.2326
	ALTRH	0	0
	AM3PA	0	3.31825
	ASNS2	0	32.4651
	AMPTASECG	-8.6609e-14	7.61025
	AM4PA	0	3.24249
	ASNTRS	0	0
	AM4PCP	0	3.24249
	AMALT1	0	0
	ASNabcpp	0	43.1248
	ASNt2rpp	-43.1248	0
	ASNtex	-4.10338e-13	0
	AMALT2	0	0
	ASO3t8pp	0	0
	AMPTASEPG	4.85094e-13	0
	ASO3tex	0	0
	ASP1DC	0.000298898	0.000298898
	AMPtex	8.25232e-14	0
	ASPCT	0.166223	1.88406
	ANHGMtex	-8.64279e-13	0
	ASPK	0.542864	8.53051
	ASPO3	0	0.00118262
	ANHMK	0	3.31825
	ASPO4	0	0.00118262
	ASPO5	0	0.00118262
	ANPRT	0.0286621	0.0286621
	ASPO6	0	0.00118262
	ANS	0.0286621	0.0286621
	AOBUTDs	0	8.60623
	AOXSr2	1.03784e-06	1.03784e-06
	ASPT	0	72.8397
	CAT	0	0
	ASPTA	-74.3189	-1.47915
	AP4AH	0	32.3436
	ASPTRS	0	-3.60956e-12
	CAt6pp	-1000	-0.00256969
	CBIAT	0	0
	AP4AS	0	32.3436
	CBItonex	0	0
	AP5AH	0	0
	CBIuabcpp	0	0
	ASPabcpp	0	43.1248
	ASPt2_2pp	0	129.374
	ASPt2_3pp	0	64.6871
	ASPt2pp_copy1	0	1000
	CBL1abcpp	0.000115719	0.000115719
	CBL1tonex	0.000115719	0.000115719
	APCS	0	0
	CBLAT	0.000115719	0.000115719
	CBMD	0	1.71784
	CBMKr	-15.8564	6.1942
	CBPS	0	16.1718
	ASPt2pp_copy2	-1000	32.3436
	ASPtex	-1.10513e-13	0
	ASR	0	0
	AST	0	5.87883
	ATHRDHr	-72.8397	0
	ATPHs	0	14.2999
	ATPM	3.15	35.4936
	CCGS	0	3.16192e-14
	CD2abcpp	0	32.3436
	CD2t3pp	0	129.374
	CD2tex	0	0
	ATPPRT	0.0477697	0.0477697
	APG3PAT120	0	7.61025
	ATPS4rpp	23.9634	68.6149
	BALAt2pp	4.60034e-14	0
	BALAtex	-1.41651e-13	0
	BETALDHx	0	0
	CD2tpp	0	129.374
	CDAPPA120	0	32.3436
	CDAPPA140	0	32.3436
	CDAPPA141	0	32.3436
	CDAPPA160	0	32.3436
	CDAPPA161	0	32.3436
	CDAPPA180	0	32.3436
	CDAPPA181	0	32.3436
	CDGR	0	0
	BETALDHy	0	0
	BMOCOS	6.01948e-05	6.01948e-05
	BMOGDS1	6.01948e-05	6.01948e-05
	BMOGDS2	6.01948e-05	6.01948e-05
	BPNT	0.128618	3.1311
	BSORx	0	0
	BSORy	0	0
	CDGS	0	0
	CDPMEK	0.00343837	0.00343837
	BTNt2ipp	0	0
	APG3PAT140	0	7.61025
	BTNtex	0	0
	BTS5	1.03784e-06	1.03784e-06
	BUTCT	0	0
	CFAS160E	0	0
	CFAS160G	0	0
	CFAS180E	0	0
	BUTSO3abcpp	0	0
	BUTSO3tex	0	0
	CFAS180G	0	0
	APG3PAT141	0	7.61025
	CGLYabcpp	0	7.61025
	CGLYtex	-8.19973e-14	0
	CHLabcpp	0	0
	CHLt2pp	0	0
	CHLtex	0	0
	BUTt2rpp	0	0
	BUTtex	0	0
	BWCOGDS1	0	0
	BWCOGDS2	0	0
	BWCOS	0	0
	CA2t3pp	0	999.997
	CA2tex	0.00256969	0.00256969
	CADVtpp	0	1.03122e-13
	CHOLD	0	0
	CHORM	0.163064	0.163064
	CHORS	0.192999	0.192999
	CHRPL	0.000115719	0.000115719
	CHTBSptspp	0	0
	CHTBStex	0	0
	CINNDO	0	0
	CITL	0	32.3436
	CLt3_2pp	0.00128485	0.00128485
	CITt3pp	0	43.1248
	APG3PAT160	0	7.64173
	CITt7pp	0	43.1248
	CITtex	-1.72344	0
	CLtex	0.00256969	0.00256969
	CMPN	0	10.7812
	CMPtex	-6.51331e-14	0
	CLIPAabctex	0	6.83897e-14
	APG3PAT161	0	7.63473
	CLPNH120pp	0	8.08589
	CLPNH140pp	0	8.08589
	CLPNH141pp	0	8.08589
	CMtex	0	129.374
	CMtpp	0	129.374
	CO2tex	-18.799	-3.79716
	CLPNH160pp	0	8.08589
	CO2tpp	-18.799	16.5176
	COBALT2abcpp	0	32.3436
	COBALT2t3pp	0	129.374
	COBALT2tex	1.24541e-05	1.24541e-05
	CLPNH161pp	0	8.08589
	CLPNH180pp	0	8.08589
	CLPNH181pp	0	8.08589
	CLPNS120pp	0	8.08589
	CLPNS140pp	0	8.08589
	COBALT2tpp	1.24541e-05	129.374
	APG3PAT180	0	7.61025
	COLIPAKpp	0	7.63833e-14
	CLPNS141pp	0	8.08589
	CLPNS160pp	0.0015277	8.08742
	APG3PAT181	0	7.62287
	CLPNS161pp	0.00118833	8.08708
	COLIPAPabctex	0	3.4639e-14
	COLIPAabcpp	0.00422972	0.00422972
	APH120	0	32.3436
	COLIPAabctex	0.00422972	0.00422972
	CLPNS180pp	0	8.08589
	APH140	0	32.3436
	CLPNS181pp	0.000612326	8.08651
	CPGNR1	0	5.17529
	APH141	0	32.3436
	APH160	0	32.3436
	CPGNR2	0	5.17529
	CPGNR3	0	5.17529
	APH161	0	32.3436
	CYANSTpp	0	0
	CPGNUtex	0	10.3506
	APH180	0	32.3436
	APH181	0	32.3436
	CPGNUtpp	0	10.3506
	APPLDHr	0	0
	CPGNabcpp	0	10.3506
	CPGNexs	0	10.3506
	CPGNtonex	0	10.3506
	CPH4S	0	0
	CPMPS	0.000127654	0.000127654
	CYANtex	0	0
	CYNTAH	-2.59029e-13	0
	CYNTt2pp	-6.52131e-14	0
	CYNTtex	-6.52131e-14	0
	CYSDDS	-7.06548e-14	0
	CYSDS	0	10.2914
	CYSDabcpp	-6.42971e-14	0
	CYSDtex	-6.42971e-14	0
	CYSS	0.128618	10.42
	CYSSADS	0	0
	CPPPGO	0	0.000231439
	CPPPGO2	0	0.000231439
	CRNBTCT	0	0
	CRNCAL2	0	2.13877e-14
	CRNCAR	-9.11859e-15	0
	CRNCBCT	0	7.91057e-15
	CYSTL	0.0811099	0.0811099
	APRAUR	0.000231439	0.000231439
	CYSTRS	0	0
	CYSabc2pp	0	16.1718
	CRNCDH	0	1.10388e-14
	CRNDCAL2	0	2.03449e-14
	ARAI	0	0
	CRNDabcpp	0	43.1248
	CYSabcpp	0	32.3436
	CYStex	-4.16107e-14	0
	ARBTNR1	0	5.17529
	CYStpp	0	32.3436
	CYTBD2pp	0	35.4833
	CYTBDpp	0	35.484
	CYTBO3_4pp	0	35.484
	CYTD	0	10.7812
	CRNDt2rpp	-43.1248	1000
	CRNDtex	0	0
	CRNabcpp	0	43.1248
	CRNt2rpp	-1000	0
	CRNt7pp	0	0
	CYTDH	0	8.08589
	CRNt8pp	0	1000
	CYTDK2	0	32.3436
	ARBTNR2	0	5.17529
	CYTDt2pp_copy1	0	1000
	CRNtex	0	0
	CS	0.564661	38.3663
	CSND	0	10.7812
	CYTDt2pp_copy2	-1000	0
	CYTDtex	-9.67007e-14	0
	CSNt2pp	1.27919e-13	0
	ARBTNR3	0	5.17529
	CSNtex	-3.90052e-14	0
	CTBTCAL2	0	2.74066e-14
	CTBTabcpp	0	43.1248
	CYTK1	-10.6962	32.4286
	CYTK2	-8.13664	32.3436
	D_LACt2pp	-2.94032	0
	D_LACtex	-2.94032	0
	CTBTt2rpp	-43.1248	0
	CTECOAI6	-4.89776	2.69102
	ARBTNabcpp	0	10.3506
	CTECOAI7	-4.93827	4.8488
	CTECOAI8	-0.025233	4.86408
	DAAD	0	9.59799
	DADA	0	14.3017
	DADK	-12.8714	32.3436
	DADNt2pp	-6.4837e-14	0
	DADNtex	-1.70104e-14	0
	DAGK120	0	32.3436
	CTPS2	0.0806496	10.8661
	CU1Opp	0	0
	CU1abcpp	0	0
	CU2abcpp	0	32.3436
	CU2tex	0.000349752	0.000349752
	DAGK140	0	32.3436
	ARBTNexs	0	10.3506
	DAGK141	0	32.3436
	DAGK160	0	32.3436
	CU2tpp	0.000349752	32.3439
	CUt3	0	0
	CUtex	0	0
	DAGK161	0	32.3436
	ARBTNtex	0	10.3506
	DAGK180	0	32.3436
	DAGK181	0	32.3436
	CYANST	0	0
	DALAt2pp	0.0126004	6.35549
	ARBTNtonex	0	10.3506
	DALAtex	5.54772e-14	0
	DAMPtex	1.08479e-14	0
	DCYTt2pp	0	0
	ARBTNtpp	0	10.3506
	DCYTtex	-4.76804e-14	0
	DDCAtexi	0	0
	DAPAL	-9.14523e-14	0
	DAPDC	0.173033	0.173033
	DAPE	0.187343	0.187343
	DAPabcpp	-1.04205e-14	0
	DDGALK	0	0
	DDGLCNt2rpp	0	0
	DDGLCNtex	0	0
	DDGLK	0	0
	DDPA	0.192999	1.29989
	DAPtex	-6.55398e-14	0
	DASYN120	0	32.3436
	DASYN140	0	32.3436
	DASYN141	0	32.3436
	DASYN160	0.031473	32.375
	DDPGALA	0	0
	DGK1	-12.8714	32.3436
	DGMPtex	-4.25838e-14	0
	DASYN161	0.0244796	32.3681
	ARBTptspp	0	0
	DASYN180	0	32.3436
	DASYN181	0.0126165	32.3562
	DGSNt2pp	-2.37069e-14	0
	DGSNtex	-2.37069e-14	0
	DHACOAH	0	0
	DATPHs	0	7.38319
	DB4PS	0.000462877	0.000462877
	DHAD1	0.440843	0.440843
	ARBTtex	0	0
	DHAD2	0.146494	0.146494
	DHAPT	0	20.7603
	DBTS	1.03784e-06	1.03784e-06
	DC6PH	0	0
	DCAtex	0	0
	DHAtex	-2.6722	0
	ARBabcpp	0	43.1248
	DHAtpp	-2.6722	0
	DHBD	0.000347158	0.000347158
	DHBS	0.000347158	16.1721
	DHBSH	-1.24345e-14	16.1718
	DHCIND	0	0
	DCMPtex	-2.62613e-14	0
	DCTPD	0	6.76361
	DCYTD	0	8.13664
	DHCINDO	0	0
	ARBt2rpp	-43.1248	64.6871
	DHDPRy	0.187343	0.187343
	DHDPS	0.187343	0.187343
	ARBt3ipp	0	64.6871
	DHFR	0.0133347	0.0133347
	DHFS	0.000462877	0.000462877
	FFSD	0	0
	ARBtex	0	0
	DNMPPA	0.000462877	0.000462877
	DHMPTR	0	0
	DHNAOT4	0.000231439	0.000231439
	DHNCOAS	0.000231439	0.000231439
	DNTPPA	0.000462877	0.000462877
	ARGAGMt7pp	-2.75335e-14	-2.14503e-14
	DOGULNR	0	0
	DHNCOAT	0.000231439	0.000231439
	DHNPA2r	0.000462877	0.000462877
	DOPAtex	0	0
	ARGDC	0	1.36567e-13
	DHNPTE	0	0
	DOXRBCNtex	0	129.374
	ARGDCpp	0	-5.32907e-15
	DOXRBCNtpp	0	129.374
	DHORD2	0	1.88406
	ARGORNt7pp	0	64.6871
	DHORD5	0	1.88406
	DHORDfum	0	1.88406
	DHORTS	-1.88406	-0.166223
	DHPPD	0	0
	DPCOAK	0.000298898	0.000298898
	DPR	0.000298898	0.000298898
	DRPA	0	12.8621
	DSBAO1	0	0
	DHPPDA2	0.000231439	0.000231439
	ARGSL	0.149148	6.02798
	DHPS2	0.000462877	0.000462877
	DHPTDCs2	0.000695353	1.40042
	DSBAO2	0	0
	DSBCGT	0	2.67934e-14
	DSBDR	-3.30016e-14	0
	DHPTDNR	0	0
	DHPTDNRN	0	0
	ARGSS	0.149148	6.02798
	DHPTPE	0	0
	DHQS	0.192999	1.29989
	DSBGGT	0	2.42769e-14
	DSERDHr	-14.4919	0
	DSERt2pp	-1.95399e-13	0
	DSERtex	-8.82606e-14	0
	DHQTi	0.192999	0.192999
	ARGTRS	0	0
	DIMPtex	-2.16523e-14	0
	DINSt2pp	-4.00808e-14	0
	DTARTD	0	0
	ARGabcpp	0	25.8749
	DTMPK	0.0128718	32.3564
	DINStex	-1.44664e-14	0
	DKGLCNR1	0	0
	DTMPtex	0	0
	ARGt3pp	0	64.6871
	DUMPtex	0	0
	DURADx	0	0
	DURIK1	0	32.3436
	DURIPP	-0.0128718	10.0559
	DURIt2pp	-2.45012e-13	0
	DURItex	9.32978e-14	0
	DKGLCNR2x	0	0
	DUTPDP	0	10.0687
	ARGtex	-4.70082e-15	0
	DXPRIi	0.00343837	0.00343837
	DXPS	0.00366981	0.00366981
	DKGLCNR2y	0	0
	DMATT	0.000491418	0.000491418
	DMPPS	0	0.00343837
	DMQMT	0.000115719	0.000115719
	DXYLK	0	0
	E4PD	0.000115719	0.000115719
	DMSOR1	0	0
	ASAD	-8.53051	-0.542864
	DMSOR1pp	0	0
	DMSOR2	0	0
	EAR100x	0	2.97303
	EAR100y	0	2.91297
	EAR120x	0	4.88786
	DMSOR2pp	0	0
	EAR120y	0	4.7276
	DMSOtex	0	0
	ASCBPL	0	0
	DMSOtpp	0	0
	DMStex	0	0
	EAR121x	0	2.69102
	EAR121y	0	2.64165
	EAR140x	0	4.88184
	FCLK	0	0
	EAR140y	0	4.72178
	EAR141x	0	2.69102
	EAR141y	0	2.64165
	EAR160x	0	4.90274
	EAR160y	0	4.74199
	EAR161x	0	4.89776
	EAR161y	0	4.73718
	EAR180x	0	4.88033
	EAR180y	0	4.72032
	EAR181x	0	4.88931
	EAR181y	0	4.72901
	ECOAH5	-4.72534	0.162517
	ECOAH6	-4.74047	0.141368
	ECOAH7	-4.78302	0.137138
	ECOAH8	-4.86408	0.025233
	EDA	0	14.1958
	EDD	0	14.1958
	EDTXS1	0.00422972	0.00422972
	EDTXS2	0.00422972	0.00422972
	EDTXS3	0	3.83322e-14
	EDTXS4	0	7.67499e-15
	EAR40x	0	1.42061
	EAR40y	0	1.40675
	EAR60x	0	1.42061
	EAR60y	0	1.40675
	EGMEACPR	1.03784e-06	1.03784e-06
	FCLPA	0	0
	ENLIPAabctex	0	7.87109e-14
	ENO	-6.93973	20.2704
	EAR80x	0	1.42061
	EAR80y	0	1.40675
	ECA4COLIPAabctex	0	7.48771e-15
	ENTCS	0.000115719	5.39071
	ENTERES	0	5.3906
	ENTERES2	0	3.54546
	EPMEACPR	1.03784e-06	1.03784e-06
	ECA4OALpp	0	6.74154e-15
	ECAP1pp	0	3.43127e-15
	ECAP2pp	0	3.43127e-15
	ECAP3pp	0	3.43117e-15
	ECAtpp	0	1.37205e-14
	ETHAAL	-1.23193e-13	4.76581
	ETHAt2pp	-1.91769e-14	4.08106
	ECOAH1	-1.25809	1.25891
	FCLT	0.000231439	0.000231439
	ECOAH2	-1.25809	1.25891
	ECOAH3	-1.25809	0.162518
	ETHAtex	-1.15463e-14	0
	ETHSO3abcpp	0	0
	ETHSO3tex	0	0
	ECOAH4	-2.81051	0.162517
	ETOHtex	-2.94032	0
	FDH4pp	0	35.3166
	ETOHtrpp	-2.94032	0
	F6PA	-24.2821	20.7594
	F6PP	0	32.3436
	FHL	0	0
	FLDR2	0	72.8397
	F6Pt6_2pp	0	0
	FLVR	0	4.97624
	FDH5pp	0	35.3166
	FLVRx	0	5.17529
	FMETTRS	0	0
	FMNAT	0.000115719	0.000115719
	FMNRx	0	5.17529
	F6Ptex	0	0
	FA100ACPHi	0	32.3436
	FA120ACPHi	0	32.3436
	FA140ACPHi	0	32.3436
	FA141ACPHi	0	32.3436
	FA160ACPHi	0	32.3436
	FA161ACPHi	0	32.3436
	FMNRx2	0	4.97624
	FOMETRi	0	1000
	FORCT	0	0
	FDMO	0	0
	FORt2pp	0	129.374
	FORtex	-15.0018	0
	FORtppi	2.13312e-16	129.375
	FRD2	0	35.4833
	FRD3	0	35.3171
	FRUK	0	6.67
	FRULYSDG	-5.8764e-14	0
	FRULYSE	3.19976e-14	0
	FA80ACPHi	0	32.3436
	FDMO2	0	0
	FRULYSK	5.44873e-14	0
	FRULYSt2pp	5.44873e-14	0
	FRULYStex	-1.09184e-14	0
	FRUURt2rpp	0	0
	FRUURtex	0	0
	FACOAE100	0	4.88786
	FACOAE120	0	12.3477
	FACOAE140	0	12.3586
	FRUpts2pp	0	6.67
	FRUptspp	0	6.67
	FRUtex	5.32235	6.67
	FTHFD	0	32.3436
	FTHFLi	0	32.3814
	FUCtex	0	0
	FUCtpp	0	0
	FUM	-1.30311	74.9308
	FUMt2_2pp	0	0
	FUMt2_3pp	0	0
	FACOAE141	0	12.3482
	FACOAE160	0	12.3843
	FACOAE161	0	12.3835
	FACOAE180	0	12.3214
	FACOAE181	0	12.3466
	FUMtex	0	0
	FUSAtex	0	129.374
	FDMO3	0	0
	FUSAtpp	0	129.374
	G1PACT	0.03708	6.67358
	G1PPpp	0	0
	FACOAE60	0	32.3436
	FACOAE80	0	2.97303
	FACOAL100t2pp	0	0
	FACOAL120t2pp	0	12.3214
	FACOAL140t2pp	0	12.3214
	G1PTT	0.00422972	0.00422972
	G1Ptex	0	0
	G1SAT	0.00277726	0.00277726
	FACOAL141t2pp	0	12.3214
	FDMO4	0	0
	FACOAL160t2pp	0	12.3214
	FACOAL161t2pp	0	12.3214
	FACOAL180t2pp	0	12.3214
	FACOAL181t2pp	0	12.3214
	FACOAL60t2pp	0	32.3436
	FACOAL80t2pp	0	0
	G2PP	0	0
	G2PPpp	0	0
	G3PAT120	0	7.61025
	G3PAT140	0	7.61025
	G3PAT141	0	7.61025
	G3PAT160	0	7.64173
	G3PAT161	0	7.63473
	G3PAT180	0	7.61025
	FADRx	0	10.2836
	FDMO6	0	0
	FADRx2	0	9.59799
	FALDH2	0	0
	FALDtex	0	0
	FALDtpp	0	0
	FALGTHLs	0	0
	G3PAT181	0	7.62287
	G3PCabcpp	0	0
	G3PCtex	0	0
	G3PD2	-29.2218	-0.0838804
	G3PD5	0	29.1359
	G3PD6	0	29.1359
	FBA	-32.3436	27.5826
	FBA3	3.22333e-14	38.343
	G3PD7	0	29.1359
	FE2abcpp	0	25.8765
	FBP	0	32.3436
	G3PEabcpp	0	3.75717
	FE2t2pp	0	64.6912
	G3PEtex	-2.27484e-13	0
	G3PGabcpp	0	4.04295
	G3PGtex	-0.896771	0
	G3PIabcpp	0	0
	G3PItex	0	0
	FCI	0	0
	G3PSabcpp	0	0
	FE2t3pp	0	129.374
	G3PStex	-1.47882e-13	0
	G3PT	0	32.3436
	GGPTRCS	0	6.83528
	GHBDHx	0	0
	GHMT2r	-6.14089	7.83344
	G5SADs	0.111463	24.3914
	FE2tex	-0.0063658	1000
	G5SD	0	24.3914
	G6PDA	0	32.3436
	GK1	0.122754	32.4663
	GLBRAN2	0	1000
	GLCATr	0	0
	G6PDH2r	0	25.9976
	FE2tpp	0	129.382
	G6PP	0	32.3436
	G6Pt6_2pp	0	0
	G6Ptex	0	0
	GAL1PPpp	0	0
	GLCDpp	0	0
	FE3DCITabcpp	0	0
	GLCNt2rpp	0	0
	GAL1Ptex	0	0
	GALBDtex	0	0
	GALCTD	0	0
	GALCTLO	0	0
	GALCTND	0	0
	GLCNtex	0	0
	GLCP	0	999.92
	GLCP2	0	999.92
	GALCTNLt2pp	0	0
	FE3DCITtonex	0	0
	GALCTNLtex	0	0
	GALCTNt2pp	0	0
	GALCTNtex	0	0
	GALCTt2rpp	0	0
	GLCRAL	0	0
	GLCRD	0	0
	GLCRt2rpp	0	0
	GALCTtex	0	0
	FE3DHBZR	0	0
	GALKr	0	0
	GALM2pp	0	0
	GALS3	0	0
	GLCRtex	0	0
	GLCS1	0.0800108	1000
	GLCTR1	0.00422972	0.00422972
	GLCTR2	0.00422972	0.00422972
	GALT1	0.00422972	0.00422972
	FE3DHBZSabcpp	0	0
	GALTptspp	0	0
	GLCTR3	0.00422972	0.00422972
	FE3DHBZStonex	0	0
	GLCUR1Ptex	0	0
	GALTtex	0	0
	GLCURt2rpp	0	0
	GLCURtex	0	0
	GLCabcpp	0	0
	GALURt2rpp	0	0
	GALURtex	0	0
	GALUi	0.0169189	32.3605
	GLCptspp	0	0
	FE3HOXR1	0	5.17529
	GLCt2pp	0	0
	GALabcpp	0	0
	FE3HOXR2	0	5.17529
	GLCtex_copy1	-1000	0
	FE3HOXR3	0	5.17529
	GLCtex_copy2	0	1000
	GLDBRAN2	0	1000
	FE3HOXUtex	0	10.3506
	GLGC	0.0800108	1000
	FE3HOXUtpp	0	10.3506
	GLNS	0.901621	33.2452
	FE3HOXabcpp	0	10.3506
	GLNTRS	0	0
	FE3HOXexs	0	10.3506
	GLNabcpp	0	0
	GLNtex	0	0
	GLTPD	0	0
	GLU5K	0	24.3914
	GLUABUTt7pp	0	1000
	GALt2pp	0	0
	GALtex	0	0
	GAM6Pt6_2pp	0	0
	GAMAN6Ptex	0	0
	GAMptspp	0	0
	GAMtex	0	0
	GAPD	-2.30115	11.8947
	GLUCYS	0.000115719	7.61037
	GLUDC	0	10.6241
	GLUDy	-77.1461	28.0154
	GLUN	0	32.3436
	GLUNpp	0	0
	GLUPRT	0.225775	3.44719
	GLUR	-2.79902	-0.0143103
	GARFT	-32.1556	3.44719
	FE3HOXtonex	0	10.3506
	GART	0	32.3814
	GLUSy	0	32.3436
	GLUTRR	0.00277726	0.00277726
	GLUTRS	0.00277726	0.00277726
	GLUabcpp	0	43.1248
	GBBTNtex	0	0
	GCALDD	0.000462877	0.000462877
	GDMANE	0	0
	GLUt2rpp	-1000	7.61025
	FE3Ri	0	9.24102
	GLUt4pp	0	1000
	GLUtex	0	0
	GDPDPK	0	32.3436
	GDPMNH	0	32.3436
	GLXCL	0	8.67577
	FE3abcpp	0	13.622
	GLYALDtex	-2.4162	0
	GDPMNP	0	32.3436
	GDPTPDP	0	32.3436
	GLYALDtpp	-2.4162	0
	GDPtex	0	0
	FE3tex	-1000	0.0144231
	GF6PTA	0.03708	32.3807
	GGGABADr	0	6.83528
	GGGABAH	0	6.83528
	GGPTRCO	0	6.83528
	GLYAT	-7.98765	72.8397
	GLYBabcpp	0	0
	GLYBt2pp	0	0
	GLYBtex	0	0
	GLYC2Pabcpp	0	0
	GLYC2Ptex	0	0
	GLYC3Pabcpp	0	5.3906
	FECRMR1	0	5.17529
	GLYC3Pt6pp	0	6.16068
	GLYC3Ptex	-1.59721	0
	GTPDPDP	0	16.1718
	GLYCAt2rpp	-2.74894	0
	GTPDPK	0	32.3436
	FECRMR2	0	5.17529
	GTPHs	0	10.7812
	GLYCAtex	-2.74894	0
	GLYCDx	0	24.2821
	GLYCK	0	8.67577
	GTPtex	0	0
	GUACYC	0	32.3436
	GLYCK2	0	8.67577
	FECRMR3	0	5.17529
	GLYCL	0	8.52767
	GLYCLTDx	0	34.2941
	GLYCLTDy	0	29.1359
	GUAD	0	10.7812
	GUAPRT	0	32.3436
	GUAt2pp	0	129.374
	GUAtex	-6.52894e-14	0
	GUAtpp	-129.374	0
	GUI1	0	0
	GUI2	0	0
	GUR1PPpp	0	0
	H2O2tex	0	0
	H2Otex	-532.177	-17.1775
	H2Otpp	-64.5445	-17.1879
	H2SO	0	2.93942
	GLYCLTt2rpp	-1000	0
	GLYCLTt4pp	0	1000
	GLYCLTtex	-4.8966	0
	GLYCTO2	0	34.2946
	GLYCTO3	0	34.2946
	GLYCTO4	0	34.2946
	GLYCtex	-2.1423	0
	GLYCtpp	-8.08922	2.13897
	GLYK	0	32.3469
	H2St1pp	0	2.83799
	H2Stex	-2.83799	2.40935e-17
	H2tex	0	0
	FECRMUtex	0	10.3506
	H2tpp	0	0
	FECRMUtpp	0	10.3506
	HACD1	-1.25809	1.25891
	HACD2	-1.25809	1.25891
	HACD3	-1.25809	0.162518
	HACD4	-2.81051	0.162517
	HACD5	-4.72534	0.162517
	HACD6	-4.74047	0.141368
	GLYOX	0	11.8607
	GLYOX3	0	11.8607
	GLYTRS	0	8.29337e-14
	GLYt2pp_copy1	0	1000
	GLYt2pp_copy2	-1000	0
	HACD7	-4.78302	0.137138
	HACD8	-4.86408	0.025233
	HADPCOADH3	0	0
	HBZOPT	0.000115719	0.000115719
	HCINNMt2rpp	0	0
	FECRMabcpp	0	10.3506
	HCINNMtex	0	0
	HCO3E	0.242597	32.5862
	HCYSMT	0	1.39972
	GLYt4pp	0	1000
	GLYtex	-1.40064e-13	0
	GMAND	0	0
	HCYSMT2	1.11962e-13	0
	GMHEPAT	0.0169189	0.0169189
	FECRMexs	0	10.3506
	GMHEPK	0.0169189	0.0169189
	HDCAtexi	0	0
	HDCEAtexi	0	0
	HEMEOS	0.000115719	0.000115719
	HEPK1	0.00422972	0.00422972
	GMHEPPA	0.0169189	0.0169189
	GMPR	0	14.2999
	HEPK2	0.00422972	0.00422972
	HEPT1	0.00422972	0.00422972
	FECRMtonex	0	10.3506
	GMPS2	0.122754	14.4226
	FEENTERR1	0	5.17529
	GMPtex	4.31229e-14	0
	GND	0	25.9976
	GNK	0	0
	HEPT2	0.00422972	0.00422972
	HEPT3	0.00422972	0.00422972
	HEPT4	0.00422972	0.00422972
	HETZK	0	0
	HEX1	0	32.3436
	HEX4	0	32.3436
	HEX7	0	32.3436
	GOFUCR	0	0
	GP4GH	0	0
	GPDDA1	0	3.88944e-29
	HEXt2rpp	-32.3436	0
	FEENTERR2	0	5.17529
	GPDDA1pp	0	0
	GPDDA2	0	4.76581
	FEENTERR3	0	5.17529
	GPDDA2pp	0	4.08106
	HG2abcpp	0	0
	HG2t3pp	0	0
	FEENTERabcpp	-7.08549e-14	10.3506
	HG2tex	0	0
	GPDDA3	0	0
	GPDDA3pp	0	0
	HISTD	0.0477697	0.0477697
	FEENTERexs	1.40918e-14	10.3506
	HISTP	0.0477697	0.0477697
	HISTRS	0	0
	GPDDA4	0	5.3906
	HISabcpp	0	43.1248
	FEENTERtex	0	10.3506
	GPDDA4pp	0	4.62051
	FEENTERtonex	-3.78485e-14	10.3506
	GPDDA5	0	0
	GPDDA5pp	0	0
	HISt2rpp	-43.1248	0
	HIStex	-2.69414e-14	0
	HKNDDH	0	0
	HKNTDH	0	0
	HMBS	0.000347158	0.000347158
	HMPK1	0	0
	HOMt2pp	0	2.71003e-13
	GRTT	0.000491418	0.000491418
	GRXR	0	12.9484
	FEENTERtpp	0	10.3506
	GSNK	0	32.3436
	HOMtex	-1.11943e-13	0
	GSNt2pp	-1.00282e-14	0
	FEOXAMR1	0	5.17529
	GSNtex	-2.45474e-14	0
	FEOXAMR2	0	5.17529
	FEOXAMR3	0	5.17529
	GSPMDA	0	32.3436
	FEOXAMUtex	0	10.3506
	GSPMDS	0	32.3436
	FEOXAMUtpp	0	10.3506
	GTHOXtex	0	0
	HOPNTAL	0	0
	GTHOr	0	12.9484
	FEOXAMabcpp	0	10.3506
	GTHPi	0	8.62495
	HPPK2	0.000462877	0.000462877
	GTHRDHpp	0	7.61025
	FEOXAMexs	0	10.3506
	GTHRDabc2pp	0	16.1718
	HPPPNDO	0	0
	HPPPNt2rpp	0	0
	FEOXAMtonex	0	10.3506
	HPPPNtex	0	0
	HPYRI	-1000	0
	HPYRRx	0	1000
	HPYRRy	0	72.8397
	HSDy	-8.34317	-0.355521
	GTHRDabcpp	0	16.1718
	GTHRDtex	1.10887e-12	0
	GTHS	0.000115719	7.61037
	GTPCI	0.000462877	0.000462877
	GTPCII2	0.000231439	0.000231439
	FEROpp	0	253.403
	HSK	0.274411	8.26206
	HSST	0.0811099	0.0811099
	INStex	7.09207e-13	0
	FESD1s	0	9.24295
	IPDDI	-0.00294695	0.000491418
	IPDPS	0	0.00343837
	HSTPT	0.0477697	0.0477697
	HXAND	0	10.0369
	HXAtex	-1.09639	0
	IPMD	0.227172	0.227172
	FESD2s	0	0
	IPPMIa	-0.227172	-0.227172
	FESR	-6.21863e-19	18.4859
	IPPMIb	-0.227172	-0.227172
	HXCT	0	32.3436
	LIPAabctex	0	-4.92939e-13
	HXPRT	0	32.3436
	HYD1pp	0	0
	IPPS	0.227172	0.227172
	ISETACabcpp	0	0
	ISETACtex	0	0
	K2L4Aabcpp	0	-8.98721e-13
	K2L4Aabctex	0	-9.4009e-13
	KARA1	-0.440843	-0.440843
	HYD2pp	0	0
	HYD3pp	0	0
	LIPOCT	0	1.55676e-06
	HYPOE	0	32.3436
	KARA2	0.146494	0.146494
	KAS14	0	1.42061
	KAS15	0	1.42061
	LIPOS	1.55676e-06	1.55676e-06
	KDOCT2	0.0126892	0.0126892
	KDOPP	0.0126892	0.0126892
	HYXNtex	-1.55897e-14	0
	HYXNtpp	-4.03418e-14	0
	Htex	-19.6096	1000
	KDOPS	0.0126892	0.0126892
	LIPOt2pp	0	0
	KG6PDC	0	0
	Kabcpp	0	25.9134
	Kt2pp	0	64.7835
	Kt3pp	0	64.6871
	Ktex	0.0963583	0.0963583
	L_LACD2	0	8.47195
	I2FE2SR	0	1.03784e-06
	I2FE2SS	0	0.000141665
	I2FE2SS2	0	0.000130249
	I2FE2ST	0	1.24541e-05
	I4FE4SR	0	0.000130249
	I4FE4ST	0	0.000130249
	ICDHyr	0.564661	12.0387
	ICHORS_copy1	-999.999	0.000578596
	ICHORS_copy2	0	1000
	ICHORT	0.000347158	0.000347158
	ICL	0	17.3511
	ICYSDS	0.000371028	0.000915895
	IDOND	-72.8397	0
	IDOND2	0	72.8397
	IDONt2rpp	0	0
	L_LACD3	0	8.47195
	L_LACt2rpp	-2.42125	0
	L_LACtex	-2.42125	0
	LA4NTpp	0	-6.23131e-13
	LACZ	0	0
	LACZpp	0	0
	LADGMDH	0	2.78471
	LALADGLUtex	1.51957e-12	0
	IDONtex	0	0
	IG3PS	0.0477697	0.0477697
	LALADGLUtpp	1.57667e-12	0
	LIPOtex	0	0
	LALALGLUtex	1.5053e-12	0
	LALALGLUtpp	1.51466e-12	0
	IGPDH	0.0477697	0.0477697
	IGPS	0.0286621	0.0286621
	LPADSS	0.00422972	0.00422972
	ILETA	-0.146494	-0.146494
	ILETRS	0	0
	ILEabcpp	0	43.1248
	ILEt2rpp	-43.1248	0
	ILEtex	3.11395e-12	0
	IMPC	-3.49484	-0.273429
	LALDO2x	0	1.9639
	LALDO3	0	8.47195
	LALGP	0	2.78471
	LCADi	0	8.47195
	LCARR	0	1.9639
	LCARS	0	1.92819
	IMPD	0	14.4226
	IMPtex	-5.56269e-14	0
	INDOLEt2pp	0	1000
	INDOLEt2rpp	-1.43053e-13	1000
	INDOLEtex	-1.12081e-13	0
	INOSTt4pp	0	0
	INSH	0	32.3436
	INSK	0	32.3436
	INSTtex	0	0
	LCTSt3ipp	0	64.6871
	LCTStex	0	0
	LCTStpp	0	64.6871
	INSt2pp_copy1	0	1000
	LDH_D	-34.2941	11.8607
	LPLIPAL1A120pp	0	6.16068
	LDH_D2	0	34.2941
	LEUTAi	0.227172	0.227172
	LEUTRS	0	0
	INSt2pp_copy2	-1000	0
	LEUabcpp	0	43.1248
	LPLIPAL1A140pp	0	6.16068
	LEUt2rpp	-43.1248	0
	LEUtex	2.8928e-12	0
	LYStex	1.42751e-12	0
	LYXI	0	0
	LGTHL	0	11.8607
	LPLIPAL1A141pp	0	6.16068
	LIPACabcpp	0	-7.10543e-15
	LIPAHT2ex	0	4.66512e-14
	LIPAHTex	0	1.85006e-17
	LIPAMPL	0	0
	LIPATPT	0	0
	LIPAabcpp	0	6.51256e-14
	LYXt2pp	0	0
	LYXtex	0	0
	M1PD	0	0
	MACPD	0	32.3436
	MALCOAMT	1.03784e-06	1.03784e-06
	MALDDH	0	0
	MALDt2_2pp	0	0
	LPLIPAL1A160pp	0	6.16068
	MALDtex	0	0
	MALS	0	10.7789
	MALTATr	0	0
	MELIBt2pp	0	64.6871
	LPLIPAL1A161pp	0	6.16068
	MELIBt3ipp	0	64.6871
	MELIBtex	0	0
	MALTHXabcpp	0	0
	MALTHXtexi	0	0
	MALTPTabcpp	0	0
	LPLIPAL1A180pp	0	6.16068
	MALTPTtexi	0	0
	MEOHtex	-1.03784e-06	-1.03784e-06
	MEOHtrpp	-1.03784e-06	-1.03784e-06
	MEPCT	0.00343837	0.00343837
	MALTTRabcpp	0	0
	MALTTRtexi	0	0
	LPLIPAL1A181pp	0	6.16068
	MALTTTRabcpp	0	0
	MALTTTRtexi	0	0
	MALTabcpp	0	0
	METAT	0.00443158	1.40415
	METDabcpp	0	0
	METDtex	0	0
	METOX1s	0	8.62495
	METOX2s	0	8.62495
	MALTptspp	0	0
	MALTtexi	0	0
	LPLIPAL1E120pp	0	4.08106
	MALt2_2pp	0	43.1248
	MALt2_3pp	0	32.3436
	METS	0.0818052	0.0818052
	METSOX1abcpp	0	0
	METSOX1tex	0	0
	MALt3pp	0	43.1248
	METSOX2abcpp	0	0
	MALtex	-2.5195	0
	LPLIPAL1E140pp	0	4.08106
	MAN1PT2	0	32.3436
	MAN6PI	0	0
	LPLIPAL1E141pp	0	4.08106
	MAN6Pt6_2pp	0	0
	METSOX2tex	-1.36779e-13	0
	LPLIPAL1E160pp	0	4.08106
	MAN6Ptex	0	0
	METSOXR1	0	8.62495
	MANAO	0	1.61946e-29
	LPLIPAL1E161pp	0	4.08106
	MANGLYCptspp	0	0
	MANGLYCtex	0	0
	METSOXR2	0	8.62495
	METTRS	0	1.73195e-13
	LPLIPAL1E180pp	0	4.08106
	METabcpp	-1.1583e-13	0
	METtex	-8.08051e-14	0
	MANPGH	0	0
	MANptspp	0	0
	MANtex	0	0
	MCITD	0	12.4803
	MG2t3_2pp	-64.6829	0.00428265
	LPLIPAL1E181pp	0	4.08106
	MG2tex	0.00428265	0.00428265
	MG2tpp	0	64.6871
	MCITL2	0	12.4803
	MCITS	0	12.4803
	MG2uabcpp	0	21.5624
	LPLIPAL1G120pp	0	4.62051
	MGSA	0	11.8351
	MI1PP	0	0
	MICITDr	0	12.4803
	MCOATA	0.016921	32.3605
	MCPST	0	0
	MINCYCtex	0	129.374
	LPLIPAL1G140pp	0	4.62051
	MINCYCtpp	0	129.374
	MCTP1App	0.000313947	1.64658
	MINOHPtexi	0	0
	MCTP1Bpp	0	1.65982
	LPLIPAL1G141pp	0	4.62051
	MCTP2App	0.000349233	1.08537
	MDDCP1pp	0	1.62753
	MDDCP2pp	0.000349233	1.08537
	MDDCP3pp	0	1.6247
	MLDCP1App	0.000313947	1.64096
	MLDCP1Bpp	0	1.60361
	MLDCP2App	0	1.64065
	MLDCP2Bpp	0	1.62193
	MLDCP3App	0	1.65982
	MLDEP1pp	0	1.65982
	MDDCP4pp	0	1.6247
	MDDCP5pp	0	1.64065
	LPLIPAL1G160pp	0	4.62051
	MDDEP1pp	0	1.6247
	MDDEP2pp	0	1.64065
	MLDEP2pp	0	1.64065
	MLTG1	0	0
	MLTG2	0	0
	MDDEP3pp	0	1.6247
	MDDEP4pp	0	1.08502
	LPLIPAL1G161pp	0	4.62051
	MDH	-32.0648	76.4485
	MLTG3	0	32.3436
	MLTG4	0	32.3436
	MDH2	0	34.2941
	LPLIPAL1G180pp	0	4.62051
	MDH3	0	34.2941
	MLTG5	0	32.3436
	MLTGY1pp	0	1.62124
	MLTGY2pp	0	1.63997
	MLTGY3pp	0	1.65912
	MLTGY4pp	0	1.08502
	ME1	0	18.7205
	ME2	0	20.2743
	MECDPDH5	0.00343837	0.00343837
	MECDPS	0.00343837	0.00343837
	MLTP1	-32.3436	0
	MLTP2	-32.3436	0
	MLTP3	-32.3436	0
	MMCD	0	12.4803
	MMETt2pp	8.34888e-14	0
	LPLIPAL1G181pp	0	4.62051
	MMETtex	-6.64146e-14	0
	MMM	0	12.4803
	MOADSUx	0.000255309	0.000255309
	MOAT	0.00422972	0.00422972
	MN2t3pp	0	129.374
	LPLIPAL2A120	0	7.61025
	MN2tpp	0	129.375
	MOAT2	0.00422972	0.00422972
	LPLIPAL2A140	0	7.61025
	MOAT3C	0.00422972	0.00422972
	MN6PP	0	32.3436
	LPLIPAL2A141	0	7.61025
	MNLptspp	0	0
	MOBDabcpp	7.10921e-05	7.10921e-05
	MOBDtex	7.10921e-05	7.10921e-05
	LPLIPAL2A160	0	7.61025
	MOCDS	3.63244e-06	3.63244e-06
	MOCOS	6.74597e-05	6.74597e-05
	MOGDS	3.63244e-06	3.63244e-06
	MOHMT	0.000298898	0.000298898
	MOX	-72.8391	9.24269
	MPTAT	0.000127654	0.000127654
	MPTG	0.00698052	1.6661
	MNLtex	0	0
	MNNH	0	0
	MNt2pp	0	64.6873
	MNtex	0.00034145	0.00034145
	NDPK6	0	9.78089
	MPTG2	0.000349233	1.08537
	MPTS	0.000127654	0.000127654
	MPTSS	0.000255309	0.000255309
	MSAR	0	1.71784
	NDPK7	-8.13664	32.3535
	NDPK8	-12.8714	32.3532
	LPLIPAL2A161	0	7.61025
	NH4tex	5.45192	5.45192
	NH4tpp	5.45192	37.7955
	NHFRBO	0	0
	MSO3abcpp	0	0
	MSO3tex	0	0
	MTAN	0.0034996	0.0034996
	MTHFC	-6.2361	14.57
	MTHFD	-6.2361	14.57
	MTHFR2	0.0819209	0.0819209
	NI2abcpp	0	32.3436
	NI2t3pp	0	129.374
	MTHTHFSs	0.000695353	1.40042
	MTRPOX	0	0
	N2Otex	0	0
	NI2tex	0.000159309	0.000159309
	LPLIPAL2A180	0	7.61025
	NI2tpp	0	129.374
	NI2uabcpp	0	25.8749
	N2Otpp	0	0
	NACODA	0	14.3631
	NACtex	-1.4122e-13	0
	NACtpp	-1.24686e-13	0
	NADDP	0	32.3436
	NADH10	0	34.2941
	NADH16pp	0	35.3166
	NMNAT	0	32.3436
	NMNDA	0	16.1718
	NMNN	0	8.08589
	NMNPtpp	0	0
	NADH17pp	0	35.3166
	NADH18pp	0	35.3166
	NMNt7pp	0	0
	LPLIPAL2A181	0	7.61025
	NMNtex	-1.4157e-14	0
	NNAM	0	8.08589
	NADH5	0	34.2941
	NADH9	0	34.2941
	NADK	0.000231957	32.3438
	NNATr	0.00118262	16.173
	NNDMBRT	0	0
	NADN	0	8.08589
	LPLIPAL2ATE120	0	0
	NADPHQR2	0	29.1359
	NADPHQR3	0	29.1359
	NNDPR	0.00118262	0.00118262
	NO2t2rpp	0	0
	NO2tex	0	0
	NADPHQR4	0	29.1359
	NO3R1bpp	0	0
	NADPPPS	0	32.3436
	LPLIPAL2ATE140	0	0
	NADS1	0.00118262	16.173
	NADTRHD	0	72.8397
	NAMNPP	0	8.08589
	NAt3_1p5pp	0	129.374
	NO3R1pp	0	0
	NO3R2bpp	0	0
	NO3R2pp	0	0
	NO3t7pp	0	0
	NO3tex	0	0
	NODOx	0	0
	NAt3_2pp	0	129.374
	NAt3pp	0	1000
	NODOy	0	0
	NAtex	0	0
	LPLIPAL2ATE141	0	0
	NDPK1	-999.611	1000
	NDPK2	0.20735	32.5638
	NOVBCNtex	0	129.374
	NOVBCNtpp	0	129.374
	NOtex	0	0
	NDPK3	-10.7116	32.4286
	NOtpp	0	0
	NDPK4	0.0171015	32.3607
	LPLIPAL2ATE160	0	0
	NDPK5	-12.8714	32.3535
	NTD1	0	32.3436
	NTD10	0	32.3436
	NTD10pp	-9.25926e-14	0
	LPLIPAL2ATE161	0	0
	NTD11	0	32.3436
	NTD11pp	6.7281e-13	0
	NTD12	0	7.38319
	NTD12pp	7.05331e-13	0
	NTD1pp	0	0
	NTD2	0	32.3436
	URIC	0	3.22141
	NTD2pp	0	0
	LPLIPAL2ATE180	0	0
	NTD3	0	8.13664
	NTD3pp	0	0
	LPLIPAL2ATE181	0	0
	NTD4	0	32.3436
	NTD4pp	0	0
	NTD9pp	-1.12058e-13	0
	NTP1	0	32.3436
	NTP10	0	32.3436
	NTD5	0	32.3436
	LPLIPAL2ATG120	0	0
	NTD5pp	0	0
	NTP11	0	0
	NTP12	0	-6.53033e-13
	NTD6	0	12.8714
	LPLIPAL2ATG140	0	0
	NTD6pp	-4.47041e-13	0
	NTD7	0	32.3436
	NTP3	0	32.3436
	NTP3pp	0	0
	NTD7pp	1.58948e-14	0
	NTP5	0	32.3436
	LPLIPAL2ATG141	0	0
	NTPP1	0	32.3436
	NTPP10	0	7.38319
	NTD8	0	12.8714
	NTD8pp	5.07498e-13	0
	NTD9	0	32.3436
	NTPP11	0	10.7812
	NTPP2	0	32.3436
	NTPP3	0	32.3436
	NTPP4	0	32.3436
	NTPP5	0	32.3436
	OPMEACPS	1.03784e-06	1.03784e-06
	LPLIPAL2ATG160	0	0
	ORNDC	0.0207641	7.77347
	ORNabcpp	0	25.8749
	NTPP6	0	32.3436
	NTPP7	0	32.3436
	NTPP8	0	32.3436
	ORNtex	2.47802e-13	0
	LPLIPAL2ATG161	0	0
	OROTt2_2pp	-2.64453e-13	0
	OROTtex	3.61529e-13	0
	ORPT	-1.88406	-0.166223
	NTPP9	0	14.2999
	NTPTP1	0	12.8714
	NTPTP2	0	32.3436
	OXAMTC	0	-2.95231e-12
	LPLIPAL2ATG180	0	0
	OXCDC	0	0
	OXCOAHDH	0	0
	NTRIR2x	0	0
	NTRIR3pp	0	0
	NTRIR4pp	0	0
	OXDHCOAT	0	0
	P5CD	0	24.2799
	O16A4COLIPAabctex	0	0
	LPLIPAL2ATG181	0	0
	O16A4Lpp	0	0
	P5CR	0.111463	9.70945
	PA120abcpp	0	14.3749
	PA140abcpp	0	14.3749
	PA141abcpp	0	14.3749
	O16AP1pp	0	1.05773e-18
	O16AP2pp	0	1.05773e-18
	O16AP3pp	0	5.70721e-19
	O16AT	0	0
	O16AUNDtpp	0	0
	PA160abcpp	0	14.3749
	LPLIPAL2E120	0	4.76581
	PA161abcpp	0	14.3749
	PA180abcpp	0	14.3749
	O16GALFT	0	0
	O16GLCT1	0	0
	O16GLCT2	0	0
	PA181abcpp	0	14.3749
	LPLIPAL2E140	0	4.76581
	PACALDt2rpp	0	0
	PACALDtex	0	0
	PACCOAE	0	0
	O2Stex	0	0
	O2tex	7.94961	267.741
	O2tpp	7.94961	17.7432
	OAADC	0	18.7205
	PACCOAL	0	0
	OBTFL	0	5.50354
	LPLIPAL2E141	0	4.76581
	OCBT	0.149148	6.02798
	OCDCAtexi	0	0
	PANTS	0.000298898	0.000298898
	PAPA120	0	32.3436
	PAPA120pp	0	14.3749
	PAPA140	0	32.3436
	OCDCEAtexi	0	0
	OCTAtex	0	0
	OCTDPS	0.000347158	0.000347158
	OCTNLL	0	1.55676e-06
	PAPA140pp	0	14.3749
	LPLIPAL2E160	0	4.76581
[truncated: 585 more rows]

## Sheet: Fumarate
	FVA profile of E. coli iJO1366 GSMN simulated with fumarate as the sole carbon source
	Reaction abbreviation	minimum	maximum
	EX_cm_e	0	0
	EX_cmp_e	0	0
	EX_co2_e	9.38049	9.38049
	EX_cobalt2_e	-4.35433e-06	-4.35433e-06
	DM_4crsol_c	4.0459e-05	4.0459e-05
	DM_5drib_c	4.19104e-05	4.19104e-05
	DM_aacald_c	0	0
	DM_amob_c	3.62861e-07	3.62861e-07
	DM_mththf_c	0.000243117	0.000243117
	EX_colipa_e	0	-2.34282e-16
	DM_oxam_c	0	1.15762e-14
	EX_glc__D_e	0	6.33325e-15
	EX_glcn_e	0	-1.12389e-14
	BIOMASS_Ec_iJO1366_WT_53p95M	0.18143	0.18143
	EX_glcr_e	0	0
	EX_colipap_e	0	1.65293e-16
	EX_glcur_e	0	0
	EX_glcur1p_e	0	0
	BIOMASS_Ec_iJO1366_core_53p95M	0	-1.86856e-15
	EX_12ppd__R_e	0	5.69983e-15
	EX_gln__L_e	0	-8.48021e-15
	EX_cpgn_e	0	0
	EX_glu__L_e	0	-5.04715e-14
	EX_gly_e	0	-7.94831e-14
	EX_glyald_e	0	-3.89707e-14
	EX_glyb_e	0	0
	EX_glyc_e	0	-3.34455e-14
	EX_12ppd__S_e	0	-5.19472e-14
	EX_14glucan_e	0	-1.01561e-15
	EX_cpgn_un_e	0	0
	EX_15dap_e	0	-2.27731e-14
	EX_glyc__R_e	0	-4.14514e-14
	EX_glyc2p_e	0	-2.2281e-14
	EX_23camp_e	0	-1.69823e-14
	EX_23ccmp_e	0	0
	EX_23cgmp_e	0	0
	EX_23cump_e	0	0
	EX_23dappa_e	0	0
	EX_26dap__M_e	0	-2.60493e-14
	EX_glyc3p_e	0	-2.51711e-14
	EX_glyclt_e	0	-1.67872e-13
	EX_gmp_e	0	-1.95062e-14
	EX_gsn_e	0	-1.41148e-14
	EX_gthox_e	0	-6.70982e-15
	EX_gthrd_e	0	-1.19459e-14
	EX_gtp_e	0	0
	EX_gua_e	0	-1.91211e-14
	EX_h_e	-1000	-6.79023
	EX_h2_e	0	-3.26911e-13
	EX_h2o_e	5.65911	502.264
	EX_h2o2_e	1.66226e-14	0
	EX_h2s_e	0	-1.8219e-14
	EX_hacolipa_e	0	-3.11298e-16
	EX_halipa_e	0	3.55439e-18
	EX_hdca_e	0	0
	EX_hdcea_e	0	0
	EX_hg2_e	0	0
	EX_his__L_e	0	-1.19465e-15
	EX_2ddglcn_e	0	-3.64294e-14
	EX_34dhpac_e	0	0
	EX_3amp_e	0	-1.19707e-14
	EX_3cmp_e	0	0
	EX_3gmp_e	0	-1.04836e-14
	EX_3hcinnm_e	0	0
	EX_3hpp_e	0	-1.40704e-14
	EX_3hpppn_e	0	-1.42062e-14
	EX_hom__L_e	0	-1.56439e-14
	EX_hxa_e	0	-2.65327e-14
	EX_hxan_e	0	-1.17499e-14
	EX_idon__L_e	0	-2.06867e-14
	EX_3ump_e	0	4.20452e-15
	EX_4abut_e	0	-3.76049e-14
	EX_4hoxpacd_e	0	0
	EX_5dglcn_e	0	-3.29797e-14
	EX_5mtr_e	0.00122357	0.00122357
	EX_LalaDglu_e	0	0
	EX_ile__L_e	0	-7.31009e-15
	EX_imp_e	0	-2.42234e-15
	EX_indole_e	0	-7.82698e-15
	EX_inost_e	0	0
	EX_ins_e	0	-1.15712e-15
	EX_isetac_e	0	0
	EX_k_e	-0.0336898	-0.0336898
	EX_LalaDgluMdap_e	0	-1.1111e-14
	EX_LalaDgluMdapDala_e	0	-5.51175e-16
	EX_LalaLglu_e	0	0
	EX_kdo2lipid4_e	0	-1.82701e-16
	EX_ac_e	0	-4.16428e-14
	EX_crn_e	0	0
	EX_acac_e	0	0
	EX_acald_e	0	-6.8059e-14
	EX_lac__D_e	0	-4.38927e-14
	EX_lac__L_e	0	-3.61764e-14
	EX_crn__D_e	0	0
	EX_lcts_e	0	-7.04309e-15
	EX_acgal_e	0	0
	EX_acgal1p_e	0	0
	EX_acgam_e	0	0
	EX_leu__L_e	0	-1.49176e-14
	EX_csn_e	0	-2.76884e-14
	EX_acgam1p_e	0	-1.96647e-14
	EX_acmana_e	0	-1.7447e-14
	EX_acmum_e	0	-8.62792e-15
	EX_lipa_e	0	-1.05122e-15
	EX_cu_e	0	0
	EX_lipa_cold_e	0	-8.06185e-16
	EX_acnam_e	0	0
	EX_acolipa_e	0	-2.85148e-16
	EX_cu2_e	-0.000122284	-0.000122284
	EX_acser_e	0	4.80438e-15
	EX_ade_e	0	-4.29663e-14
	EX_adn_e	0	-8.7543e-15
	EX_adocbl_e	0	0
	EX_ag_e	0	0
	EX_lipoate_e	0	0
	EX_lys__L_e	0	-1.18569e-14
	EX_lyx__L_e	0	-2.37784e-14
	EX_mal__D_e	0	0
	EX_agm_e	0	-1.75687e-14
	EX_akg_e	0	-2.76987e-14
	EX_cyan_e	0	0
	EX_ala_B_e	0	1.56363e-15
	EX_ala__D_e	0	2.05127e-14
	EX_ala__L_e	0	-6.23191e-14
	EX_alaala_e	0	-3.14607e-14
	EX_all__D_e	0	-3.18043e-14
	EX_alltn_e	0	-1.56448e-14
	EX_amp_e	0	-4.3097e-15
	EX_anhgm_e	0	-4.7772e-15
	EX_arab__L_e	0	5.696e-18
	EX_mal__L_e	0	-2.59877e-14
	EX_malt_e	0	-1.83207e-14
	EX_malthx_e	0	-5.34149e-15
	EX_maltpt_e	0	0
	EX_malttr_e	0	0
	EX_maltttr_e	0	0
	EX_man_e	0	0
	EX_cynt_e	0	0
	EX_man6p_e	0	0
	EX_manglyc_e	0	0
	EX_melib_e	0	0
	EX_cys__D_e	0	0
	EX_meoh_e	3.62861e-07	3.62861e-07
	EX_met__D_e	0	0
	EX_arbt_e	0	0
	EX_arbtn_e	0	0
	EX_arbtn_fe3_e	0	0
	EX_met__L_e	0	0
	EX_cys__L_e	0	-4.15947e-14
	EX_metsox_R__L_e	0	-2.31661e-14
	EX_metsox_S__L_e	0	-4.55929e-15
	EX_mg2_e	-0.00149735	-0.00149735
	EX_mincyc_e	0	0
	EX_minohp_e	0	0
	EX_mmet_e	0	-3.50829e-15
	EX_arg__L_e	0	-1.46179e-14
	EX_ascb__L_e	0	0
	EX_asn__L_e	0	-2.91336e-14
	EX_aso3_e	0	0
	EX_asp__L_e	0	-5.39414e-14
	EX_btn_e	0	2.74871e-16
	EX_but_e	0	0
	EX_mn2_e	-0.000119381	-0.000119381
	EX_mnl_e	0	0
	EX_mobd_e	-2.4856e-05	-2.4856e-05
	EX_mso3_e	0	0
	EX_n2o_e	0	0
	EX_na1_e	0	0
	EX_nac_e	0	0
	EX_nh4_e	-1.90616	-1.90616
	EX_butso3_e	0	0
	EX_ca2_e	-0.000898443	-0.000898443
	EX_cbi_e	0	0
	EX_cytd_e	0	-2.54407e-14
	EX_cbl1_e	-4.0459e-05	-4.0459e-05
	EX_cd2_e	0	0
	EX_cgly_e	0	-3.0874e-14
	EX_ni2_e	-5.56991e-05	-5.56991e-05
	EX_nmn_e	0	-1.18825e-14
	EX_no_e	0	0
	EX_no2_e	0	0
	EX_no3_e	0	0
	EX_novbcn_e	0	0
	EX_o16a4colipa_e	0	0
	EX_o2_e	-253.114	-4.81134
	EX_o2s_e	0	0
	EX_ocdca_e	0	-8.85937e-15
	EX_ocdcea_e	0	-4.0747e-15
	EX_octa_e	0	0
	EX_orn_e	0	8.58489e-15
	EX_orot_e	0	0
	EX_pacald_e	0	0
	EX_peamn_e	0	0
	EX_phe__L_e	0	-5.68127e-15
	EX_pheme_e	0	-2.0964e-15
	EX_chol_e	0	0
	EX_chtbs_e	0	-4.43497e-16
	EX_cit_e	0	-3.17368e-14
	EX_cl_e	-0.000898443	-0.000898443
	EX_pi_e	-0.168212	-0.168212
	EX_dad_2_e	0	-1.33494e-14
	EX_pnto__R_e	0	0
	EX_ppa_e	0	0
	EX_damp_e	0	0
	EX_ppal_e	0	0
	EX_dca_e	0	0
	EX_pppn_e	0	0
	EX_ppt_e	0	0
	EX_dcmp_e	0	0
	EX_pro__L_e	0	-2.63548e-14
	EX_dcyt_e	0	-2.10624e-14
	EX_progly_e	0	-4.59027e-14
	EX_psclys_e	0	-4.33658e-15
	EX_ddca_e	0	0
	EX_pser__L_e	0	0
	EX_ptrc_e	0	-2.43426e-14
	EX_dgmp_e	0	-1.57231e-14
	EX_dgsn_e	0	-2.21371e-14
	EX_val__L_e	0	-2.61344e-14
	EX_xan_e	0	-3.08014e-14
	EX_dha_e	0	-1.87726e-14
	EX_xmp_e	0	-1.72595e-14
	EX_dimp_e	0	-8.01324e-15
	EX_din_e	0	-1.65126e-14
	EX_xtsn_e	0	-1.88342e-14
	EX_pydam_e	0	0
	EX_xyl__D_e	0	-1.99358e-14
	EX_xylu__L_e	0	-3.76515e-14
	EX_zn2_e	-5.87835e-05	-5.87835e-05
	12DGR120tipp	0	-3.11489e-13
	12DGR140tipp	0	-2.94221e-13
	12DGR141tipp	0	6.3525e-14
	12DGR160tipp	0	-1.47887e-13
	12DGR161tipp	0	-9.52875e-14
	12DGR180tipp	0	-2.38617e-13
	EX_pydx_e	0	-8.95832e-15
	EX_pydxn_e	0	-9.01313e-15
	EX_pyr_e	0	-4.4668e-14
	EX_quin_e	0	-1.89073e-14
	EX_r5p_e	0	0
	EX_rfamp_e	0	0
	EX_rib__D_e	0	-2.93488e-14
	EX_rmn_e	0	-2.42805e-14
	EX_sbt__D_e	0	4.90092e-30
	EX_sel_e	0	0
	EX_ser__D_e	0	0
	EX_ser__L_e	0	-2.74891e-14
	EX_skm_e	0	-7.83159e-15
	12DGR181tipp	0	-2.18422e-13
	12PPDRtex	1.41161e-14	0
	12PPDRtpp	7.71951e-15	0
	EX_dms_e	0	0
	12PPDStex	8.22653e-15	0
	12PPDStpp	2.95069e-14	0
	14GLUCANabcpp	0	0
	EX_slnt_e	0	0
	EX_so2_e	0	0
	EX_so3_e	0	0
	EX_dmso_e	0	0
	EX_so4_e	-0.0457174	-0.0457174
	EX_spmd_e	0	-2.63277e-15
	EX_succ_e	0	-7.58393e-15
	14GLUCANtexi	7.76139e-15	0
	23CAMPtex	0	0
	23CCMPtex	0	0
	EX_sucr_e	0	-4.83432e-15
	EX_sulfac_e	0	0
	23CGMPtex	0	0
	EX_tartr__D_e	0	0
	23CUMPtex	0	0
	EX_dopa_e	0	0
	23DAPPAt2pp	0	0
	23DAPPAtex	0	0
	23PDE2pp	0	0
	23PDE4pp	0	0
	EX_tartr__L_e	0	0
	EX_taur_e	0	0
	EX_tcynt_e	0	0
	23PDE7pp	0	0
	23PDE9pp	0	0
	EX_doxrbcn_e	0	0
	26DAHtex	0	0
	2AGPA120tipp	0	-1.28657e-13
	EX_thm_e	0	-3.74515e-15
	EX_thr__L_e	0	-1.35727e-14
	EX_dtmp_e	0	9.11164e-15
	EX_thrp_e	0	0
	2AGPA140tipp	0	-2.44704e-13
	2AGPA141tipp	0	-1.68269e-13
	EX_thym_e	0	-7.59297e-15
	EX_dump_e	0	-1.10517e-14
	EX_thymd_e	0	2.13512e-16
	2AGPA160tipp	0	-8.49143e-14
	2AGPA161tipp	0	-2.12339e-13
	EX_tma_e	0	0
	EX_duri_e	0	-1.2314e-16
	EX_tmao_e	0	0
	EX_tre_e	0	6.1538e-16
	EX_trp__L_e	0	-6.94642e-15
	2AGPA180tipp	0	-1.10165e-13
	2AGPA181tipp	0	-1.05817e-13
	2AGPE120tipp	0	-4.43305e-14
	2AGPE140tipp	0	-1.97872e-13
	2AGPE141tipp	0	3.23809e-14
	2AGPE160tipp	0	-1.1389e-13
	EX_tsul_e	0	0
	EX_eca4colipa_e	0	-7.36608e-14
	EX_ttdca_e	0	-8.86983e-15
	2AGPE161tipp	0	-1.1173e-13
	2AGPE180tipp	0	-9.63672e-13
	2AGPE181tipp	0	-1.97131e-14
	2AGPEAT120	0	-2.14884e-13
	EX_ttdcea_e	0	1.45524e-15
	EX_enlipa_e	0	-5.26651e-16
	2AGPEAT140	0	-1.81389e-13
	2AGPEAT141	0	-7.25895e-14
	2AGPEAT160	0	-1.40808e-13
	EX_ttrcyc_e	0	0
	EX_enter_e	0	-1.50512e-15
	2AGPEAT161	0	-1.20105e-13
	EX_etha_e	0	-1.14649e-13
	2AGPEAT180	0	-2.54272e-13
	2AGPEAT181	0	-3.46573e-14
	EX_tungs_e	5.12561e-15	0
	EX_tym_e	0	0
	2AGPG120tipp	0	1.53992e-13
	EX_ethso3_e	0	-7.82851e-14
	2AGPG140tipp	0	-2.13147e-13
	2AGPG141tipp	0	1.13821e-13
	2AGPG160tipp	0	-2.5423e-13
	2AGPG161tipp	0	-9.86873e-14
	EX_tyr__L_e	0	-2.16176e-15
	EX_tyrp_e	0	0
	EX_uacgam_e	0	-7.86159e-15
	EX_udpacgal_e	0	0
	EX_udpg_e	0	9.02374e-19
	2AGPG180tipp	0	-1.17936e-13
	2AGPG181tipp	0	-3.42327e-13
	2AGPGAT120	0	-4.08826e-13
	EX_udpgal_e	0	-5.17626e-15
	EX_etoh_e	0	-4.71588e-14
	EX_udpglcur_e	0	-1.1672e-14
	2AGPGAT140	0	-1.6437e-13
	2AGPGAT141	0	-1.63455e-13
	2AGPGAT160	0	-2.02266e-13
	2AGPGAT161	0	-2.74263e-13
	EX_ump_e	0	-9.8322e-15
	2AGPGAT180	0	4.9547e-14
	EX_f6p_e	0	-2.86118e-14
	2AGPGAT181	0	-6.81649e-14
	EX_ura_e	0	-1.7643e-14
	2DGULRGx	0	0
	EX_urea_e	0	-2.46152e-14
	2DGULRGy	0	0
	EX_fald_e	0	0
	2DGULRx	0	0
	2DGULRy	0	0
	EX_uri_e	0	-5.60955e-15
	2MAHMP	0	-7.38883e-13
	34dhpactex	0	0
	EX_fe2_e	-993.213	-0.00281707
	3AMACHYD	0	-2.88451e-14
	3AMPtex	2.73244e-14	0
	3CMPtex	0	0
	3GMPtex	1.01199e-14	0
	EX_fe3_e	3.81736e-13	993.21
	3HAD100	0	-1.06581e-13
	EX_fe3dcit_e	0	-8.31822e-15
	3HAD120	0	-5.19274e-13
	5DOAN	4.19104e-05	4.19104e-05
	EX_fe3dhbzs_e	0	-9.12599e-15
	5MTRtex	-0.00122357	-0.00122357
	5MTRtpp	0.00122357	0.00122357
	3HAD121	0	-6.34874e-14
	3HAD140	0	-5.71576e-13
	A5PISO	0.00443652	0.00443652
	EX_fe3hox_e	0	0
	AACPS1	0.00147884	0.00147884
	AACPS2	5.31657e-13	-6.15097e-13
	3HAD141	0	-1.58797e-13
	EX_fe3hox_un_e	0	-8.46534e-14
	AACPS3	0.0220079	0.0220079
	AACPS4	0.0171176	0.0171176
	AACPS5	0.00882224	0.00882224
	3HAD160	0	-6.27434e-13
	AACPS6	0	-4.30568e-13
	EX_fecrm_e	0	0
	AACPS7	0.0073942	0.0073942
	3HAD161	0	-4.40354e-13
	AACPS8	0	-2.34014e-13
	EX_fecrm_un_e	0	0
	AACPS9	0	5.44291e-07
	3HAD180	0	-8.38769e-14
	3HAD181	0	-1.22464e-12
	AACTOOR	2.08622e-13	1.03448e-13
	AADDGT	0	-1.32232e-15
	AAMYL	0	0
	AAMYLpp	0	0
	AB6PGH	-5.75126e-15	0
	ABTA	0	-2.92155e-13
	ABUTD	0	-2.49643e-13
	3HAD40	0	-1.17476e-13
	3HAD60	0	-3.11112e-13
	3HAD80	0	-3.11112e-13
	3HCINNMH	0	0
	3HPPPNH	0	0
	ABUTt2pp	0	1000
	EX_feenter_e	0	2.48762e-14
	ABUTtex	3.56589e-14	0
	3HPPtex	2.29814e-14	0
	3HPPtpp	0	8.76057e-14
	ACACCT	0	0
	ACACT1r	0.0568213	0.0568213
	3KGK	0	0
	ACACT2r	0.0568213	0.0568213
	EX_feoxam_e	0	0
	ACACT3r	0.0568213	0.0568213
	ACACT4r	0.0568207	0.0568207
	3NTD2pp	7.14453e-15	0
	3NTD4pp	2.0106e-14	0
	EX_feoxam_un_e	0	0
	ACACT5r	0.0568207	0.0568207
	EX_for_e	0	9.08167e-13
	ACACT6r	0.0494265	0.0494265
	3NTD7pp	-1.32631e-16	0
	3NTD9pp	1.41679e-14	0
	EX_fru_e	0	0
	3OAR100	0	5.92768e-13
	ACACT7r	0.0479477	0.0479477
	EX_frulys_e	0	0
	ACACT8r	-0.00882224	-0.00882224
	ACACt2pp	0	0
	ACACtex	0	0
	3OAR120	0	1.41715e-12
	3OAR121	0	4.97418e-13
	3OAR140	0.00591536	0.00591536
	ACALD	4.64628e-14	2.04231
	3OAR141	0	3.87354e-13
	EX_fruur_e	0	7.74262e-14
	3OAR160	0	1.56979e-12
	ACALDtex	4.96287e-14	0
	EX_fuc__L_e	0	3.90516e-14
	3OAR161	0	1.34465e-12
	EX_fum_e	-4.2	-4.2
	ACALDtpp	1.4085e-14	0
	3OAR180	0	3.84276e-13
	EX_fusa_e	0	0
	ACANTHAT	0	3.7243e-14
	3OAR181	0	1.09194e-12
	ACBIPGT	0	0
	EX_g1p_e	0	6.00448e-14
	ACCOAC	0.00592207	0.00592207
	3OAR40	0	6.1211e-13
	EX_g3pc_e	0	8.4361e-14
	3OAR60	0	8.44772e-13
	ACCOAL	0	1000
	ACGAL1PPpp	0	0
	3OAR80	0	-6.2113e-12
	EX_g3pe_e	0	-4.91984e-13
	ACGAL1Ptex	0	0
	ACGALtex	0	0
	ACGAM1PPpp	9.16673e-15	0
	3OAS100	0	-6.16487e-12
	ACGAM1Ptex	8.26856e-15	0
	ACGAMK	-4.92001e-18	-1.41367e-12
	ACGAMT	0	-4.02169e-14
	3OAS120	0	-1.24064e-11
	3OAS121	0	-3.01486e-12
	3OAS140	0.00591536	0.00591536
	ACGAptspp	0	0
	EX_g3pg_e	0	-2.67872e-15
	ACGAtex	0	0
	ACGK	0.0594065	0.0594065
	ACGS	0.0594065	0.0594065
	3OAS141	0	-1.31872e-13
	3OAS160	0	-4.68313e-13
	3OAS161	0	-3.25897e-13
	ACHBS	0.0512189	0.0512189
	EX_g3pi_e	0	0
	3OAS180	0	-1.8669e-13
	ACKr	-999.242	0.107333
	EX_g3ps_e	0	-1.89017e-14
	ACLS	0.154132	0.154132
	ACM6PH	-1.56277e-13	-8.01976e-14
	ACMAMUT	0	-5.42707e-16
	3OAS181	0	-5.04388e-13
	EX_g6p_e	0	-2.51071e-14
	3OAS60	0	-1.97898e-13
	ACMANAptspp	-7.86055e-13	0
	EX_gal_e	0	-1.93635e-14
	ACMANAtex	-3.29955e-13	0
	ACMUMptspp	-2.53569e-13	0
	3OAS80	0	-2.78135e-13
	3OXCOAT	0	0
	ACMUMtex	-1.24278e-11	0
	EX_gal_bD_e	0	-2.33496e-14
	ACNAMt2pp	-6.30998e-13	0
	3PEPTabcpp	2.53654e-13	-4.84612e-14
	3PEPTtex	-8.35255e-13	0
	3UMPtex	0	0
	EX_gal1p_e	0	-1.79824e-15
	42A12BOOXpp	0	0
	ACNAMtex	-1.56378e-13	0
	ACNML	-8.68207e-13	0
	ACOAD1f	-0.0568213	-0.0568213
	4HOXPACDtex	0	0
	4HTHRS	0	-5.81855e-14
	ACOAD2f	-0.0568213	-0.0568213
	EX_galct__D_e	0	-1.98128e-14
	ACOAD3f	-0.0568213	-0.0568213
	ACOAD4f	-0.0568207	-0.0568207
	4PCP	0	-7.37183e-14
	4PCPpp	0	-2.13578e-14
	ACOAD5f	-0.0568207	-0.0568207
	4PEPTabcpp	0	-6.17548e-13
	EX_galctn__D_e	0	-3.99177e-14
	4PEPTtex	-2.02959e-13	0
	5DGLCNR	0	0
	ACOAD6f	-0.0494265	-0.0494265
	ACOAD7f	-0.0308301	-0.0308301
	ACOAD8f	0	-3.88635e-13
	ACOATA	-1.48092e-12	-1.985e-13
	5DGLCNt2rpp	-1.2621e-11	0
	5DGLCNtex	-1.61494e-12	0
	ACODA	0.0594065	0.0594065
	EX_galctn__L_e	0	-1.15929e-15
	ACOLIPAabctex	0	-7.44339e-16
	ACONIs	0	0
	EX_galt_e	0	0
	ACONMT	0	0
	ACONTa	1.68204	1.68204
	ACONTb	1.68204	1.68204
	ACOTA	-0.0594065	-0.0594065
	ACPPAT120	0	-6.74318e-13
	AGM4PCPpp	0	-8.35184e-14
	AGM4PH	0	-4.23449e-14
	AGM4Pt2pp	0	-2.8646e-14
	AGMH	0	-1.91147e-14
	ACPPAT140	0	-2.3027e-13
	EX_galur_e	0	-1.36116e-14
	ACPPAT141	0	-8.55264e-13
	ACPPAT160	0	0.0110039
	AGMHE	0.00591536	0.00591536
	AGMT	0	-1.23634e-13
	ACPPAT161	0	0.0085588
	AGMt2pp	0	-4.95534e-14
	EX_gam_e	0	-6.4259e-15
	AGMtex	-3.30442e-13	0
	ACPPAT180	0	-4.46418e-13
	ACPPAT181	0	0.00441112
	ACPS1	0	0
	AGPAT120	0	-4.26589e-13
	AGPAT140	0	-2.26861e-14
	EX_gam6p_e	0	-1.32877e-14
	ACS	0	999.349
	ACSERtex	-2.35245e-13	0
	AGPAT141	0	4.66992e-12
	EX_gbbtn_e	0	0
	ACSERtpp	-1.56608e-16	-8.63859e-13
	AGPAT160	0.0110039	0.0110039
	EX_gdp_e	0	0
	AGPAT161	0.0085588	0.0085588
	AGPAT180	0	-4.9433e-13
	AGPAT181	0.00441112	0.00441112
	AGPR	-0.0594065	-0.0594065
	ACt2rpp	-1000	0
	ACt4pp	0	1000
	ACtex	-2.38414e-12	0
	ADA	0	-3.57569e-12
	ADCL	0.000161836	0.000161836
	AGt3	0	0
	AHCYSNS	0.000243117	0.000243117
	ADCS	0.000161836	0.000161836
	AICART	0.095599	0.095599
	AMALT3	0	0
	AIRC2	0.0788972	0.0788972
	AIRC3	-0.0788972	-0.0788972
	AKGDH	1.48461	1.48461
	AKGt2rpp	-7.26335e-13	0
	AKGtex	-1.71274e-12	0
	ALAALAD	0	8.3873e-12
	ALAALAabcpp	0.000597813	0.000597813
	ADD	0	-1.59935e-11
	ADEt2rpp	-8.60965e-13	0
	ADEtex	-5.26058e-13	0
	ADK1	-1000	1000
	ADK3	-1000	999.864
	ADK4	1.37661e-11	0
	ADMDC	0.00122357	0.00122357
	ADNCYC	0	7.36892e-12
	ADNK1	0	0.00150859
	ALAALAr	0.00440549	0.00440549
	ALAALAtex	-2.12039e-13	0
	ALAGLUE	0	1.97684e-12
	ALAR	0.00440549	2.04672
	ADNUC	0	-1.30426e-11
	ADNt2pp_copy1	0	1000
	ADNt2pp_copy2	-1000	0
	ADNtex	-4.66416e-13	0
	ADOCBIK	0	0
	ADOCBLS	0	0
	ALATA_D2	0	2.04231
	ALATA_L	-1000	999.826
	ALATA_L2	0	2.04231
	ALATRS	0	1.82053e-12
	ALAabcpp	0	-1.68484e-10
	ALAt2pp_copy1	0	1000
	ADOCBLabcpp	-1.23242e-12	0
	ADOCBLtonex	-5.0354e-13	0
	ALAt2pp_copy2	-1000	0
	AMALT4	0	0
	ALAt4pp	0	1000
	ALAtex	2.72731e-13	0
	ALCD19	-2.18061e-13	0
	ALCD2x	-3.68016e-12	0
	ADPRDP	0	1.55339e-11
	ADPT	0	0.00150859
	ADSK	0.0449688	0.0449688
	ADSL1r	0.0526805	0.0526805
	ADSL2r	0.0788972	0.0788972
	ADSS	0.0526805	0.0526805
	AGDC	-2.65422e-13	-4.07643e-12
	ALDD19xr	0	0
	ALDD2x	0	1.20578e-11
	AMANAPEr	-9.21142e-14	0
	ALDD2y	0	8.37372e-12
	ALDD3y	0	0
	ALDD4	0	0
	AGM3PA	0	1.56081e-13
	AGM3PApp	0	1.15532e-12
	AGM3PH	0	1.02365e-12
	AGM3Pt2pp	0	1.25918e-12
	AGM4PA	-3.96703e-12	1.26924e-12
	ALLK	-6.4515e-13	0
	ALLPI	-7.69814e-13	0
	ALLTAMH	0	-4.24121e-14
	ALLTN	0	-1.28044e-12
	ALLTNt2rpp	-8.84644e-13	0
	AGM4PApp	0	-1.06733e-12
	AGM4PCP	0	3.21326e-12
	ALLTNtex	-1.31564e-12	0
	AMANK	-4.5317e-13	0
	ALLULPE	3.85219e-13	0
	AMAOTr	3.62861e-07	3.62861e-07
	ALLabcpp	8.8054e-14	0
	ALLtex	8.8054e-14	0
	AMMQLT8	4.0459e-05	4.0459e-05
	ALPATE160pp	0	0
	ASCBptspp	0	0
	ASCBtex	0	0
	ALPATG160pp	0	0
	AMPMS2	4.0459e-05	4.0459e-05
	ALR2	0	1.01676e-13
	ALR4x	0	-2.26246e-15
	ASNN	0	-3.70194e-14
	ASNNpp	0	2.58859e-12
	AMPN	0	-4.0313e-11
	ASNS1	0	0
	ALTRH	-3.93178e-13	0
	AM3PA	0	7.69287e-13
	ASNS2	0.0424968	0.0424968
	AMPTASECG	-2.02198e-12	1.63379e-12
	AM4PA	8.8426e-13	-1.06087e-12
	ASNTRS	0	-4.12231e-13
	AM4PCP	0	-8.27274e-13
	AMALT1	0	0
	ASNabcpp	0	-5.50384e-12
	ASNt2rpp	2.09797e-11	0
	ASNtex	9.16592e-13	0
	AMALT2	0	0
	ASO3t8pp	0	0
	AMPTASEPG	-7.41135e-13	0
	ASO3tex	0	0
	ASP1DC	0.000104504	0.000104504
	AMPtex	4.51859e-13	0
	ASPCT	0.0581165	0.0581165
	ANHGMtex	-2.75959e-13	0
	ASPK	0.189802	0.189802
	ASPO3	0	-8.53525e-12
	ANHMK	-3.08622e-13	-2.6259e-12
	ASPO4	0	1.00194e-11
	ASPO5	0	-3.5474e-11
	ANPRT	0.0100211	0.0100211
	ASPO6	0.00041348	0.00041348
	ANS	0.0100211	0.0100211
	AOBUTDs	0	1.98859e-11
	AOXSr2	3.62861e-07	3.62861e-07
	ASPT	0	2.04231
	CAT	0	0
	ASPTA	-2.55947	-0.517155
	AP4AH	0	-1.39279e-12
	ASPTRS	0	2.97168e-13
	CAt6pp	-1000	-0.000898443
	CBIAT	0	0
	AP4AS	0	7.69664e-12
	CBItonex	0	0
	AP5AH	0	0
	CBIuabcpp	0	-3.18139e-11
	ASPabcpp	0	7.46431e-13
	ASPt2_2pp	0	-9.65565e-11
	ASPt2_3pp	0	-3.21427e-11
	ASPt2pp_copy1	0	1000
	CBL1abcpp	4.0459e-05	4.0459e-05
	CBL1tonex	4.0459e-05	4.0459e-05
	APCS	0	0
	CBLAT	4.0459e-05	4.0459e-05
	CBMD	0	-4.1703e-14
	CBMKr	0.110263	0.110263
	CBPS	0	-2.46747e-13
	ASPt2pp_copy2	-1000	-4.69965e-13
	ASPtex	-2.64961e-14	0
	ASR	0	0
	AST	0	-1.83375e-13
	ATHRDHr	-2.04231	0
	ATPHs	0	-1.59432e-13
	ATPM	3.15	3.15
	CCGS	0	0
	CD2abcpp	0	-4.62586e-13
	CD2t3pp	0	-2.16716e-12
	CD2tex	-9.50257e-29	0
	ATPPRT	0.0167018	0.0167018
	APG3PAT120	0	-1.98559e-13
	ATPS4rpp	15.2154	15.2154
	BALAt2pp	-3.7103e-14	0
	BALAtex	-1.50564e-14	0
	BETALDHx	0	0
	CD2tpp	0	-1.39521e-12
	CDAPPA120	0	-4.25906e-13
	CDAPPA140	0	-1.97079e-13
	CDAPPA141	0	-5.88478e-13
	CDAPPA160	0	-3.26911e-13
	CDAPPA161	0	-1.97223e-13
	CDAPPA180	0	-1.03705e-13
	CDAPPA181	0	-5.30318e-13
	CDGR	0	0
	BETALDHy	0	0
	BMOCOS	2.10459e-05	2.10459e-05
	BMOGDS1	2.10459e-05	2.10459e-05
	BMOGDS2	2.10459e-05	2.10459e-05
	BPNT	0.0449688	0.0449688
	BSORx	0	0
	BSORy	0	0
	CDGS	0	0
	CDPMEK	0.00120216	0.00120216
	BTNt2ipp	0	0
	APG3PAT140	0	6.56435e-14
	BTNtex	0	0
	BTS5	3.62861e-07	3.62861e-07
	BUTCT	0	0
	CFAS160E	0	0
	CFAS160G	0	0
	CFAS180E	0	0
	BUTSO3abcpp	0	0
	BUTSO3tex	0	0
	CFAS180G	0	0
	APG3PAT141	0	-2.5149e-14
	CGLYabcpp	0	-1.1538e-13
	CGLYtex	-1.15655e-14	0
	CHLabcpp	0	-5.89587e-14
	CHLt2pp	0	-3.16789e-14
	CHLtex	0	-1.92119e-14
	BUTt2rpp	0	0
	BUTtex	0	0
	BWCOGDS1	0	0
	BWCOGDS2	0	0
	BWCOS	0	0
	CA2t3pp	0	999.999
	CA2tex	0.000898443	0.000898443
	CADVtpp	0	-9.59183e-15
	CHOLD	0	0
	CHORM	0.0570122	0.0570122
	CHORS	0.0674783	0.0674783
	CHRPL	4.0459e-05	4.0459e-05
	CHTBSptspp	-5.34731e-15	0
	CHTBStex	-8.20136e-15	0
	CINNDO	0	0
	CITL	0	-1.50729e-13
	CLt3_2pp	0.000449222	0.000449222
	CITt3pp	0	-2.00972e-13
	APG3PAT160	0	0.0110039
	CITt7pp	0	-6.74253e-13
	CITtex	-3.48667e-14	0
	CLtex	0.000898443	0.000898443
	CMPN	0	-3.61121e-13
	CMPtex	-2.56408e-14	0
	CLIPAabctex	0	-1.12839e-14
	APG3PAT161	0	0.0085588
	CLPNH120pp	0	-7.60293e-13
	CLPNH140pp	0	7.34698e-29
	CLPNH141pp	0	-2.89426e-13
	CMtex	0	-2.46744e-12
	CMtpp	0	-1.66463e-12
	CO2tex	-9.38049	-9.38049
	CLPNH160pp	0	-4.83021e-13
	CO2tpp	-9.38049	-9.38049
	COBALT2abcpp	0	-7.65794e-13
	COBALT2t3pp	0	-1.31215e-12
	COBALT2tex	4.35433e-06	4.35433e-06
	CLPNH161pp	0	-3.76822e-14
	CLPNH180pp	0	2.17847e-13
	CLPNH181pp	0	-4.27958e-13
	CLPNS120pp	0	-2.20936e-13
	CLPNS140pp	0	-2.1794e-13
	COBALT2tpp	4.35433e-06	4.35433e-06
	APG3PAT180	0	-9.98676e-13
	COLIPAKpp	0	-4.57833e-16
	CLPNS141pp	0	-1.25052e-13
	CLPNS160pp	0.000534131	0.000534131
	APG3PAT181	0	0.00441112
	CLPNS161pp	0.000415476	0.000415476
	COLIPAPabctex	0	-1.57101e-13
	COLIPAabcpp	0.00147884	0.00147884
	APH120	0	-2.55725e-14
	COLIPAabctex	0.00147884	0.00147884
	CLPNS180pp	0	1.14476e-14
	APH140	0	-2.10635e-13
	CLPNS181pp	0.000214088	0.000214088
	CPGNR1	0	-6.5841e-14
	APH141	0	-3.59218e-13
	APH160	0	-8.05456e-13
	CPGNR2	0	-1.35003e-13
	CPGNR3	0	-7.26468e-14
	APH161	0	-4.45058e-13
	CYANSTpp	0	0
	CPGNUtex	0	-1.17779e-13
	APH180	0	-5.6658e-13
	APH181	0	-1.2947e-13
	CPGNUtpp	0	-1.68009e-13
	APPLDHr	0	0
	CPGNabcpp	0	-2.71257e-13
	CPGNexs	0	-2.71257e-13
	CPGNtonex	0	-2.71257e-13
	CPH4S	0	0
	CPMPS	4.46319e-05	4.46319e-05
	CYANtex	0	0
	CYNTAH	0	0
	CYNTt2pp	0	0
	CYNTtex	0	0
	CYSDDS	0	0
	CYSDS	0	-2.16673e-13
	CYSDabcpp	0	0
	CYSDtex	0	0
	CYSS	0.0449688	0.0449688
	CYSSADS	0	0
	CPPPGO	8.0918e-05	8.0918e-05
	CPPPGO2	0	-5.2397e-16
	CRNBTCT	0	0
	CRNCAL2	0	0
	CRNCAR	0	0
	CRNCBCT	0	0
	CYSTL	0.0283585	0.0283585
	APRAUR	8.0918e-05	8.0918e-05
	CYSTRS	0	0
	CYSabc2pp	0	-1.88411e-14
	CRNCDH	0	0
	CRNDCAL2	0	0
	ARAI	0	0
	CRNDabcpp	0	-3.08415e-13
	CYSabcpp	0	-4.62737e-13
	CYStex	-5.18719e-16	0
	ARBTNR1	0	-9.83314e-14
	CYStpp	0	-3.99131e-13
	CYTBD2pp	0	-4.42491e-13
	CYTBDpp	0	-9.2688e-13
	CYTBO3_4pp	9.62106	9.62106
	CYTD	0	-2.92122e-13
	CRNDt2rpp	-4.89547e-13	1000
	CRNDtex	0	0
	CRNabcpp	0	-7.97554e-13
	CRNt2rpp	-1000	0
	CRNt7pp	0	0
	CYTDH	0	9.84653e-14
	CRNt8pp	0	1000
	CYTDK2	0	3.20674e-11
	ARBTNR2	0	-5.87182e-14
	CYTDt2pp_copy1	0	1000
	CRNtex	0	0
	CS	1.68204	1.68204
	CSND	0	-8.11353e-14
	CYTDt2pp_copy2	-1000	0
	CYTDtex	-1.96476e-14	0
	CSNt2pp	0	0
	ARBTNR3	0	-8.72196e-15
	CSNtex	0	0
	CTBTCAL2	0	0
	CTBTabcpp	0	-3.52977e-13
	CYTK1	0.029717	0.029717
	CYTK2	-1.78192e-13	-4.8335e-13
	D_LACt2pp	-2.68693e-14	0
	D_LACtex	-3.05432e-14	0
	CTBTt2rpp	-4.4319e-13	0
	CTECOAI6	-4.45345e-13	-1.92065e-14
	ARBTNabcpp	0	-5.96078e-14
	CTECOAI7	-0.0171176	-0.0171176
	CTECOAI8	-0.00882224	-0.00882224
	DAAD	0	0.364503
	DADA	0	-3.91437e-13
	DADK	-1.22097e-13	-2.36623e-13
	DADNt2pp	-2.62278e-14	0
	DADNtex	-1.3114e-14	0
	DAGK120	0	-5.51587e-13
	CTPS2	0.0281976	0.0281976
	CU1Opp	0	0
	CU1abcpp	0	0
	CU2abcpp	0	-4.00179e-13
	CU2tex	0.000122284	0.000122284
	DAGK140	0	-4.89869e-13
	ARBTNexs	0	-8.71228e-14
	DAGK141	0	-4.71156e-13
	DAGK160	0	-7.73535e-14
	CU2tpp	0.000122284	0.000122284
	CUt3	0	0
	CUtex	0	0
	DAGK161	0	-3.12086e-13
	ARBTNtex	0	-1.1531e-13
	DAGK180	0	-4.93024e-13
	DAGK181	0	-4.12552e-13
	CYANST	0	0
	DALAt2pp	0.00440549	0.00440549
	ARBTNtonex	0	-1.87443e-14
	DALAtex	-4.0795e-14	0
	DAMPtex	-1.00242e-14	0
	DCYTt2pp	-1.07709e-14	0
	ARBTNtpp	0	-6.35187e-13
	DCYTtex	-8.23239e-15	0
	DDCAtexi	-5.13506e-15	0
	DAPAL	0	0
	DAPDC	0.0604976	0.0604976
	DAPE	0.0655009	0.0655009
	DAPabcpp	-2.02605e-14	-1.16512e-17
	DDGALK	-1.74681e-14	0
	DDGLCNt2rpp	-2.33617e-14	0
	DDGLCNtex	-2.87211e-14	0
	DDGLK	-3.12877e-14	0
	DDPA	0.0674783	0.0674783
	DAPtex	-2.05148e-14	0
	DASYN120	0	-5.36888e-13
	DASYN140	0	-6.19647e-13
	DASYN141	0	-6.31093e-13
	DASYN160	0.0110039	0.0110039
	DDPGALA	0	0
	DGK1	1.02726e-12	-4.55083e-13
	DGMPtex	1.52495e-14	0
	DASYN161	0.0085588	0.0085588
	ARBTptspp	0	0
	DASYN180	0	-6.14306e-13
	DASYN181	0.00441112	0.00441112
	DGSNt2pp	1.00736e-14	0
	DGSNtex	2.82645e-14	0
	DHACOAH	0	0
	DATPHs	0	-1.78671e-13
	DB4PS	0.000161836	0.000161836
	DHAD1	0.154132	0.154132
	ARBTtex	0	0
	DHAD2	0.0512189	0.0512189
	DHAPT	0	-6.73714e-13
	DBTS	3.62861e-07	3.62861e-07
	DC6PH	1.46747e-14	0
	DCAtex	0	0
	DHAtex	-3.99759e-15	0
	ARBabcpp	0	-4.58071e-13
	DHAtpp	5.82409e-14	0
	DHBD	0.000121377	0.000121377
	DHBS	0.000121377	0.000121377
	DHBSH	1.90801e-14	-1.03675e-13
	DHCIND	0	0
	DCMPtex	0	0
	DCTPD	0	-1.05939e-13
	DCYTD	0	-4.12696e-13
	DHCINDO	0	0
	ARBt2rpp	1.31967e-13	-7.19779e-13
	DHDPRy	0.0655009	0.0655009
	DHDPS	0.0655009	0.0655009
	ARBt3ipp	0	-8.00441e-13
	DHFR	0.00466222	0.00466222
	DHFS	0.000161836	0.000161836
	FFSD	9.641e-15	0
	ARBtex	1.63327e-14	0
	DNMPPA	0.000161836	0.000161836
	DHMPTR	0	0
	DHNAOT4	8.0918e-05	8.0918e-05
	DHNCOAS	8.0918e-05	8.0918e-05
	DNTPPA	0.000161836	0.000161836
	ARGAGMt7pp	6.1136e-14	-1.12532e-14
	DOGULNR	0	0
	DHNCOAT	8.0918e-05	8.0918e-05
	DHNPA2r	0.000161836	0.000161836
	DOPAtex	0	0
	ARGDC	0	1.26036e-13
	DHNPTE	0	0
	DOXRBCNtex	0	-3.41949e-12
	ARGDCpp	0	-1.65556e-13
	DOXRBCNtpp	0	-1.08959e-12
	DHORD2	0	0.0581165
	ARGORNt7pp	0	-2.66665e-13
	DHORD5	0	0.0581165
	DHORDfum	0	0.0581165
	DHORTS	-0.0581165	-0.0581165
	DHPPD	0	0
	DPCOAK	0.000104504	0.000104504
	DPR	0.000104504	0.000104504
	DRPA	0	-3.18205e-13
	DSBAO1	0	0
	DHPPDA2	8.0918e-05	8.0918e-05
	ARGSL	0.0521467	0.0521467
	DHPS2	0.000161836	0.000161836
	DHPTDCs2	0.000243117	0.000243117
	DSBAO2	0	0
	DSBCGT	0	-4.31402e-15
	DSBDR	3.82755e-15	-3.44457e-19
	DHPTDNR	0	0
	DHPTDNRN	0	0
	ARGSS	0.0521467	0.0521467
	DHPTPE	0	0
	DHQS	0.0674783	0.0674783
	DSBGGT	0	-5.71724e-15
	DSERDHr	4.27584e-13	0
	DSERt2pp	6.95522e-14	0
	DSERtex	1.06972e-13	0
	DHQTi	0.0674783	0.0674783
	ARGTRS	0	0
	DIMPtex	2.44339e-14	0
	DINSt2pp	1.6051e-14	0
	DTARTD	0	0
	ARGabcpp	0	-7.03141e-13
	DTMPK	0.00450038	0.00450038
	DINStex	-1.31971e-14	0
	DKGLCNR1	0	0
	DTMPtex	0	0
	ARGt3pp	0	-3.4289e-13
	DUMPtex	0	0
	DURADx	0	0
	DURIK1	0	-4.43265e-13
	DURIPP	5.93158e-13	-5.10353e-13
	DURIt2pp	1.19536e-14	0
	DURItex	9.61396e-15	0
	DKGLCNR2x	0	0
	DUTPDP	0.00450038	0.00450038
	ARGtex	3.84783e-15	0
	DXPRIi	0.00120216	0.00120216
	DXPS	0.00128308	0.00128308
	DKGLCNR2y	0	0
	DMATT	0.000171815	0.000171815
	DMPPS	0	0.00120216
	DMQMT	4.0459e-05	4.0459e-05
	DXYLK	0	0
	E4PD	4.0459e-05	4.0459e-05
	DMSOR1	0	0
	ASAD	-0.189802	-0.189802
	DMSOR1pp	0	0
	DMSOR2	0	0
	EAR100x	0	-1.95324e-13
	EAR100y	0	4.42129e-14
	EAR120x	0	7.72967e-14
	DMSOR2pp	0	-1.43249e-13
	EAR120y	0	-2.55822e-13
	DMSOtex	0	-2.83276e-13
	ASCBPL	5.65031e-14	0
	DMSOtpp	0	0
	DMStex	0	0
	EAR121x	0	6.89257e-14
	EAR121y	0	-9.75058e-14
	EAR140x	0	-7.40698e-13
	FCLK	2.64121e-14	0
	EAR140y	0	1.37884e-15
	EAR141x	0	8.49827e-16
	EAR141y	0	-9.75058e-14
	EAR160x	0	-7.41584e-13
	EAR160y	0	-3.97292e-13
	EAR161x	0	-3.18033e-13
	EAR161y	0	-8.5775e-13
	EAR180x	0	1.03317e-13
	EAR180y	0	-1.25968e-13
	EAR181x	0	-5.17105e-14
	EAR181y	0	-5.00378e-13
	ECOAH5	0.0568207	0.0568207
	ECOAH6	0.0494265	0.0494265
	ECOAH7	0.0479477	0.0479477
	ECOAH8	0.00882224	0.00882224
	EDA	6.09988e-14	2.5601e-13
	EDD	0	-2.45183e-13
	EDTXS1	0.00147884	0.00147884
	EDTXS2	0.00147884	0.00147884
	EDTXS3	0	-1.54102e-15
	EDTXS4	0	-8.95914e-17
	EAR40x	0	-3.03984e-14
	EAR40y	0	-2.17796e-13
	EAR60x	0	-2.42961e-13
	EAR60y	0	-2.43176e-13
	EGMEACPR	3.62861e-07	3.62861e-07
	FCLPA	1.44348e-14	0
	ENLIPAabctex	0	-5.58208e-16
	ENO	-0.803015	-0.803015
	EAR80x	0	-1.63958e-13
	EAR80y	0	-1.37603e-13
	ECA4COLIPAabctex	0	-3.67161e-13
	ENTCS	4.0459e-05	4.0459e-05
	ENTERES	0	-5.80342e-14
	ENTERES2	0	-7.01286e-14
	EPMEACPR	3.62861e-07	3.62861e-07
	ECA4OALpp	0	-4.4267e-16
	ECAP1pp	0	-4.1055e-16
	ECAP2pp	0	-4.1055e-16
	ECAP3pp	0	-4.1055e-16
	ECAtpp	0	-1.6422e-15
	ETHAAL	6.72674e-14	-1.19398e-13
	ETHAt2pp	7.23811e-14	-1.44827e-13
	ECOAH1	0.0568213	0.0568213
	FCLT	8.0918e-05	8.0918e-05
	ECOAH2	0.0568213	0.0568213
	ECOAH3	0.0568213	0.0568213
	ETHAtex	3.73612e-14	0
	ETHSO3abcpp	6.24626e-14	0
	ETHSO3tex	4.83775e-14	0
	ECOAH4	0.0568207	0.0568207
	ETOHtex	-1.465e-14	0
	FDH4pp	0	-2.78863e-12
	ETOHtrpp	2.85612e-14	0
	F6PA	-0.192258	-0.00116369
	F6PP	0	-4.41733e-13
	FHL	0	0
	FLDR2	0	2.04231
	F6Pt6_2pp	1.77082e-14	0
	FLVR	0	-1.29934e-13
	FDH5pp	0	-3.73235e-12
	FLVRx	0	-2.8163e-13
	FMETTRS	0	-1.66974e-14
	FMNAT	4.0459e-05	4.0459e-05
	FMNRx	0	-8.19178e-16
	F6Ptex	1.80679e-14	0
	FA100ACPHi	0	-1.05171e-12
	FA120ACPHi	0	-6.53821e-13
	FA140ACPHi	0	-6.89979e-13
	FA141ACPHi	0	-5.6298e-13
	FA160ACPHi	0	-8.17277e-13
	FA161ACPHi	0	-2.31112e-13
	FMNRx2	0	-6.45144e-14
	FOMETRi	0	1000
	FORCT	0	0
	FDMO	0	0
	FORt2pp	0	-2.4259e-12
	FORtex	2.63864e-13	0
	FORtppi	-1.22346e-16	-5.29629e-12
	FRD2	0	8.13622
	FRD3	0	8.0781
	FRUK	0	-3.26911e-13
	FRULYSDG	0	0
	FRULYSE	0	0
	FA80ACPHi	0	-5.61245e-13
	FDMO2	0	0
	FRULYSK	0	0
	FRULYSt2pp	0	0
	FRULYStex	0	0
	FRUURt2rpp	0	0
	FRUURtex	0	0
	FACOAE100	0	-6.13721e-13
	FACOAE120	0.0073942	0.0073942
	FACOAE140	0.00147884	0.00147884
	FRUpts2pp	5.24017e-13	0
	FRUptspp	0	-6.53821e-13
	FRUtex	0	0
	FTHFD	0	-4.12758e-13
	FTHFLi	0	0.000485508
	FUCtex	0	0
	FUCtpp	0	0
	FUM	5.86832	7.91063
	FUMt2_2pp	4.2	4.2
	FUMt2_3pp	0	-3.77166e-12
	FACOAE141	0	-5.2334e-13
	FACOAE160	0.0220079	0.0220079
	FACOAE161	0.0171176	0.0171176
	FACOAE180	0	-1.60098e-13
	FACOAE181	0.00882224	0.00882224
	FUMtex	4.2	4.2
	FUSAtex	0	-1.95329e-12
	FDMO3	1.39893e-14	0
	FUSAtpp	0	-6.03106e-13
	G1PACT	0.0129643	0.0129643
	G1PPpp	0	0
	FACOAE60	0	1.2593e-13
	FACOAE80	0	5.44291e-07
	FACOAL100t2pp	0	0
	FACOAL120t2pp	0	-1.56344e-13
	FACOAL140t2pp	0	-3.65665e-13
	G1PTT	0.00147884	0.00147884
	G1Ptex	-6.53012e-17	0
	G1SAT	0.000971016	0.000971016
	FACOAL141t2pp	0	-3.24862e-13
	FDMO4	0	0
	FACOAL160t2pp	0	-1.24537e-13
	FACOAL161t2pp	0	-2.70149e-13
	FACOAL180t2pp	0	-2.34002e-13
	FACOAL181t2pp	0	-1.24537e-13
	FACOAL60t2pp	0	-4.25056e-13
	FACOAL80t2pp	0	0
	G2PP	0	-2.1794e-13
	G2PPpp	0	-4.89547e-15
	G3PAT120	0	-1.07925e-13
	G3PAT140	0	-1.579e-14
	G3PAT141	0	6.6329e-14
	G3PAT160	0	0.0110039
	G3PAT161	0	0.0085588
	G3PAT180	0	-2.10522e-13
	FADRx	0	0.364503
	FDMO6	0	0
	FADRx2	0	0.364503
	FALDH2	0	0
	FALDtex	0	0
	FALDtpp	0	0
	FALGTHLs	0	0
	G3PAT181	0	0.00441112
	G3PCabcpp	0	-2.52489e-14
	G3PCtex	0	0
	G3PD2	-0.221585	-0.0304908
	G3PD5	0	-1.14554e-12
	G3PD6	0	-9.90444e-13
	FBA	-0.191094	-5.04182e-13
	FBA3	0	-3.62559e-13
	G3PD7	0	-6.10917e-13
	FE2abcpp	0	-8.25988e-13
	FBP	0	0.191094
	G3PEabcpp	0	-9.93174e-14
	FE2t2pp	0	-2.63761e-12
	G3PEtex	2.40068e-15	0
	G3PGabcpp	0	-3.8185e-14
	G3PGtex	9.19121e-15	0
	G3PIabcpp	0	0
	G3PItex	0	0
	FCI	7.98455e-15	0
	G3PSabcpp	0	0
	FE2t3pp	0	-4.98367e-13
	G3PStex	1.62766e-14	0
	G3PT	0	0.191094
	GGPTRCS	0	-1.52983e-13
	GHBDHx	0	0
	GHMT2r	0.197181	0.197181
	G5SADs	0.0389709	0.0389709
	FE2tex	0.00281707	993.213
	G5SD	0.0389709	0.0389709
	G6PDA	0	-5.49318e-13
	GK1	0.0429185	0.0429185
	GLBRAN2	0	1000
	GLCATr	0	0
	G6PDH2r	0	-9.79774e-13
	FE2tpp	0.00281707	0.00281707
	G6PP	0	-8.81184e-12
	G6Pt6_2pp	-5.38017e-15	0
	G6Ptex	-1.61308e-15	0
	GAL1PPpp	0	0
	GLCDpp	0	2.86806e-12
	FE3DCITabcpp	4.45367e-15	0
	GLCNt2rpp	0	3.94334e-12
	GAL1Ptex	0	0
	GALBDtex	0	0
	GALCTD	0	0
	GALCTLO	0	0
	GALCTND	0	0
	GLCNtex	0	0
	GLCP	0	999.349
	GLCP2	0	999.349
	GALCTNLt2pp	0	0
	FE3DCITtonex	6.02283e-15	0
	GALCTNLtex	0	0
	GALCTNt2pp	0	0
	GALCTNtex	0	0
	GALCTt2rpp	0	0
	GLCRAL	0	0
	GLCRD	0	0
	GLCRt2rpp	0	0
	GALCTtex	0	0
	FE3DHBZR	0	0
	GALKr	5.03538e-15	0
	GALM2pp	0	0
	GALS3	2.9929e-15	0
	GLCRtex	0	0
	GLCS1	0.0279742	999.377
	GLCTR1	0.00147884	0.00147884
	GLCTR2	0.00147884	0.00147884
	GALT1	0.00147884	0.00147884
	FE3DHBZSabcpp	0	0
	GALTptspp	0	0
	GLCTR3	0.00147884	0.00147884
	FE3DHBZStonex	0	0
	GLCUR1Ptex	0	0
	GALTtex	0	0
	GLCURt2rpp	0	0
	GLCURtex	0	0
	GLCabcpp	0	0
	GALURt2rpp	0	0
	GALURtex	0	0
	GALUi	0.00591536	0.00591536
	GLCptspp	0	0
	FE3HOXR1	0	-1.45604e-12
	GLCt2pp	0	0
	GALabcpp	0	1.87451e-12
	FE3HOXR2	0	2.37096e-12
	GLCtex_copy1	-1000	0
	FE3HOXR3	0	2.24537e-12
	GLCtex_copy2	0	1000
	GLDBRAN2	0	1000
	FE3HOXUtex	0	-7.09251e-13
	GLGC	0.0279742	999.377
	FE3HOXUtpp	0	8.10365e-12
	GLNS	0.315234	0.315234
	FE3HOXabcpp	0	1.17587e-11
	GLNTRS	0	4.31051e-13
	FE3HOXexs	0	1.34924e-11
	GLNabcpp	0	0
	GLNtex	0	0
	GLTPD	0	0
	GLU5K	0.0389709	0.0389709
	GLUABUTt7pp	0	1000
	GALt2pp	1.54357e-12	0
	GALtex	1.85561e-14	0
	GAM6Pt6_2pp	4.73841e-15	0
	GAMAN6Ptex	8.57667e-15	0
	GAMptspp	0	0
	GAMtex	0	0
	GAPD	-0.505325	-0.505325
	GLUCYS	4.0459e-05	4.0459e-05
	GLUDC	5.77378e-14	-5.26248e-12
	GLUDy	-3.55814	-1.51583
	GLUN	0	-5.17476e-12
	GLUNpp	0	0
	GLUPRT	0.0789377	0.0789377
	GLUR	-0.00500331	-0.00500331
	GARFT	0.0784521	0.0789377
	FE3HOXtonex	0	5.28308e-12
	GART	0	0.000485508
	GLUSy	0	3.07815e-12
	GLUTRR	0.000971016	0.000971016
	GLUTRS	0.000971016	0.000971016
	GLUabcpp	0	3.6108e-11
	GBBTNtex	0	0
	GCALDD	0.000161836	0.000161836
	GDMANE	0	0
	GLUt2rpp	-1000	-2.04636e-12
	FE3Ri	0	1.07248e-11
	GLUt4pp	0	1000
	GLUtex	-1.02692e-13	0
	GDPDPK	0	2.76239e-11
	GDPMNH	0	-8.17277e-13
	GLXCL	8.0918e-05	8.0918e-05
	FE3abcpp	0	2.05888e-11
	GLYALDtex	-9.41453e-14	0
	GDPMNP	0	8.27938e-12
	GDPTPDP	0	7.85237e-12
	GLYALDtpp	-8.99899e-14	0
	GDPtex	0	0
	FE3tex	-993.21	-7.08656e-12
	GF6PTA	0.0129643	0.0129643
	GGGABADr	0	6.2849e-13
	GGGABAH	0	6.04575e-12
	GGPTRCO	0	6.04573e-12
	GLYAT	-9.30165e-13	2.04231
	GLYBabcpp	0	1.66874e-12
	GLYBt2pp	0	3.09712e-27
	GLYBtex	0	0
	GLYC2Pabcpp	0	0
	GLYC2Ptex	-8.78036e-14	0
	GLYC3Pabcpp	0	5.6793e-13
	FECRMR1	0	9.92383e-13
	GLYC3Pt6pp	0	2.03665e-12
	GLYC3Ptex	-1.08425e-13	0
	GTPDPDP	0	3.58734e-12
	GLYCAt2rpp	-1.1476e-13	0
	GTPDPK	0	6.54879e-12
	FECRMR2	0	5.11686e-13
	GTPHs	0	-1.01457e-13
	GLYCAtex	-1.66111e-13	0
	GLYCDx	0.00116369	0.192258
	GLYCK	0	8.0918e-05
	GTPtex	0	0
	GUACYC	0	-9.99978e-12
	GLYCK2	0	8.0918e-05
	FECRMR3	0	-1.73909e-12
	GLYCL	0.0101979	0.0101979
	GLYCLTDx	0	1.66695e-11
	GLYCLTDy	0	-9.79389e-12
	GUAD	0	-7.54147e-12
	GUAPRT	0	7.18714e-12
	GUAt2pp	0	-3.11447e-11
	GUAtex	-9.35263e-14	0
	GUAtpp	-5.18705e-12	0
	GUI1	-8.9845e-14	0
	GUI2	-8.72367e-14	0
	GUR1PPpp	0	0
	H2O2tex	0	0
	H2Otex	-502.264	-5.65911
	H2Otpp	-5.66277	-5.66277
	H2SO	0	1.37302e-12
	GLYCLTt2rpp	-1000	0
	GLYCLTt4pp	0	1000
	GLYCLTtex	-3.48232e-13	0
	GLYCTO2	0	0.000161836
	GLYCTO3	0	0.000161836
	GLYCTO4	0	0.000161836
	GLYCtex	-9.95965e-14	0
	GLYCtpp	-0.00116369	-0.00116369
	GLYK	0	3.41806e-11
	H2St1pp	0	3.75633e-12
	H2Stex	-9.20658e-14	1.20467e-17
	H2tex	0	0
	FECRMUtex	0	1.35767e-13
	H2tpp	0	0
	FECRMUtpp	0	-1.86744e-13
	HACD1	0.0568213	0.0568213
	HACD2	0.0568213	0.0568213
	HACD3	0.0568213	0.0568213
	HACD4	0.0568207	0.0568207
	HACD5	0.0568207	0.0568207
	HACD6	0.0494265	0.0494265
	GLYOX	0	-1.15806e-12
	GLYOX3	0	-7.76786e-13
	GLYTRS	0	0
	GLYt2pp_copy1	0	1000
	GLYt2pp_copy2	-1000	0
	HACD7	0.0479477	0.0479477
	HACD8	0.00882224	0.00882224
	HADPCOADH3	-5.54086e-15	0
	HBZOPT	4.0459e-05	4.0459e-05
	HCINNMt2rpp	0	0
	FECRMabcpp	0	-8.84713e-14
	HCINNMtex	0	0
	HCO3E	0.0848193	0.0848193
	HCYSMT	0	-1.48104e-14
	GLYt4pp	0	1000
	GLYtex	3.29027e-14	0
	GMAND	0	0
	HCYSMT2	4.7586e-14	0
	GMHEPAT	0.00591536	0.00591536
	FECRMexs	0	-7.91374e-14
	GMHEPK	0.00591536	0.00591536
	HDCAtexi	-1.64113e-15	0
	HDCEAtexi	2.47782e-15	0
	HEMEOS	4.0459e-05	4.0459e-05
	HEPK1	0.00147884	0.00147884
	GMHEPPA	0.00591536	0.00591536
	GMPR	0	7.7271e-14
	HEPK2	0.00147884	0.00147884
	HEPT1	0.00147884	0.00147884
	FECRMtonex	0	5.37537e-14
	GMPS2	0.0429185	0.0429185
	FEENTERR1	0	-8.01604e-14
	GMPtex	0	0
	GND	0	2.92413e-13
	GNK	0	-4.95301e-13
	HEPT2	0.00147884	0.00147884
	HEPT3	0.00147884	0.00147884
	HEPT4	0.00147884	0.00147884
	HETZK	0	0
	HEX1	0	1.11614e-13
	HEX4	0	-1.04164e-13
	HEX7	0	-5.10737e-13
	GOFUCR	0	0
	GP4GH	0	0
	GPDDA1	0	0
	HEXt2rpp	-1.59219e-13	0
	FEENTERR2	0	-3.08962e-14
	GPDDA1pp	0	0
	GPDDA2	0	6.64574e-14
	FEENTERR3	0	-4.57183e-14
	GPDDA2pp	0	-1.31566e-13
	HG2abcpp	0	0
	HG2t3pp	0	0
	FEENTERabcpp	2.7693e-15	2.13713e-13
	HG2tex	0	0
	GPDDA3	0	0
	GPDDA3pp	0	0
	HISTD	0.0167018	0.0167018
	FEENTERexs	2.13187e-15	-3.24301e-13
	HISTP	0.0167018	0.0167018
	HISTRS	0	0
	GPDDA4	0	-1.86473e-13
	HISabcpp	0	-6.53821e-13
	FEENTERtex	0	-5.16343e-14
	GPDDA4pp	0	2.27719e-14
	FEENTERtonex	5.013e-15	7.14417e-14
	GPDDA5	0	0
	GPDDA5pp	0	0
	HISt2rpp	2.06012e-13	0
	HIStex	-6.12514e-15	0
	HKNDDH	0	0
	HKNTDH	0	0
	HMBS	0.000121377	0.000121377
	HMPK1	0	0
	HOMt2pp	0	-4.12522e-14
	GRTT	0.000171815	0.000171815
	GRXR	0	0.0632632
	FEENTERtpp	0	-5.6854e-14
	GSNK	0	-5.53043e-14
	HOMtex	1.31551e-14	0
	GSNt2pp	-6.70975e-16	0
	FEOXAMR1	0	-1.13565e-13
	GSNtex	-1.46874e-15	0
	FEOXAMR2	0	-3.20587e-14
	FEOXAMR3	0	-2.1794e-13
	GSPMDA	0	-2.15143e-13
	FEOXAMUtex	0	6.53821e-13
	GSPMDS	0	4.52619e-15
	FEOXAMUtpp	0	-1.96146e-12
	GTHOXtex	-7.45535e-16	0
	HOPNTAL	0	0
	GTHOr	0	0.0632632
	FEOXAMabcpp	0	-1.124e-13
	GTHPi	0	-3.1808e-14
	HPPK2	0.000161836	0.000161836
	GTHRDHpp	0	-2.4095e-14
	FEOXAMexs	0	-2.84703e-14
	GTHRDabc2pp	0	-2.0953e-13
	HPPPNDO	0	0
	HPPPNt2rpp	0	0
	FEOXAMtonex	0	-1.13708e-13
	HPPPNtex	0	0
	HPYRI	-1000	0
	HPYRRx	0	1000
	HPYRRy	0	2.04231
	HSDy	-0.124301	-0.124301
	GTHRDabcpp	0	1.66338e-10
	GTHRDtex	-6.03887e-15	0
	GTHS	4.0459e-05	4.0459e-05
	GTPCI	0.000161836	0.000161836
	GTPCII2	8.0918e-05	8.0918e-05
	FEROpp	0	248.302
	HSK	0.0959426	0.0959426
	HSST	0.0283585	0.0283585
	INStex	4.82648e-15	0
	FESD1s	0.000673833	0.000673833
	IPDDI	-0.00103034	0.000171815
	IPDPS	0	0.00120216
	HSTPT	0.0167018	0.0167018
	HXAND	0	-6.63015e-12
	HXAtex	-3.12584e-15	0
	IPMD	0.0794262	0.0794262
	FESD2s	0	0
	IPPMIa	-0.0794262	-0.0794262
	FESR	0.00134767	0.00134767
	IPPMIb	-0.0794262	-0.0794262
	HXCT	0	3.35206e-11
	LIPAabctex	0	-9.68778e-16
	HXPRT	0	1.20478e-11
	HYD1pp	0	0
	IPPS	0.0794262	0.0794262
	ISETACabcpp	0	0
	ISETACtex	0	0
	K2L4Aabcpp	0	-9.05815e-15
	K2L4Aabctex	0	8.87249e-14
	KARA1	-0.154132	-0.154132
	HYD2pp	0	0
	HYD3pp	0	0
	LIPOCT	0	5.44291e-07
	HYPOE	0	2.89252e-11
	KARA2	0.0512189	0.0512189
	KAS14	0	3.77885e-11
	KAS15	0	1.52831e-10
	LIPOS	5.44291e-07	5.44294e-07
	KDOCT2	0.00443652	0.00443652
	KDOPP	0.00443652	0.00443652
	HYXNtex	2.56923e-14	0
	HYXNtpp	2.14572e-14	0
	Htex	6.79023	1000
	KDOPS	0.00443652	0.00443652
	LIPOt2pp	1.52051e-15	0
	KG6PDC	0	0
	Kabcpp	0	7.74034e-11
	Kt2pp	0.0336898	0.0336898
	Kt3pp	0	7.35643e-10
	Ktex	0.0336898	0.0336898
	L_LACD2	0	2.38846e-11
	I2FE2SR	0	3.62861e-07
	I2FE2SS	4.95305e-05	4.95305e-05
	I2FE2SS2	4.5539e-05	4.5539e-05
	I2FE2ST	0	4.35433e-06
	I4FE4SR	2.14571e-17	4.5539e-05
	I4FE4ST	0	4.5539e-05
	ICDHyr	1.68204	1.68204
	ICHORS_copy1	-1000	0.000202295
	ICHORS_copy2	0	1000
	ICHORT	0.000121377	0.000121377
	ICL	0	1.53921e-11
	ICYSDS	0.000320225	0.000320225
	IDOND	-2.04231	0
	IDOND2	0	2.04231
	IDONt2rpp	1.17326e-14	0
	L_LACD3	0	6.32071e-12
	L_LACt2rpp	2.82049e-14	0
	L_LACtex	-1.33419e-15	0
	LA4NTpp	0	-3.26243e-14
	LACZ	0	0
	LACZpp	0	0
	LADGMDH	0	-1.16669e-12
	LALADGLUtex	-8.19005e-16	0
	IDONtex	-5.172e-15	0
	IG3PS	0.0167018	0.0167018
	LALADGLUtpp	2.40563e-14	0
	LIPOtex	0	0
	LALALGLUtex	-2.8161e-17	0
	LALALGLUtpp	0	0
	IGPDH	0.0167018	0.0167018
	IGPS	0.0100211	0.0100211
	LPADSS	0.00147884	0.00147884
	ILETA	-0.0512189	-0.0512189
	ILETRS	0	0
	ILEabcpp	0	6.51785e-12
	ILEt2rpp	-1.00523e-13	0
	ILEtex	3.95325e-15	0
	IMPC	-0.095599	-0.095599
	LALDO2x	0	7.3597e-13
	LALDO3	0	2.77309e-13
	LALGP	0	-7.6492e-12
	LCADi	0	1.08266e-11
	LCARR	0	-1.02846e-12
	LCARS	0	2.39118e-13
	IMPD	0.0429185	0.0429185
	IMPtex	9.14398e-15	0
	INDOLEt2pp	0	1000
	INDOLEt2rpp	1.17405e-14	1000
	INDOLEtex	4.17479e-15	0
	INOSTt4pp	0	0
	INSH	0	-4.22226e-10
	INSK	0	2.14815e-12
	INSTtex	0	0
	LCTSt3ipp	0	1.77706e-12
	LCTStex	3.49548e-15	0
	LCTStpp	0	2.0593e-11
	INSt2pp_copy1	0	1000
	LDH_D	2.60927e-13	1.66485e-11
	LPLIPAL1A120pp	0	-1.45551e-12
	LDH_D2	0	1.36763e-11
	LEUTAi	0.0794262	0.0794262
	LEUTRS	0	0
	INSt2pp_copy2	-1000	0
	LEUabcpp	0	2.72247e-11
	LPLIPAL1A140pp	0	6.1806e-12
	LEUt2rpp	1.67027e-13	0
	LEUtex	6.78671e-15	0
	LYStex	1.70046e-14	0
	LYXI	1.0243e-14	0
	LGTHL	0	-8.59021e-13
	LPLIPAL1A141pp	0	-4.83645e-14
	LIPACabcpp	0	-1.06497e-13
	LIPAHT2ex	0	-4.87506e-16
	LIPAHTex	0	-3.54668e-18
	LIPAMPL	0	0
	LIPATPT	0	0
	LIPAabcpp	0	2.01335e-16
	LYXt2pp	0	0
	LYXtex	0	0
	M1PD	0	0
	MACPD	0	-2.9956e-14
	MALCOAMT	3.62861e-07	3.62861e-07
	MALDDH	0	0
	MALDt2_2pp	0	0
	LPLIPAL1A160pp	0	-5.81678e-14
	MALDtex	0	0
	MALS	0	-3.04558e-12
	MALTATr	0	0
	MELIBt2pp	0	-3.25421e-13
	LPLIPAL1A161pp	0	-4.19612e-14
	MELIBt3ipp	0	-7.71036e-13
	MELIBtex	0	0
	MALTHXabcpp	0	0
	MALTHXtexi	0	0
	MALTPTabcpp	0	0
	LPLIPAL1A180pp	0	-9.54616e-14
	MALTPTtexi	0	0
	MEOHtex	-3.62861e-07	-3.62861e-07
	MEOHtrpp	-3.62861e-07	-3.62861e-07
	MEPCT	0.00120216	0.00120216
	MALTTRabcpp	0	0
	MALTTRtexi	0	0
	LPLIPAL1A181pp	0	-1.50042e-13
	MALTTTRabcpp	0	0
	MALTTTRtexi	0	0
	MALTabcpp	0	0
	METAT	0.00154942	0.00154942
	METDabcpp	0	0
	METDtex	0	0
	METOX1s	0	-6.83135e-14
	METOX2s	0	-1.06583e-13
	MALTptspp	0	-7.34486e-15
	MALTtexi	0	0
	LPLIPAL1E120pp	0	-2.19366e-14
	MALt2_2pp	0	-1.69545e-13
	MALt2_3pp	0	-1.4008e-13
	METS	0.0286016	0.0286016
	METSOX1abcpp	0	0
	METSOX1tex	0	0
	MALt3pp	0	-7.18064e-13
	METSOX2abcpp	0	0
	MALtex	1.26919e-14	0
	LPLIPAL1E140pp	0	-7.40921e-14
	MAN1PT2	0	-1.43689e-12
	MAN6PI	1.53112e-14	0
	LPLIPAL1E141pp	0	-4.74996e-14
	MAN6Pt6_2pp	2.0246e-14	0
	METSOX2tex	1.02141e-14	0
	LPLIPAL1E160pp	0	-6.26382e-14
	MAN6Ptex	0	0
	METSOXR1	0	-1.86614e-13
	MANAO	0	-3.08871e-14
	LPLIPAL1E161pp	0	-4.33045e-14
	MANGLYCptspp	0	0
	MANGLYCtex	0	0
	METSOXR2	0	-6.35128e-14
	METTRS	0	0
	LPLIPAL1E180pp	0	-1.17371e-13
	METabcpp	9.45039e-15	0
	METtex	1.36641e-14	0
	MANPGH	1.34854e-14	0
	MANptspp	0	0
	MANtex	0	0
	MCITD	0	-1.86736e-14
	MG2t3_2pp	0.00149735	0.00149735
	LPLIPAL1E181pp	0	-1.55926e-14
	MG2tex	0.00149735	0.00149735
	MG2tpp	0	6.02915e-13
	MCITL2	0	-1.84975e-13
	MCITS	0	6.00767e-14
	MG2uabcpp	0	4.01772e-14
	LPLIPAL1G120pp	0	-1.36213e-13
	MGSA	0	-4.15225e-13
	MI1PP	0	0
	MICITDr	0	-3.04982e-13
	MCOATA	0.00591608	0.00591608
	MCPST	0	0
	MINCYCtex	0	-1.7768e-12
	LPLIPAL1G140pp	0	7.71036e-14
	MINCYCtpp	0	-3.92293e-12
	MCTP1App	0.0010982	0.00207448
	MINOHPtexi	0	0
	MCTP1Bpp	0.000244024	0.000244024
	LPLIPAL1G141pp	0	-5.52199e-14
	MCTP2App	0.000122103	0.000122103
	MDDCP1pp	0.000988433	0.00196471
	MDDCP2pp	0.000122103	0.000122103
	MDDCP3pp	0	0.000976277
	MLDCP1App	0.000109765	0.000109765
	MLDCP1Bpp	0	-1.33355e-12
	MLDCP2App	0	-5.65981e-13
	MLDCP2Bpp	0	-2.9168e-13
	MLDCP3App	0.000244024	0.000244024
	MLDEP1pp	0.000244024	0.000244024
	MDDCP4pp	0	0.000976277
	MDDCP5pp	0	-5.66856e-13
	LPLIPAL1G160pp	0	-1.67761e-13
	MDDEP1pp	0	0.000976277
	MDDEP2pp	0	-1.15386e-12
	MLDEP2pp	0	-1.35938e-12
	MLTG1	0	0
	MLTG2	0	-2.5833e-14
	MDDEP3pp	0	0.000976277
	MDDEP4pp	0	1.85111e-15
	LPLIPAL1G161pp	0	-1.22518e-13
	MDH	3.14634	5.18869
	MLTG3	0	-4.27702e-13
	MLTG4	0	1.10148e-13
	MDH2	0	-2.44773e-14
	LPLIPAL1G180pp	0	-8.3053e-14
	MDH3	0	0
	MLTG5	0	-3.56646e-13
	MLTGY1pp	0	-2.00006e-14
	MLTGY2pp	0	-1.10694e-14
	MLTGY3pp	0	-3.25825e-14
	MLTGY4pp	0	-4.96011e-16
	ME1	0	2.04231
	ME2	0.679407	2.72172
	MECDPDH5	0.00120216	0.00120216
	MECDPS	0.00120216	0.00120216
	MLTP1	1.63456e-13	0
	MLTP2	1.79908e-13	0
	MLTP3	1.79908e-13	0
	MMCD	0	-3.15089e-13
	MMETt2pp	1.03177e-14	0
	LPLIPAL1G181pp	0	-2.72431e-14
	MMETtex	1.70829e-14	0
	MMM	0	-5.87326e-13
	MOADSUx	8.92638e-05	8.92638e-05
	MOAT	0.00147884	0.00147884
	MN2t3pp	0	-1.22661e-12
	LPLIPAL2A120	0	5.42267e-14
	MN2tpp	0.000119381	0.000119381
	MOAT2	0.00147884	0.00147884
	LPLIPAL2A140	0	-6.60901e-14
	MOAT3C	0.00147884	0.00147884
	MN6PP	0	-3.34841e-13
	LPLIPAL2A141	0	-1.59452e-13
	MNLptspp	-3.07715e-15	0
	MOBDabcpp	2.4856e-05	2.4856e-05
	MOBDtex	2.4856e-05	2.4856e-05
	LPLIPAL2A160	0	-6.81655e-15
	MOCDS	1.27001e-06	1.27001e-06
	MOCOS	2.3586e-05	2.3586e-05
	MOGDS	1.27001e-06	1.27001e-06
	MOHMT	0.000104504	0.000104504
	MOX	-2.04209	0.000260353
	MPTAT	4.46319e-05	4.46319e-05
	MPTG	0.0024406	0.0024406
	MNLtex	2.3778e-14	0
	MNNH	8.69533e-15	0
	MNt2pp	0	-1.54909e-12
	MNtex	0.000119381	0.000119381
	NDPK6	0	0.00450038
	MPTG2	0.000122103	0.000122103
	MPTS	4.46319e-05	4.46319e-05
	MPTSS	8.92638e-05	8.92638e-05
	MSAR	0	-3.05781e-14
	NDPK7	9.77544e-14	0.0046468
	NDPK8	3.92879e-13	0.00450038
	LPLIPAL2A161	0	-3.23303e-13
	NH4tex	1.90616	1.90616
	NH4tpp	1.90616	1.90616
	NHFRBO	0	-5.26996e-14
	MSO3abcpp	1.14626e-13	0
	MSO3tex	2.31432e-14	0
	MTAN	0.00122357	0.00122357
	MTHFC	0.174092	0.174092
	MTHFD	0.174092	0.174092
	MTHFR2	0.0286421	0.0286421
	NI2abcpp	0	-3.75585e-13
	NI2t3pp	0	-2.03789e-12
	MTHTHFSs	0.000243117	0.000243117
	MTRPOX	0	0
	N2Otex	0	0
	NI2tex	5.56991e-05	5.56991e-05
	LPLIPAL2A180	0	-1.83685e-13
	NI2tpp	5.56991e-05	5.56991e-05
	NI2uabcpp	0	-1.10148e-13
	N2Otpp	0	-3.73612e-13
	NACODA	0	-5.25893e-13
	NACtex	0	0
	NACtpp	0	0
	NADDP	0	-5.32315e-13
	NADH10	0	0
	NADH16pp	0	8.07794
	NMNAT	0	1.63455e-13
	NMNDA	0	-8.17277e-14
	NMNN	0	0
	NMNPtpp	2.04386e-13	0
	NADH17pp	0	8.07794
	NADH18pp	0	8.07794
	NMNt7pp	0	-2.1794e-13
	LPLIPAL2A181	0	-1.5479e-13
	NMNtex	1.77241e-14	0
	NNAM	0	-7.79469e-14
	NADH5	0	-4.57129e-13
	NADH9	0	-5.86949e-13
	NADK	8.10994e-05	8.10994e-05
	NNATr	0.00041348	0.00041348
	NNDMBRT	0	0
	NADN	0	-3.82735e-14
	LPLIPAL2ATE120	0	0
	NADPHQR2	0	-3.88625e-13
	NADPHQR3	0	-1.16663e-12
	NNDPR	0.00041348	0.00041348
	NO2t2rpp	0	0
	NO2tex	0	0
	NADPHQR4	0	-7.08637e-13
	NO3R1bpp	0	-7.36525e-13
	NADPPPS	0	-3.24746e-13
	LPLIPAL2ATE140	0	0
	NADS1	0.00041348	0.00041348
	NADTRHD	0	2.04231
	NAMNPP	0	-9.30139e-14
	NAt3_1p5pp	0	-1.779e-12
	NO3R1pp	0	-1.2436e-12
	NO3R2bpp	0	-4.81946e-13
	NO3R2pp	0	5.8193e-15
	NO3t7pp	0	0
	NO3tex	0	0
	NODOx	0	0
	NAt3_2pp	0	-3.51297e-13
	NAt3pp	0	1000
	NODOy	0	0
	NAtex	0	0
	LPLIPAL2ATE141	0	0
	NDPK1	-999.864	1000
	NDPK2	0.0724958	0.0769962
	NOVBCNtex	0	-7.06815e-12
	NOVBCNtpp	0	1.14331e-10
	NOtex	0	0
	NDPK3	0.0250702	0.029717
	NOtpp	0	0
	NDPK4	0.00597922	0.00597922
	LPLIPAL2ATE160	0	0
	NDPK5	3.51739e-12	0.0046468
	NTD1	0	-1.66054e-11
	NTD10	0	-1.30369e-11
	NTD10pp	-1.57243e-13	0
	LPLIPAL2ATE161	0	0
	NTD11	0	-2.34159e-11
	NTD11pp	-3.92699e-13	0
	NTD12	9.2632e-14	-9.17378e-12
	NTD12pp	0	0
	NTD1pp	0	0
	NTD2	0	-3.08171e-12
	URIC	0	-3.16728e-12
	NTD2pp	0	0
	LPLIPAL2ATE180	0	0
	NTD3	-3.69186e-16	-1.63966e-11
	NTD3pp	0	0
	LPLIPAL2ATE181	0	0
	NTD4	0	-1.32903e-11
	NTD4pp	0	0
	NTD9pp	0	0
	NTP1	0	-2.32082e-11
	NTP10	0	-2.53377e-11
	NTD5	0	-1.80753e-11
	LPLIPAL2ATG120	0	0
	NTD5pp	0	0
	NTP11	0	0
	NTP12	0	-3.23122e-13
	NTD6	0	-2.87461e-11
	LPLIPAL2ATG140	0	0
	NTD6pp	0	0
	NTD7	0	-2.35376e-11
	NTP3	0	-1.83052e-11
	NTP3pp	0	0
	NTD7pp	0	0
	NTP5	0	-2.99862e-11
	LPLIPAL2ATG141	0	0
	NTPP1	0	-3.12123e-11
	NTPP10	0	-1.72341e-11
	NTD8	0	-1.0626e-11
	NTD8pp	0	0
	NTD9	0	-6.07005e-12
	NTPP11	0	-7.83679e-12
	NTPP2	0	-2.0435e-11
	NTPP3	0	-1.68355e-11
	NTPP4	0	-1.35205e-11
	NTPP5	0	-2.37206e-11
	OPMEACPS	3.62861e-07	3.62861e-07
	LPLIPAL2ATG160	0	0
	ORNDC	0.00725976	0.00725976
	ORNabcpp	0	-2.70559e-11
	NTPP6	0	-1.00279e-11
	NTPP7	0	-2.39792e-11
	NTPP8	0	-1.74762e-11
	ORNtex	-9.34323e-13	0
	LPLIPAL2ATG161	0	0
	OROTt2_2pp	0	0
	OROTtex	0	0
	ORPT	-0.0581165	-0.0581165
	NTPP9	0	-1.20373e-11
	NTPTP1	0	-2.29744e-11
	NTPTP2	0	8.63607e-12
	OXAMTC	0	-2.13523e-12
	LPLIPAL2ATG180	0	0
	OXCDC	0	0
	OXCOAHDH	0	0
	NTRIR2x	0	-3.73881e-12
	NTRIR3pp	0	-6.13035e-12
	NTRIR4pp	0	-2.94472e-12
	OXDHCOAT	0	0
	P5CD	0	-9.85741e-12
	O16A4COLIPAabctex	0	-2.48124e-11
	LPLIPAL2ATG181	0	0
	O16A4Lpp	0	0
	P5CR	0.0389709	0.403474
	PA120abcpp	0	-7.6882e-12
	PA140abcpp	0	-5.86101e-12
	PA141abcpp	0	-6.98942e-12
	O16AP1pp	0	0
	O16AP2pp	0	0
	O16AP3pp	0	0
	O16AT	0	0
	O16AUNDtpp	0	0
	PA160abcpp	0	-1.16786e-11
	LPLIPAL2E120	0	-4.55466e-12
	PA161abcpp	0	-6.389e-12
	PA180abcpp	0	-9.22784e-12
	O16GALFT	0	0
	O16GLCT1	0	0
	O16GLCT2	0	0
	PA181abcpp	0	-8.18095e-12
	LPLIPAL2E140	0	-2.64297e-12
	PACALDt2rpp	0	0
	PACALDtex	0	0
	PACCOAE	0	0
	O2Stex	0	0
	O2tex	4.81134	253.114
	O2tpp	4.81134	4.81134
	OAADC	0	2.04231
	PACCOAL	1.37455e-13	0
	OBTFL	0	-6.32808e-12
	LPLIPAL2E141	0	-3.89568e-12
	OCBT	0.0521467	0.0521467
	OCDCAtexi	5.01418e-15	0
	PANTS	0.000104504	0.000104504
	PAPA120	0	-3.49496e-11
	PAPA120pp	0	-8.73454e-12
	PAPA140	0	-1.45564e-11
	OCDCEAtexi	-2.62929e-13	0
	OCTAtex	0	0
	OCTDPS	0.000121377	0.000121377
	OCTNLL	0	5.44291e-07
	PAPA140pp	0	-1.12032e-12
	LPLIPAL2E160	0	-2.42607e-12
[truncated: 585 more rows]

## Sheet: Galactose
	FVA profile of E. coli iJO1366 GSMN simulated with galactose as the sole carbon source
	Reaction abbreviation	minimum	maximum
	EX_cm_e	0	0
	EX_cmp_e	0	0
	EX_co2_e	6.5177	6.5177
	EX_cobalt2_e	-6.94996e-06	-6.94996e-06
	DM_4crsol_c	6.45767e-05	6.45767e-05
	DM_5drib_c	6.68934e-05	6.68934e-05
	DM_aacald_c	0	0
	DM_amob_c	5.79163e-07	5.79163e-07
	DM_mththf_c	0.000388039	0.000388039
	EX_colipa_e	0	1.50332e-15
	DM_oxam_c	0	-1.41165e-14
	EX_glc__D_e	0	3.69445e-14
	EX_glcn_e	0	5.29387e-14
	BIOMASS_Ec_iJO1366_WT_53p95M	0.289582	0.289582
	EX_glcr_e	0	0
	EX_colipap_e	0	-7.33065e-16
	EX_glcur_e	0	0
	EX_glcur1p_e	0	0
	BIOMASS_Ec_iJO1366_core_53p95M	0	2.55018e-15
	EX_12ppd__R_e	0	7.00372e-14
	EX_gln__L_e	0	4.40295e-15
	EX_cpgn_e	0	0
	EX_glu__L_e	0	8.48989e-15
	EX_gly_e	0	-2.77232e-14
	EX_glyald_e	0	3.42005e-14
	EX_glyb_e	0	0
	EX_glyc_e	0	4.56666e-15
	EX_12ppd__S_e	0	3.18323e-14
	EX_14glucan_e	0	8.0756e-16
	EX_cpgn_un_e	0	0
	EX_15dap_e	0	-1.9415e-14
	EX_glyc__R_e	0	-5.93857e-15
	EX_glyc2p_e	0	-4.61223e-14
	EX_23camp_e	0	6.55657e-15
	EX_23ccmp_e	0	0
	EX_23cgmp_e	0	0
	EX_23cump_e	0	0
	EX_23dappa_e	0	0
	EX_26dap__M_e	0	-2.26775e-14
	EX_glyc3p_e	0	2.57147e-14
	EX_glyclt_e	0	7.64606e-15
	EX_gmp_e	0	8.53813e-15
	EX_gsn_e	0	1.16421e-14
	EX_gthox_e	0	5.04859e-15
	EX_gthrd_e	0	2.22105e-15
	EX_gtp_e	0	0
	EX_gua_e	0	1.55804e-14
	EX_h_e	-997.426	2.56935
	EX_h2_e	0	-2.58124e-13
	EX_h2o_e	13.9853	513.983
	EX_h2o2_e	6.9928e-15	0
	EX_h2s_e	0	0
	EX_hacolipa_e	0	-7.85539e-16
	EX_halipa_e	0	-9.1331e-18
	EX_hdca_e	0	0
	EX_hdcea_e	0	0
	EX_hg2_e	0	0
	EX_his__L_e	0	-1.36545e-14
	EX_2ddglcn_e	0	-3.56516e-15
	EX_34dhpac_e	0	0
	EX_3amp_e	0	4.16588e-14
	EX_3cmp_e	0	0
	EX_3gmp_e	0	-2.23966e-14
	EX_3hcinnm_e	0	0
	EX_3hpp_e	0	4.22502e-14
	EX_3hpppn_e	0	8.76468e-15
	EX_hom__L_e	0	3.11362e-14
	EX_hxa_e	0	2.05706e-14
	EX_hxan_e	0	-1.9786e-14
	EX_idon__L_e	0	3.12292e-14
	EX_3ump_e	0	2.92324e-14
	EX_4abut_e	0	3.59627e-14
	EX_4hoxpacd_e	0	0
	EX_5dglcn_e	0	8.24396e-14
	EX_5mtr_e	0.00195294	0.00195294
	EX_LalaDglu_e	0	0
	EX_ile__L_e	0	-2.965e-15
	EX_imp_e	0	-2.15083e-14
	EX_indole_e	0	8.85954e-15
	EX_inost_e	0	0
	EX_ins_e	0	2.65949e-14
	EX_isetac_e	0	0
	EX_k_e	-0.0537724	-0.0537724
	EX_LalaDgluMdap_e	0	3.06705e-15
	EX_LalaDgluMdapDala_e	0	2.94083e-15
	EX_LalaLglu_e	0	0
	EX_kdo2lipid4_e	0	-2.8186e-16
	EX_ac_e	0	-4.3542e-14
	EX_crn_e	0	0
	EX_acac_e	0	0
	EX_acald_e	0	1.70669e-13
	EX_lac__D_e	0	3.32295e-14
	EX_lac__L_e	0	2.18936e-14
	EX_crn__D_e	0	0
	EX_lcts_e	0	-1.97893e-15
	EX_acgal_e	0	0
	EX_acgal1p_e	0	0
	EX_acgam_e	0	0
	EX_leu__L_e	0	1.8299e-14
	EX_csn_e	0	-7.0382e-15
	EX_acgam1p_e	0	7.86787e-15
	EX_acmana_e	0	2.2695e-14
	EX_acmum_e	0	1.47113e-14
	EX_lipa_e	0	7.79254e-16
	EX_cu_e	0	0
	EX_lipa_cold_e	0	4.41383e-16
	EX_acnam_e	0	0
	EX_acolipa_e	0	-1.23561e-16
	EX_cu2_e	-0.000195178	-0.000195178
	EX_acser_e	0	-1.66768e-14
	EX_ade_e	0	0
	EX_adn_e	0	1.02417e-14
	EX_adocbl_e	0	0
	EX_ag_e	0	0
	EX_lipoate_e	0	0
	EX_lys__L_e	0	3.88011e-15
	EX_lyx__L_e	0	1.65693e-14
	EX_mal__D_e	0	0
	EX_agm_e	0	-4.71574e-15
	EX_akg_e	0	1.83741e-15
	EX_cyan_e	0	0
	EX_ala_B_e	0	4.91188e-14
	EX_ala__D_e	0	-9.0585e-14
	EX_ala__L_e	0	3.93667e-14
	EX_alaala_e	0	2.02833e-14
	EX_all__D_e	0	0
	EX_alltn_e	0	-3.13695e-14
	EX_amp_e	0	6.32597e-15
	EX_anhgm_e	0	6.89078e-15
	EX_arab__L_e	0	0
	EX_mal__L_e	0	5.54881e-14
	EX_malt_e	0	-5.14597e-15
	EX_malthx_e	0	-3.18526e-15
	EX_maltpt_e	0	0
	EX_malttr_e	0	0
	EX_maltttr_e	0	0
	EX_man_e	0	0
	EX_cynt_e	0	0
	EX_man6p_e	0	0
	EX_manglyc_e	0	0
	EX_melib_e	0	0
	EX_cys__D_e	0	0
	EX_meoh_e	5.79163e-07	5.79163e-07
	EX_met__D_e	0	0
	EX_arbt_e	0	0
	EX_arbtn_e	0	0
	EX_arbtn_fe3_e	0	0
	EX_met__L_e	0	0
	EX_cys__L_e	0	-4.64763e-14
	EX_metsox_R__L_e	0	4.68939e-15
	EX_metsox_S__L_e	0	-1.34909e-14
	EX_mg2_e	-0.00238992	-0.00238992
	EX_mincyc_e	0	0
	EX_minohp_e	0	0
	EX_mmet_e	0	-3.42194e-15
	EX_arg__L_e	0	-3.25483e-15
	EX_ascb__L_e	0	0
	EX_asn__L_e	0	-4.98977e-14
	EX_aso3_e	0	0
	EX_asp__L_e	0	-4.60944e-14
	EX_btn_e	0	1.40405e-15
	EX_but_e	0	0
	EX_mn2_e	-0.000190545	-0.000190545
	EX_mnl_e	0	0
	EX_mobd_e	-3.96727e-05	-3.96727e-05
	EX_mso3_e	0	0
	EX_n2o_e	0	0
	EX_na1_e	2.76257e-19	0
	EX_nac_e	0	0
	EX_nh4_e	-3.04243	-3.04243
	EX_butso3_e	0	0
	EX_ca2_e	-0.00143401	-0.00143401
	EX_cbi_e	0	0
	EX_cytd_e	0	-8.99168e-15
	EX_cbl1_e	-6.45767e-05	-6.45767e-05
	EX_cd2_e	0	0
	EX_cgly_e	0	1.84047e-14
	EX_ni2_e	-8.89016e-05	-8.89016e-05
	EX_nmn_e	0	6.33761e-16
	EX_no_e	0	0
	EX_no2_e	0	0
	EX_no3_e	0	0
	EX_novbcn_e	0	0
	EX_o16a4colipa_e	0	0
	EX_o2_e	-255.927	-5.9285
	EX_o2s_e	0	0
	EX_ocdca_e	0	6.48723e-15
	EX_ocdcea_e	0	1.09047e-14
	EX_octa_e	0	0
	EX_orn_e	0	2.31121e-14
	EX_orot_e	0	0
	EX_pacald_e	0	0
	EX_peamn_e	0	0
	EX_phe__L_e	0	4.99473e-15
	EX_pheme_e	0	5.76648e-15
	EX_chol_e	0	0
	EX_chtbs_e	0	9.23407e-15
	EX_cit_e	0	3.40628e-14
	EX_cl_e	-0.00143401	-0.00143401
	EX_pi_e	-0.268484	-0.268484
	EX_dad_2_e	0	1.3471e-15
	EX_pnto__R_e	0	0
	EX_ppa_e	0	0
	EX_damp_e	0	0
	EX_ppal_e	0	0
	EX_dca_e	0	0
	EX_pppn_e	0	0
	EX_ppt_e	0	0
	EX_dcmp_e	0	0
	EX_pro__L_e	0	1.40907e-14
	EX_dcyt_e	0	1.0446e-14
	EX_progly_e	0	1.41094e-14
	EX_psclys_e	0	7.55666e-15
	EX_ddca_e	0	0
	EX_pser__L_e	0	0
	EX_ptrc_e	0	9.52628e-15
	EX_dgmp_e	0	2.25829e-14
	EX_dgsn_e	0	-9.41076e-15
	EX_val__L_e	0	-1.80198e-14
	EX_xan_e	0	7.85574e-14
	EX_dha_e	0	1.65775e-14
	EX_xmp_e	0	-4.90343e-15
	EX_dimp_e	0	9.52203e-15
	EX_din_e	0	7.45689e-15
	EX_xtsn_e	0	6.35332e-15
	EX_pydam_e	0	0
	EX_xyl__D_e	0	-1.24165e-14
	EX_xylu__L_e	0	8.23522e-14
	EX_zn2_e	-9.38245e-05	-9.38245e-05
	12DGR120tipp	0	6.25193e-14
	12DGR140tipp	0	4.74766e-13
	12DGR141tipp	0	-3.80314e-14
	12DGR160tipp	0	3.00908e-14
	12DGR161tipp	0	-6.18533e-14
	12DGR180tipp	0	7.16287e-13
	EX_pydx_e	0	4.04204e-14
	EX_pydxn_e	0	2.42136e-14
	EX_pyr_e	0	1.56631e-14
	EX_quin_e	0	4.32554e-14
	EX_r5p_e	0	0
	EX_rfamp_e	0	0
	EX_rib__D_e	0	7.72715e-14
	EX_rmn_e	0	4.43697e-14
	EX_sbt__D_e	0	1.01902e-29
	EX_sel_e	0	0
	EX_ser__D_e	0	0
	EX_ser__L_e	0	1.01817e-13
	EX_skm_e	0	7.18648e-14
	12DGR181tipp	0	4.96293e-13
	12PPDRtex	-7.18975e-14	0
	12PPDRtpp	-8.49209e-14	0
	EX_dms_e	0	0
	12PPDStex	-9.62855e-14	0
	12PPDStpp	-1.02942e-13	0
	14GLUCANabcpp	0	0
	EX_slnt_e	0	0
	EX_so2_e	0	0
	EX_so3_e	0	0
	EX_dmso_e	0	0
	EX_so4_e	-0.0729697	-0.0729697
	EX_spmd_e	0	1.17716e-14
	EX_succ_e	0	1.27894e-13
	14GLUCANtexi	-8.63032e-15	0
	23CAMPtex	0	0
	23CCMPtex	0	0
	EX_sucr_e	0	2.39494e-14
	EX_sulfac_e	0	0
	23CGMPtex	0	0
	EX_tartr__D_e	0	0
	23CUMPtex	0	0
	EX_dopa_e	0	0
	23DAPPAt2pp	0	0
	23DAPPAtex	0	0
	23PDE2pp	0	0
	23PDE4pp	0	0
	EX_tartr__L_e	0	0
	EX_taur_e	0	0
	EX_tcynt_e	0	0
	23PDE7pp	0	0
	23PDE9pp	0	0
	EX_doxrbcn_e	0	0
	26DAHtex	0	0
	2AGPA120tipp	0	2.61883e-13
	EX_thm_e	0	1.10912e-14
	EX_thr__L_e	0	8.2543e-14
	EX_dtmp_e	0	3.0373e-14
	EX_thrp_e	0	0
	2AGPA140tipp	0	2.39123e-13
	2AGPA141tipp	0	4.04431e-13
	EX_thym_e	0	4.58913e-14
	EX_dump_e	0	2.98593e-14
	EX_thymd_e	0	3.3858e-14
	2AGPA160tipp	0	2.41804e-13
	2AGPA161tipp	0	2.3997e-13
	EX_tma_e	0	0
	EX_duri_e	0	2.9424e-14
	EX_tmao_e	0	0
	EX_tre_e	0	2.51234e-14
	EX_trp__L_e	0	2.25033e-14
	2AGPA180tipp	0	2.799e-13
	2AGPA181tipp	0	9.49277e-13
	2AGPE120tipp	0	2.48041e-13
	2AGPE140tipp	0	1.1281e-12
	2AGPE141tipp	0	1.47377e-12
	2AGPE160tipp	0	3.55269e-13
	EX_tsul_e	0	0
	EX_eca4colipa_e	0	1.55018e-12
	EX_ttdca_e	0	1.83103e-14
	2AGPE161tipp	0	5.4314e-13
	2AGPE180tipp	0	1.46331e-12
	2AGPE181tipp	0	3.79067e-13
	2AGPEAT120	0	9.74023e-13
	EX_ttdcea_e	0	1.55381e-14
	EX_enlipa_e	0	2.80577e-15
	2AGPEAT140	0	2.60039e-13
	2AGPEAT141	0	4.40792e-13
	2AGPEAT160	0	1.41032e-13
	EX_ttrcyc_e	0	0
	EX_enter_e	0	1.03834e-14
	2AGPEAT161	0	2.25007e-13
	EX_etha_e	0	1.54523e-13
	2AGPEAT180	0	4.2607e-13
	2AGPEAT181	0	5.31383e-13
	EX_tungs_e	-5.06357e-15	0
	EX_tym_e	0	0
	2AGPG120tipp	3.04092e-33	4.54507e-13
	EX_ethso3_e	0	1.17788e-13
	2AGPG140tipp	0	3.61561e-13
	2AGPG141tipp	0	5.10086e-13
	2AGPG160tipp	0	4.57725e-13
	2AGPG161tipp	0	4.41153e-13
	EX_tyr__L_e	0	2.85541e-14
	EX_tyrp_e	0	0
	EX_uacgam_e	0	1.03924e-14
	EX_udpacgal_e	0	0
	EX_udpg_e	0	0
	2AGPG180tipp	0	4.0873e-13
	2AGPG181tipp	0	3.43401e-13
	2AGPGAT120	0	1.38914e-12
	EX_udpgal_e	0	8.51315e-15
	EX_etoh_e	0	9.33762e-14
	EX_udpglcur_e	0	1.40707e-14
	2AGPGAT140	0	-8.61174e-14
	2AGPGAT141	0	1.12494e-12
	2AGPGAT160	0	3.22751e-13
	2AGPGAT161	0	2.14506e-13
	EX_ump_e	0	3.53797e-14
	2AGPGAT180	0	2.7419e-13
	EX_f6p_e	0	4.19736e-14
	2AGPGAT181	0	4.39686e-13
	EX_ura_e	0	1.1159e-13
	2DGULRGx	0	0
	EX_urea_e	0	4.1678e-13
	2DGULRGy	0	0
	EX_fald_e	0	0
	2DGULRx	0	0
	2DGULRy	0	0
	EX_uri_e	0	1.40178e-14
	2MAHMP	0	8.7478e-13
	34dhpactex	0	0
	EX_fe2_e	-1000	-0.00449633
	3AMACHYD	0	6.69557e-14
	3AMPtex	0	0
	3CMPtex	0	0
	3GMPtex	0	0
	EX_fe3_e	-2.7974e-12	999.996
	3HAD100	0	6.45494e-13
	EX_fe3dcit_e	0	3.04831e-14
	3HAD120	0	9.79608e-13
	5DOAN	6.68934e-05	6.68934e-05
	EX_fe3dhbzs_e	0	1.47324e-14
	5MTRtex	-0.00195294	-0.00195294
	5MTRtpp	0.00195294	0.00195294
	3HAD121	0	2.40613e-13
	3HAD140	0	1.00707e-12
	A5PISO	0.00708114	0.00708114
	EX_fe3hox_e	0	0
	AACPS1	0.00236038	0.00236038
	AACPS2	0	1.13114e-12
	3HAD141	0	9.91782e-14
	EX_fe3hox_un_e	0	6.17985e-14
	AACPS3	0.0351268	0.0351268
	AACPS4	0.0273215	0.0273215
	AACPS5	0.0140812	0.0140812
	3HAD160	0	4.82029e-13
	AACPS6	0	5.32582e-13
	EX_fecrm_e	-2.68359e-13	0
	AACPS7	0.0118019	0.0118019
	3HAD161	0	2.71202e-13
	AACPS8	0	3.87334e-13
	EX_fecrm_un_e	0	0
	AACPS9	0	8.68745e-07
	3HAD180	0	-1.7396e-13
	3HAD181	0	4.71807e-14
	AACTOOR	0	4.93962e-13
	AADDGT	0	3.93431e-16
	AAMYL	0	0
	AAMYLpp	0	0
	AB6PGH	0	0
	ABTA	0	8.01415e-13
	ABUTD	0	-4.61776e-14
	3HAD40	0	8.44815e-14
	3HAD60	0	5.87456e-14
	3HAD80	0	5.87456e-14
	3HCINNMH	0	0
	3HPPPNH	0	0
	ABUTt2pp	0	1000
	EX_feenter_e	0	6.7897e-15
	ABUTtex	-4.0938e-14	0
	3HPPtex	-5.37959e-14	0
	3HPPtpp	0	2.90855e-14
	ACACCT	0	0
	ACACT1r	0.0906926	0.0906926
	3KGK	0	0
	ACACT2r	0.0906926	0.0906926
	EX_feoxam_e	-5.76127e-13	0
	ACACT3r	0.0906926	0.0906926
	ACACT4r	0.0906918	0.0906918
	3NTD2pp	-3.85189e-14	0
	3NTD4pp	-2.98392e-14	0
	EX_feoxam_un_e	0	0
	ACACT5r	0.0906918	0.0906918
	EX_for_e	0	5.05337e-13
	ACACT6r	0.0788899	0.0788899
	3NTD7pp	-1.96539e-14	0
	3NTD9pp	-2.64688e-14	0
	EX_fru_e	0	0
	3OAR100	0	9.73859e-13
	ACACT7r	0.0765295	0.0765295
	EX_frulys_e	0	0
	ACACT8r	-0.0140812	-0.0140812
	ACACt2pp	0	0
	ACACtex	0	0
	3OAR120	0	9.9093e-13
	3OAR121	0	1.26303e-13
	3OAR140	0.00944152	0.00944152
	ACALD	-2.03966e-12	5.96858e-12
	3OAR141	0	2.7023e-13
	EX_fruur_e	0	5.13389e-14
	3OAR160	0	1.23691e-12
	ACALDtex	-1.43399e-13	0
	EX_fuc__L_e	0	7.24553e-14
	3OAR161	0	5.3048e-13
	EX_fum_e	0	7.41448e-14
	ACALDtpp	-1.07985e-13	0
	3OAR180	0	4.32159e-13
	EX_fusa_e	0	0
	ACANTHAT	0	2.6696e-14
	3OAR181	0	6.3621e-13
	ACBIPGT	0	0
	EX_g1p_e	0	3.63821e-14
	ACCOAC	0.00945224	0.00945224
	3OAR40	0	5.87456e-13
	EX_g3pc_e	0	1.077e-13
	3OAR60	0	5.14244e-13
	ACCOAL	0	1000
	ACGAL1PPpp	0	0
	3OAR80	0	-7.74374e-14
	EX_g3pe_e	0	-8.03596e-15
	ACGAL1Ptex	0	0
	ACGALtex	0	0
	ACGAM1PPpp	-2.57039e-14	0
	3OAS100	0	-2.70338e-13
	ACGAM1Ptex	-1.66367e-14	0
	ACGAMK	-2.03009e-16	-6.42284e-14
	ACGAMT	0	-8.42978e-16
	3OAS120	0	-2.43888e-13
	3OAS121	0	-1.48782e-13
	3OAS140	0.00944152	0.00944152
	ACGAptspp	0	0
	EX_g3pg_e	0	3.66278e-14
	ACGAtex	0	0
	ACGK	0.0948189	0.0948189
	ACGS	0.0948189	0.0948189
	3OAS141	0	2.81211e-13
	3OAS160	0	1.00707e-12
	3OAS161	0	1.19014e-12
	ACHBS	0.0817506	0.0817506
	EX_g3pi_e	0	0
	3OAS180	0	4.28071e-13
	ACKr	-998.79	0.171314
	EX_g3ps_e	0	4.00277e-14
	ACLS	0.246011	0.246011
	ACM6PH	-2.34984e-13	1.16194e-13
	ACMAMUT	0	1.28564e-14
	3OAS181	0	1.63891e-12
	EX_g6p_e	0	3.24001e-14
	3OAS60	0	4.42038e-13
	ACMANAptspp	-7.43192e-13	0
	EX_gal_e	-3.06	-3.06
	ACMANAtex	-1.15747e-12	0
	ACMUMptspp	-8.84852e-13	0
	3OAS80	0	1.85804e-13
	3OXCOAT	0	0
	ACMUMtex	-1.00953e-12	0
	EX_gal_bD_e	0	5.14613e-14
	ACNAMt2pp	-5.92929e-13	0
	3PEPTabcpp	-6.94079e-13	5.08425e-14
	3PEPTtex	-7.81804e-13	0
	3UMPtex	0	0
	EX_gal1p_e	0	4.8791e-14
	42A12BOOXpp	0	0
	ACNAMtex	-6.83682e-13	0
	ACNML	-6.69893e-13	0
	ACOAD1f	-0.0906926	-0.0906926
	4HOXPACDtex	0	0
	4HTHRS	0	8.17249e-14
	ACOAD2f	-0.0906926	-0.0906926
	EX_galct__D_e	0	5.31758e-14
	ACOAD3f	-0.0906926	-0.0906926
	ACOAD4f	-0.0906918	-0.0906918
	4PCP	0	7.53044e-14
	4PCPpp	0	3.33762e-14
	ACOAD5f	-0.0906918	-0.0906918
	4PEPTabcpp	0	7.4114e-13
	EX_galctn__D_e	0	4.15371e-14
	4PEPTtex	-2.78894e-13	0
	5DGLCNR	0	0
	ACOAD6f	-0.0788899	-0.0788899
	ACOAD7f	-0.049208	-0.049208
	ACOAD8f	0	2.25969e-13
	ACOATA	-2.14127e-11	3.33166e-13
	5DGLCNt2rpp	-1.62422e-12	0
	5DGLCNtex	-1.63484e-12	0
	ACODA	0.0948189	0.0948189
	EX_galctn__L_e	0	3.48147e-14
	ACOLIPAabctex	0	1.68178e-15
	ACONIs	0	0
	EX_galt_e	0	0
	ACONMT	0	0
	ACONTa	1.76768	1.76768
	ACONTb	1.76768	1.76768
	ACOTA	-0.0948189	-0.0948189
	ACPPAT120	0	1.20088e-12
	AGM4PCPpp	0	4.25171e-12
	AGM4PH	0	7.64687e-14
	AGM4Pt2pp	0	1.01536e-13
	AGMH	0	8.27067e-14
	ACPPAT140	0	9.13724e-13
	EX_galur_e	0	-7.93896e-15
	ACPPAT141	0	4.61535e-14
	ACPPAT160	0	0.0175634
	AGMHE	0.00944152	0.00944152
	AGMT	0	1.14638e-13
	ACPPAT161	0	0.0136607
	AGMt2pp	0	-1.28048e-14
	EX_gam_e	0	9.99461e-15
	AGMtex	-6.6766e-13	0
	ACPPAT180	0	4.17376e-13
	ACPPAT181	0	0.0070406
	ACPS1	0	-7.44414e-15
	AGPAT120	0	5.4171e-14
	AGPAT140	0	2.22943e-13
	EX_gam6p_e	0	-3.29243e-15
	ACS	0	998.962
	ACSERtex	-1.30714e-12	0
	AGPAT141	0	6.94718e-12
	EX_gbbtn_e	0	0
	ACSERtpp	0	1.18537e-12
	AGPAT160	0.0175634	0.0175634
	EX_gdp_e	0	0
	AGPAT161	0.0136607	0.0136607
	AGPAT180	0	1.0626e-11
	AGPAT181	0.0070406	0.0070406
	AGPR	-0.0948189	-0.0948189
	ACt2rpp	-1000	0
	ACt4pp	0	1000
	ACtex	-3.63309e-12	0
	ADA	0	4.19326e-11
	ADCL	0.000258307	0.000258307
	AGt3	0	0
	AHCYSNS	0.000388039	0.000388039
	ADCS	0.000258307	0.000258307
	AICART	0.152586	0.152586
	AMALT3	0	0
	AIRC2	0.125928	0.125928
	AIRC3	-0.125928	-0.125928
	AKGDH	1.45257	1.45257
	AKGt2rpp	-1.71996e-12	0
	AKGtex	-9.69552e-13	0
	ALAALAD	0	3.93635e-11
	ALAALAabcpp	0.000954172	0.000954172
	ADD	0	2.14306e-11
	ADEt2rpp	-1.82431e-12	0
	ADEtex	-1.13647e-12	0
	ADK1	-1000	1000
	ADK3	-1000	999.776
	ADK4	5.16962e-11	0
	ADMDC	0.00195294	0.00195294
	ADNCYC	0	-2.41578e-11
	ADNK1	0	0.00240787
	ALAALAr	0.00703162	0.00703162
	ALAALAtex	-1.25509e-12	0
	ALAGLUE	0	-6.49774e-12
	ALAR	0.00703162	0.00703162
	ADNUC	0	1.6795e-11
	ADNt2pp_copy1	0	1000
	ADNt2pp_copy2	-1000	0
	ADNtex	0	0
	ADOCBIK	0	0
	ADOCBLS	0	0
	ALATA_D2	0	-5.48588e-11
	ALATA_L	-1000	999.722
	ALATA_L2	0	9.45459e-12
	ALATRS	0	-1.269e-12
	ALAabcpp	0	-2.84656e-11
	ALAt2pp_copy1	0	1000
	ADOCBLabcpp	0	0
	ADOCBLtonex	0	0
	ALAt2pp_copy2	-1000	0
	AMALT4	0	0
	ALAt4pp	0	1000
	ALAtex	5.58986e-12	0
	ALCD19	4.83253e-12	0
	ALCD2x	2.34091e-12	0
	ADPRDP	0	-1.89229e-11
	ADPT	0	0.00240787
	ADSK	0.0717748	0.0717748
	ADSL1r	0.0840835	0.0840835
	ADSL2r	0.125928	0.125928
	ADSS	0.0840835	0.0840835
	AGDC	0	-3.59995e-12
	ALDD19xr	0	0
	ALDD2x	0	-1.19201e-11
	AMANAPEr	2.07572e-13	0
	ALDD2y	0	-3.07999e-11
	ALDD3y	0	0
	ALDD4	0	0
	AGM3PA	0	-1.16578e-12
	AGM3PApp	0	-1.13525e-12
	AGM3PH	0	-1.91581e-12
	AGM3Pt2pp	0	-1.25475e-12
	AGM4PA	0	-1.22258e-12
	ALLK	0	0
	ALLPI	0	0
	ALLTAMH	0	2.11895e-13
	ALLTN	0	-3.05204e-12
	ALLTNt2rpp	9.33995e-13	0
	AGM4PApp	0	-2.66131e-12
	AGM4PCP	0	-1.09305e-12
	ALLTNtex	-3.79314e-14	0
	AMANK	-1.1987e-14	0
	ALLULPE	1.20146e-12	0
	AMAOTr	5.79163e-07	5.79163e-07
	ALLabcpp	-1.37342e-13	0
	ALLtex	-1.37342e-13	0
	AMMQLT8	6.45767e-05	6.45767e-05
	ALPATE160pp	0	0
	ASCBptspp	0	0
	ASCBtex	0	0
	ALPATG160pp	0	0
	AMPMS2	6.45767e-05	6.45767e-05
	ALR2	0	-1.48361e-14
	ALR4x	0	-2.51196e-13
	ASNN	0	-3.92494e-12
	ASNNpp	0	-2.48099e-11
	AMPN	0	-1.022e-11
	ASNS1	0	7.11786e-12
	ALTRH	1.69077e-12	0
	AM3PA	0	-2.35872e-12
	ASNS2	0.0678293	0.0678293
	AMPTASECG	1.94298e-12	-2.11516e-12
	AM4PA	2.81228e-12	7.20745e-13
	ASNTRS	0	-1.20965e-12
	AM4PCP	0	-2.51739e-12
	AMALT1	0	0
	ASNabcpp	0	-1.29357e-11
	ASNt2rpp	1.66443e-11	0
	ASNtex	-3.94697e-13	0
	AMALT2	0	0
	ASO3t8pp	0	0
	AMPTASEPG	3.95222e-13	0
	ASO3tex	0	0
	ASP1DC	0.000166799	0.000166799
	AMPtex	1.25598e-12	0
	ASPCT	0.09276	0.09276
	ANHGMtex	8.26755e-13	0
	ASPK	0.302944	0.302944
	ASPO3	0	-1.26786e-11
	ANHMK	1.91247e-13	2.23502e-11
	ASPO4	0	-9.72203e-12
	ASPO5	0	-2.79064e-12
	ANPRT	0.0159948	0.0159948
	ASPO6	0.000659957	0.000659957
	ANS	0.0159948	0.0159948
	AOBUTDs	0	-4.91571e-12
	AOXSr2	5.79163e-07	5.79163e-07
	ASPT	0	-8.41419e-11
	CAT	0	0
	ASPTA	-0.825432	-0.825432
	AP4AH	0	-8.43367e-12
	ASPTRS	0	4.54939e-14
	CAt6pp	-1000	-0.00143401
	CBIAT	0	0
	AP4AS	0	-2.44714e-11
	CBItonex	0	0
	AP5AH	0	0
	CBIuabcpp	0	-5.03617e-12
	ASPabcpp	0	-1.31784e-11
	ASPt2_2pp	0	-3.10177e-11
	ASPt2_3pp	0	-4.36845e-11
	ASPt2pp_copy1	0	1000
	CBL1abcpp	6.45767e-05	6.45767e-05
	CBL1tonex	6.45767e-05	6.45767e-05
	APCS	0	0
	CBLAT	6.45767e-05	6.45767e-05
	CBMD	0	-8.74698e-14
	CBMKr	0.175992	0.175992
	CBPS	0	6.52145e-13
	ASPt2pp_copy2	-1000	1.33646e-12
	ASPtex	7.9291e-14	0
	ASR	0	0
	AST	0	2.28733e-13
	ATHRDHr	-3.81852e-12	0
	ATPHs	0	5.90535e-13
	ATPM	3.15	3.15
	CCGS	0	0
	CD2abcpp	0	8.95802e-13
	CD2t3pp	0	5.70292e-12
	CD2tex	0	0
	ATPPRT	0.0266577	0.0266577
	APG3PAT120	0	4.1216e-13
	ATPS4rpp	18.08	18.08
	BALAt2pp	-1.44118e-13	0
	BALAtex	-9.0032e-16	0
	BETALDHx	0	0
	CD2tpp	0	6.55293e-12
	CDAPPA120	0	1.18593e-12
	CDAPPA140	0	1.04983e-12
	CDAPPA141	0	7.04948e-13
	CDAPPA160	0	1.38253e-12
	CDAPPA161	0	1.29486e-12
	CDAPPA180	0	1.24668e-12
	CDAPPA181	0	5.58083e-13
	CDGR	0	0
	BETALDHy	0	0
	BMOCOS	3.35915e-05	3.35915e-05
	BMOGDS1	3.35915e-05	3.35915e-05
	BMOGDS2	3.35915e-05	3.35915e-05
	BPNT	0.0717748	0.0717748
	BSORx	0	0
	BSORy	0	0
	CDGS	0	0
	CDPMEK	0.00191877	0.00191877
	BTNt2ipp	0	0
	APG3PAT140	0	3.57787e-13
	BTNtex	0	0
	BTS5	5.79163e-07	5.79163e-07
	BUTCT	0	0
	CFAS160E	0	0
	CFAS160G	0	0
	CFAS180E	0	0
	BUTSO3abcpp	0	0
	BUTSO3tex	0	0
	CFAS180G	0	0
	APG3PAT141	0	3.64594e-13
	CGLYabcpp	0	2.64355e-13
	CGLYtex	7.11484e-15	0
	CHLabcpp	0	7.13032e-14
	CHLt2pp	0	1.24755e-13
	CHLtex	0	1.10478e-13
	BUTt2rpp	0	0
	BUTtex	0	0
	BWCOGDS1	0	0
	BWCOGDS2	0	0
	BWCOS	0	0
	CA2t3pp	0	999.999
	CA2tex	0.00143401	0.00143401
	CADVtpp	0	2.1047e-14
	CHOLD	0	0
	CHORM	0.0909973	0.0909973
	CHORS	0.107702	0.107702
	CHRPL	6.45767e-05	6.45767e-05
	CHTBSptspp	-2.41051e-15	0
	CHTBStex	-3.90776e-15	0
	CINNDO	0	0
	CITL	0	2.81931e-12
	CLt3_2pp	0.000717004	0.000717004
	CITt3pp	0	3.75909e-12
	APG3PAT160	0	0.0175634
	CITt7pp	0	5.50081e-13
	CITtex	-9.50194e-14	0
	CLtex	0.00143401	0.00143401
	CMPN	0	5.06188e-13
	CMPtex	-9.41359e-15	0
	CLIPAabctex	0	1.87775e-15
	APG3PAT161	0	0.0136607
	CLPNH120pp	0	7.50197e-13
	CLPNH140pp	0	-1.4386e-13
	CLPNH141pp	0	8.02572e-14
	CMtex	0	-7.44812e-13
	CMtpp	0	-7.04212e-13
	CO2tex	-6.5177	-6.5177
	CLPNH160pp	0	-1.68504e-13
	CO2tpp	-6.5177	-6.5177
	COBALT2abcpp	0	-1.62583e-12
	COBALT2t3pp	0	-1.78256e-12
	COBALT2tex	6.94996e-06	6.94996e-06
	CLPNH161pp	0	3.05609e-13
	CLPNH180pp	0	-1.96068e-12
	CLPNH181pp	0	-1.07279e-12
	CLPNS120pp	0	-1.16659e-12
	CLPNS140pp	0	-2.41685e-12
	COBALT2tpp	6.94996e-06	6.94995e-06
	APG3PAT180	0	-6.31514e-13
	COLIPAKpp	0	-1.19907e-15
	CLPNS141pp	0	-3.78707e-13
	CLPNS160pp	0.000852528	0.000852528
	APG3PAT181	0	0.0070406
	CLPNS161pp	0.000663142	0.000663142
	COLIPAPabctex	0	-2.2512e-12
	COLIPAabcpp	0.00236038	0.00236038
	APH120	0	-1.88504e-12
	COLIPAabctex	0.00236038	0.00236038
	CLPNS180pp	0	-2.65593e-13
	APH140	0	-1.07526e-12
	CLPNS181pp	0.000341706	0.000341706
	CPGNR1	0	-2.41498e-13
	APH141	0	-9.86047e-13
	APH160	0	-1.94704e-12
	CPGNR2	0	-2.54611e-13
	CPGNR3	0	-1.07148e-13
	APH161	0	-7.75319e-13
	CYANSTpp	0	0
	CPGNUtex	0	-8.93736e-13
	APH180	0	-1.43931e-12
	APH181	0	-2.04974e-12
	CPGNUtpp	0	-7.17067e-13
	APPLDHr	0	0
	CPGNabcpp	0	-7.64046e-13
	CPGNexs	0	-7.64046e-13
	CPGNtonex	0	-5.3405e-13
	CPH4S	0	0
	CPMPS	7.12371e-05	7.12371e-05
	CYANtex	0	0
	CYNTAH	0	0
	CYNTt2pp	0	0
	CYNTtex	0	0
	CYSDDS	0	0
	CYSDS	0	-8.21803e-13
	CYSDabcpp	0	0
	CYSDtex	0	0
	CYSS	0.0717748	0.0717748
	CYSSADS	0	0
	CPPPGO	0.000129153	0.000129153
	CPPPGO2	0	-3.8949e-14
	CRNBTCT	0	0
	CRNCAL2	0	-1.01831e-14
	CRNCAR	0	0
	CRNCBCT	0	-1.56989e-14
	CYSTL	0.0452631	0.0452631
	APRAUR	0.000129153	0.000129153
	CYSTRS	0	0
	CYSabc2pp	0	-7.30353e-13
	CRNCDH	0	-1.20674e-14
	CRNDCAL2	0	-1.43295e-14
	ARAI	0	0
	CRNDabcpp	0	-2.10877e-12
	CYSabcpp	0	-1.66186e-12
	CYStex	-9.37075e-15	0
	ARBTNR1	0	-2.3291e-13
	CYStpp	0	-1.94426e-12
	CYTBD2pp	0	-2.67847e-12
	CYTBDpp	0	-7.33064e-13
	CYTBO3_4pp	11.8544	11.8544
	CYTD	0	-9.09134e-13
	CRNDt2rpp	-1.37073e-12	1000
	CRNDtex	0	0
	CRNabcpp	0	-2.39266e-12
	CRNt2rpp	-1000	0
	CRNt7pp	0	0
	CYTDH	0	-4.41162e-13
	CRNt8pp	0	1000
	CYTDK2	0	3.07333e-11
	ARBTNR2	-6.97757e-14	-2.64899e-13
	CYTDt2pp_copy1	0	1000
	CRNtex	0	0
	CS	1.76768	1.76768
	CSND	0	-4.16487e-13
	CYTDt2pp_copy2	-1000	0
	CYTDtex	-2.43495e-14	0
	CSNt2pp	0	0
	ARBTNR3	0	-3.22738e-13
	CSNtex	0	0
	CTBTCAL2	0	0
	CTBTabcpp	0	-2.18061e-12
	CYTK1	0.0474314	0.0474314
	CYTK2	-9.2082e-15	-9.0941e-13
	D_LACt2pp	-9.87376e-14	0
	D_LACtex	-2.05784e-14	0
	CTBTt2rpp	-3.98192e-13	0
	CTECOAI6	-7.09354e-13	-3.65212e-13
	ARBTNabcpp	0	-1.00065e-13
	CTECOAI7	-0.0273215	-0.0273215
	CTECOAI8	-0.0140812	-0.0140812
	DAAD	0	-6.12674e-12
	DADA	0	-7.5526e-12
	DADK	6.85047e-13	-7.65473e-13
	DADNt2pp	0	0
	DADNtex	-1.19362e-14	0
	DAGK120	0	-1.38918e-12
	CTPS2	0.0450062	0.0450062
	CU1Opp	0	0
	CU1abcpp	0	0
	CU2abcpp	0	-1.32792e-12
	CU2tex	0.000195178	0.000195178
	DAGK140	0	-6.36304e-13
	ARBTNexs	0	-4.90398e-13
	DAGK141	0	-1.96414e-12
	DAGK160	0	-1.31443e-12
	CU2tpp	0.000195178	0.000195178
	CUt3	0	0
	CUtex	0	0
	DAGK161	8.44095e-31	-1.10148e-12
	ARBTNtex	0	-4.38038e-13
	DAGK180	0	-2.6348e-12
	DAGK181	0	-1.77706e-12
	CYANST	0	0
	DALAt2pp	0.00703162	0.00703162
	ARBTNtonex	0	-7.80486e-13
	DALAtex	7.45978e-14	0
	DAMPtex	1.90146e-14	0
	DCYTt2pp	4.83891e-15	0
	ARBTNtpp	0	-6.8999e-13
	DCYTtex	9.83392e-17	0
	DDCAtexi	6.92297e-16	0
	DAPAL	0	0
	DAPDC	0.0965604	0.0965604
	DAPE	0.104546	0.104546
	DAPabcpp	4.85244e-15	1.56723e-16
	DDGALK	6.99986e-15	0
	DDGLCNt2rpp	-1.32089e-14	0
	DDGLCNtex	1.10582e-15	0
	DDGLK	1.38228e-15	0
	DDPA	0.107702	0.107702
	DAPtex	-1.28332e-14	0
	DASYN120	0	1.61165e-12
	DASYN140	0	1.27772e-12
	DASYN141	0	8.83213e-13
	DASYN160	0.0175634	0.0175634
	DDPGALA	0	0
	DGK1	-9.50458e-13	1.10967e-12
	DGMPtex	-3.0178e-14	0
	DASYN161	0.0136607	0.0136607
	ARBTptspp	0	0
	DASYN180	0	2.13066e-12
	DASYN181	0.0070406	0.0070406
	DGSNt2pp	-3.15529e-14	0
	DGSNtex	-2.50575e-14	0
	DHACOAH	0	0
	DATPHs	0	4.37334e-13
	DB4PS	0.000258307	0.000258307
	DHAD1	0.246011	0.246011
	ARBTtex	0	0
	DHAD2	0.0817506	0.0817506
	DHAPT	0	2.41987
	DBTS	5.79163e-07	5.79163e-07
	DC6PH	0	0
	DCAtex	0	0
	DHAtex	5.61781e-15	0
	ARBabcpp	0	1.66093e-12
	DHAtpp	-1.31478e-14	0
	DHBD	0.00019373	0.00019373
	DHBS	0.00019373	0.00019373
	DHBSH	-4.27662e-15	4.65451e-13
	DHCIND	0	0
	DCMPtex	0	0
	DCTPD	0	4.64528e-13
	DCYTD	0	5.45869e-13
	DHCINDO	0	0
	ARBt2rpp	3.15843e-13	2.24764e-12
	DHDPRy	0.104546	0.104546
	DHDPS	0.104546	0.104546
	ARBt3ipp	0	2.41841e-12
	DHFR	0.00744138	0.00744138
	DHFS	0.000258307	0.000258307
	FFSD	-7.73967e-17	0
	ARBtex	-9.01672e-15	0
	DNMPPA	0.000258307	0.000258307
	DHMPTR	0	0
	DHNAOT4	0.000129153	0.000129153
	DHNCOAS	0.000129153	0.000129153
	DNTPPA	0.000258307	0.000258307
	ARGAGMt7pp	-1.83844e-13	-4.25269e-14
	DOGULNR	0	0
	DHNCOAT	0.000129153	0.000129153
	DHNPA2r	0.000258307	0.000258307
	DOPAtex	0	0
	ARGDC	0	-7.60521e-13
	DHNPTE	0	0
	DOXRBCNtex	0	3.82494e-12
	ARGDCpp	0	3.40235e-13
	DOXRBCNtpp	0	5.61306e-12
	DHORD2	0	0.09276
	ARGORNt7pp	0	1.56922e-12
	DHORD5	0	0.09276
	DHORDfum	0	0.09276
	DHORTS	-0.09276	-0.09276
	DHPPD	0	0
	DPCOAK	0.000166799	0.000166799
	DPR	0.000166799	0.000166799
	DRPA	0	7.83143e-13
	DSBAO1	0	0
	DHPPDA2	0.000129153	0.000129153
	ARGSL	0.0832316	0.0832316
	DHPS2	0.000258307	0.000258307
	DHPTDCs2	0.000388039	0.000388039
	DSBAO2	0	0
	DSBCGT	0	9.16932e-15
	DSBDR	0	2.71428e-17
	DHPTDNR	0	0
	DHPTDNRN	0	0
	ARGSS	0.0832316	0.0832316
	DHPTPE	0	0
	DHQS	0.107702	0.107702
	DSBGGT	0	1.44196e-14
	DSERDHr	-2.46152e-14	0
	DSERt2pp	-1.78678e-14	0
	DSERtex	-7.65427e-14	0
	DHQTi	0.107702	0.107702
	ARGTRS	0	0
	DIMPtex	-1.81029e-14	0
	DINSt2pp	-1.14621e-14	0
	DTARTD	0	0
	ARGabcpp	0	1.0321e-12
	DTMPK	0.00718307	0.00718307
	DINStex	1.60098e-14	0
	DKGLCNR1	0	0
	DTMPtex	0	0
	ARGt3pp	0	3.81269e-12
	DUMPtex	0	0
	DURADx	0	0
	DURIK1	0	1.78116e-12
	DURIPP	-4.16361e-13	1.63019e-12
	DURIt2pp	1.21746e-15	0
	DURItex	-7.38371e-16	0
	DKGLCNR2x	0	0
	DUTPDP	0.00718307	0.00718307
	ARGtex	-1.83556e-14	0
	DXPRIi	0.00191877	0.00191877
	DXPS	0.00204792	0.00204792
	DKGLCNR2y	0	0
	DMATT	0.000274234	0.000274234
	DMPPS	0	0.00191877
	DMQMT	6.45767e-05	6.45767e-05
	DXYLK	0	0
	E4PD	6.45767e-05	6.45767e-05
	DMSOR1	0	0
	ASAD	-0.302944	-0.302944
	DMSOR1pp	0	0
	DMSOR2	0	0
	EAR100x	0	-6.90966e-15
	EAR100y	0	4.88751e-13
	EAR120x	0	1.10764e-12
	DMSOR2pp	0	1.18034e-12
	EAR120y	0	1.03294e-12
	DMSOtex	0	1.47782e-12
	ASCBPL	4.0033e-15	0
	DMSOtpp	0	0
	DMStex	0	0
	EAR121x	0	-2.09143e-13
	EAR121y	0	2.49467e-13
	EAR140x	0	6.91015e-13
	FCLK	-2.62324e-15	0
	EAR140y	0	7.918e-13
	EAR141x	0	2.80429e-13
	EAR141y	0	2.49467e-13
	EAR160x	0	1.08944e-12
	EAR160y	0	7.40479e-13
	EAR161x	0	8.40868e-13
	EAR161y	0	9.72739e-13
	EAR180x	0	4.32718e-13
	EAR180y	0	2.31806e-13
	EAR181x	0	9.43011e-13
	EAR181y	0	6.66938e-13
	ECOAH5	0.0906918	0.0906918
	ECOAH6	0.0788899	0.0788899
	ECOAH7	0.0765295	0.0765295
	ECOAH8	0.0140812	0.0140812
	EDA	0	-1.22409e-12
	EDD	0	6.2797e-13
	EDTXS1	0.00236038	0.00236038
	EDTXS2	0.00236038	0.00236038
	EDTXS3	0	4.5495e-16
	EDTXS4	0	4.83793e-16
	EAR40x	0	1.0388e-13
	EAR40y	0	1.21977e-13
	EAR60x	0	1.31371e-13
	EAR60y	0	1.21977e-13
	EGMEACPR	5.79163e-07	5.79163e-07
	FCLPA	-7.62485e-15	0
	ENLIPAabctex	0	3.42094e-16
	ENO	4.50491	4.50491
	EAR80x	0	1.79309e-13
	EAR80y	0	1.97583e-13
	ECA4COLIPAabctex	0	1.06893e-12
	ENTCS	6.45767e-05	6.45767e-05
	ENTERES	0	-7.69889e-14
	ENTERES2	0	-6.59625e-14
	EPMEACPR	5.79163e-07	5.79163e-07
	ECA4OALpp	-1.73037e-17	-8.52941e-18
	ECAP1pp	-2.55317e-16	2.77754e-16
	ECAP2pp	-2.55317e-16	2.77754e-16
	ECAP3pp	-2.55317e-16	2.77754e-16
	ECAtpp	-1.01976e-15	1.11102e-15
	ETHAAL	0	8.60349e-14
	ETHAt2pp	0	3.87342e-14
	ECOAH1	0.0906926	0.0906926
	FCLT	0.000129153	0.000129153
	ECOAH2	0.0906926	0.0906926
	ECOAH3	0.0906926	0.0906926
	ETHAtex	1.73624e-15	0
	ETHSO3abcpp	4.55837e-15	0
	ETHSO3tex	-1.14263e-14	0
	ECOAH4	0.0906918	0.0906918
	ETOHtex	2.20672e-14	0
	FDH4pp	0	2.03849e-12
	ETOHtrpp	-1.17375e-15	0
	F6PA	3.90799e-14	2.41987
	F6PP	0	1.07912e-12
	FHL	0	0
	FLDR2	0	2.61866e-12
	F6Pt6_2pp	-9.1901e-15	0
	FLVR	0	2.05851e-12
	FDH5pp	0	3.52474e-13
	FLVRx	0	9.30248e-14
	FMETTRS	0	5.83512e-15
	FMNAT	6.45767e-05	6.45767e-05
	FMNRx	0	-8.51242e-16
	F6Ptex	-3.61646e-14	0
	FA100ACPHi	0	1.31162e-12
	FA120ACPHi	0	1.32522e-12
	FA140ACPHi	0	7.50832e-13
	FA141ACPHi	0	1.1935e-12
	FA160ACPHi	0	1.42824e-12
	FA161ACPHi	0	6.39561e-13
	FMNRx2	0	1.06594e-13
	FOMETRi	0	1000
	FORCT	0	0
	FDMO	0	0
	FORt2pp	0	2.893e-12
	FORtex	-3.8199e-13	0
	FORtppi	-4.95959e-16	2.34983e-13
	FRD2	0	10.4015
	FRD3	0	10.3087
	FRUK	0	0
	FRULYSDG	0	0
	FRULYSE	0	0
	FA80ACPHi	0	1.21693e-12
	FDMO2	0	0
	FRULYSK	0	0
	FRULYSt2pp	0	0
	FRULYStex	0	0
	FRUURt2rpp	0	0
	FRUURtex	0	0
	FACOAE100	0	-3.63466e-13
	FACOAE120	0.0118019	0.0118019
	FACOAE140	0.00236038	0.00236038
	FRUpts2pp	0	0
	FRUptspp	0	0
	FRUtex	-3.26506e-15	0
	FTHFD	0	4.40592e-13
	FTHFLi	0	0.000774921
	FUCtex	-5.39637e-15	0
	FUCtpp	-2.59864e-14	0
	FUM	1.74579	1.74579
	FUMt2_2pp	2.55704e-12	0
	FUMt2_3pp	0	0
	FACOAE141	0	3.54357e-13
	FACOAE160	0.0351268	0.0351268
	FACOAE161	0.0273215	0.0273215
	FACOAE180	0	7.11374e-13
	FACOAE181	0.0140812	0.0140812
	FUMtex	-1.62062e-13	0
	FUSAtex	0	4.67046e-12
	FDMO3	-6.25189e-14	0
	FUSAtpp	0	4.15146e-12
	G1PACT	0.0206923	0.0206923
	G1PPpp	0	0
	FACOAE60	0	1.23103e-12
	FACOAE80	8.68744e-07	8.68745e-07
	FACOAL100t2pp	-2.92717e-14	0
	FACOAL120t2pp	0	4.8019e-13
	FACOAL140t2pp	0	7.83441e-13
	G1PTT	0.00236038	0.00236038
	G1Ptex	0	0
	G1SAT	0.00154984	0.00154984
	FACOAL141t2pp	0	-1.50783e-13
	FDMO4	0	0
	FACOAL160t2pp	0	-8.96334e-14
	FACOAL161t2pp	0	-4.10336e-13
	FACOAL180t2pp	0	-2.66102e-13
	FACOAL181t2pp	0	-2.70045e-13
	FACOAL60t2pp	0	-8.69823e-14
	FACOAL80t2pp	0	0
	G2PP	0	-4.74336e-13
	G2PPpp	0	-7.12564e-16
	G3PAT120	0	3.89791e-14
	G3PAT140	0	-2.88614e-13
	G3PAT141	0	6.95971e-13
	G3PAT160	0	0.0175634
	G3PAT161	0	0.0136607
	G3PAT180	0	1.9448e-14
	FADRx	0.581784	0.581784
	FDMO6	-1.75887e-13	0
	FADRx2	0	8.85675e-13
	FALDH2	0	0
	FALDtex	0	0
	FALDtpp	0	0
	FALGTHLs	0	0
	G3PAT181	0	0.0070406
	G3PCabcpp	0	7.46945e-15
	G3PCtex	-8.96281e-14	0
	G3PD2	-0.0468091	-0.0468091
	G3PD5	0	1.29834e-12
	G3PD6	0	2.0679e-13
	FBA	-9.91782e-13	2.41987
	FBA3	0	2.41987
	G3PD7	0	6.48198e-13
	FE2abcpp	0	2.45569e-13
	FBP	0	-1.99428e-13
	G3PEabcpp	0	1.22089e-13
	FE2t2pp	0	-2.05744e-12
	G3PEtex	5.55248e-14	0
	G3PGabcpp	0	5.77665e-13
	G3PGtex	-3.09976e-14	0
	G3PIabcpp	0	1.3344e-28
	G3PItex	0	0
	FCI	0	0
	G3PSabcpp	0	0
	FE2t3pp	0	7.98323e-14
	G3PStex	0	0
	G3PT	0	7.5635e-13
	GGPTRCS	0	4.83647e-14
	GHBDHx	0	0
	GHMT2r	0.314721	0.314721
	G5SADs	0.0622016	0.0622016
	FE2tex	0.00449633	1000
	G5SD	0.0622016	0.0622016
	G6PDA	0	2.72371e-13
	GK1	0.0685023	0.0685023
	GLBRAN2	0	1000
	GLCATr	0	0
	G6PDH2r	0.999785	0.999785
	FE2tpp	0.00449633	0.00449633
	G6PP	0	-9.28915e-12
	G6Pt6_2pp	-2.89278e-14	0
	G6Ptex	-3.66202e-14	0
	GAL1PPpp	0	0
	GLCDpp	0	1.02181e-11
	FE3DCITabcpp	-3.15643e-14	0
	GLCNt2rpp	0	-7.49084e-13
	GAL1Ptex	0	0
	GALBDtex	0	0
	GALCTD	0	0
	GALCTLO	0	0
	GALCTND	0	0
	GLCNtex	0	0
	GLCP	0	998.962
	GLCP2	0	998.962
	GALCTNLt2pp	0	0
	FE3DCITtonex	-4.04863e-14	0
	GALCTNLtex	0	0
	GALCTNt2pp	0	0
	GALCTNtex	0	0
	GALCTt2rpp	0	0
	GLCRAL	0	0
	GLCRD	0	0
	GLCRt2rpp	0	0
	GALCTtex	0	0
	FE3DHBZR	0	0
	GALKr	3.06	3.06
	GALM2pp	-2.84956e-14	0
	GALS3	-1.41365e-14	0
	GLCRtex	0	0
	GLCS1	0.0446497	999.006
	GLCTR1	0.00236038	0.00236038
	GLCTR2	0.00236038	0.00236038
	GALT1	0.00236038	0.00236038
	FE3DHBZSabcpp	0	0
	GALTptspp	0	0
	GLCTR3	0.00236038	0.00236038
	FE3DHBZStonex	0	0
	GLCUR1Ptex	0	0
	GALTtex	0	0
	GLCURt2rpp	0	0
	GLCURtex	0	0
	GLCabcpp	0	0
	GALURt2rpp	0	0
	GALURtex	0	0
	GALUi	0.00944152	0.00944152
	GLCptspp	0	0
	FE3HOXR1	0	1.15888e-13
	GLCt2pp	0	0
	GALabcpp	0	-1.90597e-11
	FE3HOXR2	0	7.1716e-14
	GLCtex_copy1	-1000	0
	FE3HOXR3	0	2.03774e-12
	GLCtex_copy2	0	1000
	GLDBRAN2	0	1000
	FE3HOXUtex	0	5.6509e-12
	GLGC	0.0446497	999.006
	FE3HOXUtpp	0	6.96902e-12
	GLNS	0.503146	0.503146
	FE3HOXabcpp	0	6.75685e-12
	GLNTRS	0	6.02169e-13
	FE3HOXexs	0	5.62491e-12
	GLNabcpp	0	0
	GLNtex	0	0
	GLTPD	0	0
	GLU5K	0.0622016	0.0622016
	GLUABUTt7pp	0	1000
	GALt2pp	3.06	3.06
	GALtex	3.06	3.06
	GAM6Pt6_2pp	-2.47054e-14	0
	GAMAN6Ptex	-2.56527e-14	0
	GAMptspp	0	0
	GAMtex	0	0
	GAPD	4.98019	4.98019
	GLUCYS	6.45767e-05	6.45767e-05
	GLUDC	-6.10783e-13	2.69587e-11
	GLUDy	-2.41941	-2.41941
	GLUN	0	1.74925e-11
	GLUNpp	0	0
	GLUPRT	0.125993	0.125993
	GLUR	-0.00798579	-0.00798579
	GARFT	0.125218	0.125993
	FE3HOXtonex	0	6.5979e-12
	GART	0	0.000774921
	GLUSy	0	1.37819e-11
	GLUTRR	0.00154984	0.00154984
	GLUTRS	0.00154984	0.00154984
	GLUabcpp	0	1.97407e-11
	GBBTNtex	0	0
	GCALDD	0.000258307	0.000258307
	GDMANE	0	0
	GLUt2rpp	-1000	-1.47793e-12
	FE3Ri	0	1.13827e-12
	GLUt4pp	0	1000
	GLUtex	-2.68302e-13	0
	GDPDPK	0	2.03994e-11
	GDPMNH	0	1.04889e-11
	GLXCL	0	2.02433e-11
	FE3abcpp	0	3.57176e-11
	GLYALDtex	-3.21128e-13	0
	GDPMNP	0	9.49392e-12
	GDPTPDP	0	2.07223e-11
	GLYALDtpp	-3.74101e-13	0
	GDPtex	0	0
	FE3tex	-999.996	1.99152e-11
	GF6PTA	0.0206923	0.0206923
	GGGABADr	0	2.58976e-12
	GGGABAH	0	7.1999e-12
	GGPTRCO	0	7.1999e-12
	GLYAT	-1.4917e-12	9.35808e-11
	GLYBabcpp	0	1.64834e-11
	GLYBt2pp	0	0
	GLYBtex	0	0
	GLYC2Pabcpp	0	0
	GLYC2Ptex	-3.05816e-13	0
	GLYC3Pabcpp	0	-3.77713e-12
	FECRMR1	0	2.52342e-12
	GLYC3Pt6pp	0	-2.3664e-12
	GLYC3Ptex	-3.15908e-13	0
	GTPDPDP	0	6.07221e-12
	GLYCAt2rpp	-5.30942e-13	0
	GTPDPK	0	1.77987e-11
	FECRMR2	0	1.06584e-12
	GTPHs	0	5.19663e-12
	GLYCAtex	-5.06208e-13	0
	GLYCDx	0	4.12336e-11
	GLYCK	0	7.42346e-12
	GTPtex	0	0
	GUACYC	0	8.01683e-12
	GLYCK2	0	7.64399e-12
	FECRMR3	0	2.51803e-12
	GLYCL	0.016277	0.016277
	GLYCLTDx	0	2.0103e-11
	GLYCLTDy	0	4.29772e-12
	GUAD	0	9.46961e-13
	GUAPRT	0	8.31204e-12
	GUAt2pp	0	3.95651e-11
	GUAtex	-2.45208e-13	0
	GUAtpp	-1.90771e-11	0
	GUI1	-2.20659e-13	0
	GUI2	-2.21651e-13	0
	GUR1PPpp	0	0
	H2O2tex	0	0
	H2Otex	-513.983	-13.9853
	H2Otpp	-13.9911	-13.9911
	H2SO	0	1.35082e-12
	GLYCLTt2rpp	-1000	0
	GLYCLTt4pp	0	1000
	GLYCLTtex	-7.32115e-13	0
	GLYCTO2	0	0.000258307
	GLYCTO3	0	0.000258307
	GLYCTO4	0	0.000258307
	GLYCtex	-3.16074e-13	0
	GLYCtpp	-0.00185738	-0.00185738
	GLYK	0.00185738	0.00185738
	H2St1pp	0	3.24001e-12
	H2Stex	-4.24887e-13	0
	H2tex	0	0
	FECRMUtex	0	-1.30226e-12
	H2tpp	0	0
	FECRMUtpp	0	5.60573e-13
	HACD1	0.0906926	0.0906926
	HACD2	0.0906926	0.0906926
	HACD3	0.0906926	0.0906926
	HACD4	0.0906918	0.0906918
	HACD5	0.0906918	0.0906918
	HACD6	0.0788899	0.0788899
	GLYOX	0	5.46161e-13
	GLYOX3	0	1.08651e-13
	GLYTRS	0	1.91505e-14
	GLYt2pp_copy1	0	1000
	GLYt2pp_copy2	-1000	0
	HACD7	0.0765295	0.0765295
	HACD8	0.0140812	0.0140812
	HADPCOADH3	-4.10252e-14	0
	HBZOPT	6.45767e-05	6.45767e-05
	HCINNMt2rpp	0	0
	FECRMabcpp	0	-4.46051e-13
	HCINNMtex	0	0
	HCO3E	0.13538	0.13538
	HCYSMT	0	4.52e-15
	GLYt4pp	0	1000
	GLYtex	-1.40064e-13	0
	GMAND	0	0
	HCYSMT2	-1.71863e-15	0
	GMHEPAT	0.00944152	0.00944152
	FECRMexs	0	-1.29181e-13
	GMHEPK	0.00944152	0.00944152
	HDCAtexi	-5.00122e-15	0
	HDCEAtexi	-1.41093e-14	0
	HEMEOS	6.45767e-05	6.45767e-05
	HEPK1	0.00236038	0.00236038
	GMHEPPA	0.00944152	0.00944152
	GMPR	0	-1.7658e-13
	HEPK2	0.00236038	0.00236038
	HEPT1	0.00236038	0.00236038
	FECRMtonex	0	-1.38193e-13
	GMPS2	0.0685023	0.0685023
	FEENTERR1	0	-1.8007e-14
	GMPtex	0	0
	GND	0.999785	0.999785
	GNK	-1.57879e-14	-4.40107e-13
	HEPT2	0.00236038	0.00236038
	HEPT3	0.00236038	0.00236038
	HEPT4	0.00236038	0.00236038
	HETZK	0	0
	HEX1	0	-9.24167e-13
	HEX4	0	-6.72202e-13
	HEX7	0	-5.39725e-13
	GOFUCR	0	0
	GP4GH	0	0
	GPDDA1	0	0
	HEXt2rpp	-7.28062e-13	0
	FEENTERR2	0	-4.06625e-14
	GPDDA1pp	0	0
	GPDDA2	0	8.35821e-14
	FEENTERR3	0	-6.4094e-14
	GPDDA2pp	0	6.27749e-14
	HG2abcpp	0	0
	HG2t3pp	0	0
	FEENTERabcpp	-4.17717e-15	-4.85595e-13
	HG2tex	0	0
	GPDDA3	0	1.00098e-13
	GPDDA3pp	0	3.17841e-16
	HISTD	0.0266577	0.0266577
	FEENTERexs	-4.42116e-15	2.1825e-13
	HISTP	0.0266577	0.0266577
	HISTRS	0	0
	GPDDA4	0	1.25493e-13
	HISabcpp	0	-2.24074e-12
	FEENTERtex	0	-2.29874e-14
	GPDDA4pp	0	3.49904e-13
	FEENTERtonex	-4.40733e-15	-8.08895e-16
	GPDDA5	0	8.09814e-14
	GPDDA5pp	0	0
	HISt2rpp	-8.79601e-13	0
	HIStex	-1.30316e-14	0
	HKNDDH	0	0
	HKNTDH	0	0
	HMBS	0.00019373	0.00019373
	HMPK1	0	0
	HOMt2pp	0	6.99572e-15
	GRTT	0.000274234	0.000274234
	GRXR	0	0.0717748
	FEENTERtpp	0	-7.78567e-14
	GSNK	0	-7.69031e-13
	HOMtex	3.62448e-15	0
	GSNt2pp	1.05209e-14	0
	FEOXAMR1	0	1.47542e-13
	GSNtex	2.61934e-14	0
	FEOXAMR2	0	-1.44654e-13
	FEOXAMR3	0	-1.94595e-13
	GSPMDA	0	-1.3916e-13
	FEOXAMUtex	0	1.14989e-13
	GSPMDS	0	-2.83726e-13
	FEOXAMUtpp	0	1.96574e-13
	GTHOXtex	7.57289e-15	0
	HOPNTAL	0	0
	GTHOr	0	0.0717748
	FEOXAMabcpp	0	-3.92601e-14
	GTHPi	0	1.82366e-13
	HPPK2	0.000258307	0.000258307
	GTHRDHpp	0	-3.22942e-13
	FEOXAMexs	0	2.18612e-13
	GTHRDabc2pp	0	-1.35184e-13
	HPPPNDO	0	0
	HPPPNt2rpp	0	0
	FEOXAMtonex	0	5.10832e-13
	HPPPNtex	0	0
	HPYRI	-1000	0
	HPYRRx	0	1000
	HPYRRy	0	-1.91598e-10
	HSDy	-0.198397	-0.198397
	GTHRDabcpp	0	1.26695e-12
	GTHRDtex	1.03661e-12	0
	GTHS	6.45767e-05	6.45767e-05
	GTPCI	0.000258307	0.000258307
	GTPCII2	0.000129153	0.000129153
	FEROpp	0	249.999
	HSK	0.153134	0.153134
	HSST	0.0452631	0.0452631
	INStex	1.20042e-12	0
	FESD1s	0.00107551	0.00107551
	IPDDI	-0.00164453	0.000274234
	IPDPS	0	0.00191877
	HSTPT	0.0266577	0.0266577
	HXAND	0	-2.05234e-11
	HXAtex	1.66769e-12	0
	IPMD	0.126772	0.126772
	FESD2s	0	0
	IPPMIa	-0.126772	-0.126772
	FESR	0.00215101	0.00215101
	IPPMIb	-0.126772	-0.126772
	HXCT	0	-2.02329e-11
	LIPAabctex	0	-3.48753e-14
	HXPRT	0	-2.14032e-11
	HYD1pp	0	0
	IPPS	0.126772	0.126772
	ISETACabcpp	0	0
	ISETACtex	0	0
	K2L4Aabcpp	0	-4.96466e-14
	K2L4Aabctex	0	-4.89913e-14
	KARA1	-0.246011	-0.246011
	HYD2pp	0	0
	HYD3pp	0	0
	LIPOCT	0	8.68745e-07
	HYPOE	0	-1.15437e-11
	KARA2	0.0817506	0.0817506
	KAS14	0	-8.02848e-12
	KAS15	0	-7.58161e-12
	LIPOS	8.68745e-07	8.68745e-07
	KDOCT2	0.00708114	0.00708114
	KDOPP	0.00708114	0.00708114
	HYXNtex	2.53679e-12	0
	HYXNtpp	2.56945e-12	0
	Htex	-2.56935	997.426
	KDOPS	0.00708114	0.00708114
	LIPOt2pp	4.63482e-13	0
	KG6PDC	0	0
	Kabcpp	0	-2.82743e-11
	Kt2pp	0.0537724	0.0537724
	Kt3pp	0	-4.13294e-11
	Ktex	0.0537724	0.0537724
	L_LACD2	0	-9.62174e-12
	I2FE2SR	5.79215e-07	5.79163e-07
	I2FE2SS	7.90558e-05	7.90558e-05
	I2FE2SS2	7.2685e-05	7.2685e-05
	I2FE2ST	0	6.94996e-06
	I4FE4SR	7.2685e-05	7.2685e-05
	I4FE4ST	7.2685e-05	7.2685e-05
	ICDHyr	1.76768	1.76768
	ICHORS_copy1	-1000	0.000322884
	ICHORS_copy2	0	1000
	ICHORT	0.00019373	0.00019373
	ICL	0	-5.93423e-11
	ICYSDS	0.000511112	0.000511112
	IDOND	2.01549e-10	0
	IDOND2	0	-9.58341e-11
	IDONt2rpp	0	0
	L_LACD3	0	-1.23422e-11
	L_LACt2rpp	-6.89957e-13	0
	L_LACtex	4.22939e-12	0
	LA4NTpp	0	-1.9122e-14
	LACZ	0	0
	LACZpp	0	0
	LADGMDH	0	-2.07197e-12
	LALADGLUtex	1.62632e-12	0
	IDONtex	2.35271e-12	0
	IG3PS	0.0266577	0.0266577
	LALADGLUtpp	1.61017e-12	0
	LIPOtex	0	0
	LALALGLUtex	-4.05268e-16	0
	LALALGLUtpp	0	0
	IGPDH	0.0266577	0.0266577
	IGPS	0.0159948	0.0159948
	LPADSS	0.00236038	0.00236038
	ILETA	-0.0817506	-0.0817506
	ILETRS	0	0
	ILEabcpp	0	-3.07796e-11
	ILEt2rpp	6.7781e-11	0
	ILEtex	1.61306e-12	0
	IMPC	-0.152586	-0.152586
	LALDO2x	0	-1.54383e-12
	LALDO3	0	-1.25913e-11
	LALGP	0	-8.17759e-12
	LCADi	0	-1.25483e-11
	LCARR	0	-1.06375e-12
	LCARS	0	-1.717e-12
	IMPD	0.0685023	0.0685023
	IMPtex	8.36104e-13	0
	INDOLEt2pp	0	1000
	INDOLEt2rpp	8.36734e-13	1000
	INDOLEtex	8.21428e-13	0
	INOSTt4pp	0	0
	INSH	0	-2.05754e-11
	INSK	0	-2.29593e-11
	INSTtex	0	0
	LCTSt3ipp	0	-4.52724e-11
	LCTStex	7.09061e-13	0
	LCTStpp	0	-4.53327e-11
	INSt2pp_copy1	0	1000
	LDH_D	4.57272e-11	-2.5932e-11
	LPLIPAL1A120pp	0	-4.41599e-12
	LDH_D2	0	-3.13924e-11
	LEUTAi	0.126772	0.126772
	LEUTRS	0	0
	INSt2pp_copy2	-1000	0
	LEUabcpp	0	-3.12933e-11
	LPLIPAL1A140pp	0	-4.50382e-12
	LEUt2rpp	4.47503e-11	0
	LEUtex	1.20656e-12	0
	LYStex	1.14888e-12	0
	LYXI	1.70164e-12	0
	LGTHL	0	1.84188e-12
	LPLIPAL1A141pp	0	1.06476e-12
	LIPACabcpp	0	1.69015e-12
	LIPAHT2ex	0	1.47472e-15
	LIPAHTex	0	1.41888e-17
	LIPAMPL	0	0
	LIPATPT	0	0
	LIPAabcpp	0	-1.56869e-15
	LYXt2pp	0	0
	LYXtex	0	0
	M1PD	0	0
	MACPD	0	7.71715e-13
	MALCOAMT	5.79163e-07	5.79163e-07
	MALDDH	0	0
	MALDt2_2pp	0	0
	LPLIPAL1A160pp	0	1.85694e-13
	MALDtex	0	0
	MALS	0.000258307	0.000258307
	MALTATr	0	0
	MELIBt2pp	-1.21614e-14	2.33867e-12
	LPLIPAL1A161pp	0	1.97217e-13
	MELIBt3ipp	0	1.92808e-12
	MELIBtex	-2.12328e-14	0
	MALTHXabcpp	-5.96335e-15	0
	MALTHXtexi	-4.89186e-15	0
	MALTPTabcpp	0	0
	LPLIPAL1A180pp	0	9.69303e-13
	MALTPTtexi	0	0
	MEOHtex	-5.79163e-07	-5.79163e-07
	MEOHtrpp	-5.79163e-07	-5.79163e-07
	MEPCT	0.00191877	0.00191877
	MALTTRabcpp	0	0
	MALTTRtexi	0	0
	LPLIPAL1A181pp	0	2.7015e-13
	MALTTTRabcpp	0	0
	MALTTTRtexi	0	0
	MALTabcpp	0	0
	METAT	0.00247303	0.00247303
	METDabcpp	0	0
	METDtex	0	0
	METOX1s	0	3.55522e-13
	METOX2s	0	3.3491e-13
	MALTptspp	0	2.54824e-14
	MALTtexi	0	0
	LPLIPAL1E120pp	0	1.31625e-13
	MALt2_2pp	0	1.66588e-12
	MALt2_3pp	0	1.74119e-12
	METS	0.0456511	0.0456511
	METSOX1abcpp	0	0
	METSOX1tex	0	0
	MALt3pp	0	2.78226e-12
	METSOX2abcpp	0	0
	MALtex	4.19999e-14	0
	LPLIPAL1E140pp	0	4.24002e-13
	MAN1PT2	0	1.49931e-12
	MAN6PI	-9.39301e-15	-1.90051e-28
	LPLIPAL1E141pp	0	1.58539e-13
	MAN6Pt6_2pp	-5.92902e-15	0
	METSOX2tex	-1.93769e-14	0
	LPLIPAL1E160pp	0	1.64888e-13
	MAN6Ptex	0	0
	METSOXR1	0	3.5452e-13
	MANAO	0	5.53673e-14
	LPLIPAL1E161pp	0	1.38461e-13
	MANGLYCptspp	0	0
	MANGLYCtex	0	0
	METSOXR2	0	4.18283e-13
	METTRS	0	0
	LPLIPAL1E180pp	0	3.00915e-13
	METabcpp	-8.21071e-16	0
	METtex	1.94922e-17	0
	MANPGH	0	0
	MANptspp	0	0
	MANtex	0	0
	MCITD	0	7.43839e-13
	MG2t3_2pp	0.00238992	0.00238992
	LPLIPAL1E181pp	0	6.65671e-14
	MG2tex	0.00238992	0.00238992
	MG2tpp	0	9.98507e-13
	MCITL2	0	3.32955e-13
	MCITS	0	5.37841e-13
	MG2uabcpp	0	7.17409e-13
	LPLIPAL1G120pp	0	1.99316e-13
	MGSA	0	1.15533e-12
	MI1PP	0	0
	MICITDr	0	7.33824e-13
	MCOATA	0.00944268	0.00944268
	MCPST	0	0
	MINCYCtex	0	4.83684e-12
	LPLIPAL1G140pp	0	8.76289e-13
	MINCYCtpp	0	6.70954e-12
	MCTP1App	0.00175284	0.00331108
	MINOHPtexi	0	0
	MCTP1Bpp	0.000389487	0.000389487
	LPLIPAL1G141pp	0	1.4293e-13
	MCTP2App	0.000194888	0.000194888
	MDDCP1pp	0.00157764	0.00313588
	MDDCP2pp	0.000194888	0.000194888
	MDDCP3pp	0	0.00155824
	MLDCP1App	0.000175197	0.000175197
	MLDCP1Bpp	0	1.06192e-12
	MLDCP2App	0	1.79854e-12
	MLDCP2Bpp	0	2.04437e-12
	MLDCP3App	0.000389487	0.000389487
	MLDEP1pp	0.000389487	0.000389487
	MDDCP4pp	0	0.00155824
	MDDCP5pp	0	1.79854e-12
	LPLIPAL1G160pp	0	7.95778e-13
	MDDEP1pp	0	0.00155824
	MDDEP2pp	0	2.32799e-12
	MLDEP2pp	0	1.46265e-12
	MLTG1	0	0
	MLTG2	0	1.39261e-12
	MDDEP3pp	0	0.00155824
	MDDEP4pp	0	1.54939e-13
	LPLIPAL1G161pp	0	6.04865e-13
	MDH	1.74563	1.74569
	MLTG3	0	1.38745e-12
	MLTG4	0	9.42844e-13
	MDH2	0	1.21408e-12
	LPLIPAL1G180pp	0	9.37695e-13
	MDH3	0	1.83549e-12
	MLTG5	0	1.57426e-12
	MLTGY1pp	0	4.70718e-14
	MLTGY2pp	0	4.09032e-14
	MLTGY3pp	0	5.26067e-14
	MLTGY4pp	0	1.12476e-13
	ME1	0	1.07315e-12
	ME2	0	8.17501e-13
	MECDPDH5	0.00191877	0.00191877
	MECDPS	0.00191877	0.00191877
	MLTP1	1.26423e-13	0
	MLTP2	-9.69592e-14	0
	MLTP3	-1.06989e-13	0
	MMCD	0	6.83304e-13
	MMETt2pp	-2.37699e-15	0
	LPLIPAL1G181pp	0	4.49671e-13
	MMETtex	9.15132e-15	0
	MMM	0	5.67666e-13
	MOADSUx	0.000142474	0.000142474
	MOAT	0.00236038	0.00236038
	MN2t3pp	0	1.97068e-12
	LPLIPAL2A120	0	7.54655e-13
	MN2tpp	0.000190545	0.000190545
	MOAT2	0.00236038	0.00236038
	LPLIPAL2A140	0	2.25678e-13
	MOAT3C	0.00236038	0.00236038
	MN6PP	0	-5.87321e-13
	LPLIPAL2A141	0	3.35689e-14
	MNLptspp	-1.59697e-14	0
	MOBDabcpp	3.96727e-05	3.96727e-05
	MOBDtex	3.96727e-05	3.96727e-05
	LPLIPAL2A160	0	-2.66475e-13
	MOCDS	2.02707e-06	2.02707e-06
	MOCOS	3.76456e-05	3.76456e-05
	MOGDS	2.02707e-06	2.02707e-06
	MOHMT	0.000166799	0.000166799
	MOX	0.000350973	0.00041555
	MPTAT	7.12371e-05	7.12371e-05
	MPTG	0.00389545	0.00389545
	MNLtex	-8.01673e-16	0
	MNNH	5.89708e-15	0
	MNt2pp	0	1.7008e-12
	MNtex	0.000190545	0.000190545
	NDPK6	0	-9.60849e-13
	MPTG2	0.000194888	0.000194888
	MPTS	7.12371e-05	7.12371e-05
	MPTSS	0.000142474	0.000142474
	MSAR	0	4.5266e-14
	NDPK7	1.83722e-13	1.58933e-12
	NDPK8	-2.45552e-13	-1.58417e-12
	LPLIPAL2A161	0	5.68193e-14
	NH4tex	3.04243	3.04243
	NH4tpp	3.04243	3.04243
	NHFRBO	0	-8.02627e-14
	MSO3abcpp	-3.8253e-14	0
	MSO3tex	-2.23281e-13	0
	MTAN	0.00195294	0.00195294
	MTHFC	0.277868	0.277868
	MTHFD	0.277868	0.277868
	MTHFR2	0.0457157	0.0457157
	NI2abcpp	0	2.28724e-13
	NI2t3pp	0	2.85441e-12
	MTHTHFSs	0.000388039	0.000388039
	MTRPOX	0	0
	N2Otex	0	0
	NI2tex	8.89016e-05	8.89016e-05
	LPLIPAL2A180	0	-5.34029e-14
	NI2tpp	8.89016e-05	8.89016e-05
	NI2uabcpp	0	5.28711e-13
	N2Otpp	0	2.0561e-13
	NACODA	0	1.93964e-13
	NACtex	0	0
	NACtpp	0	0
	NADDP	0	3.41034e-13
	NADH10	0	-4.16461e-13
	NADH16pp	0	10.3084
	NMNAT	0	-1.70729e-13
	NMNDA	0	-2.07813e-13
	NMNN	0	-6.58887e-14
	NMNPtpp	1.17461e-13	0
	NADH17pp	0	10.3084
	NADH18pp	0	10.3084
	NMNt7pp	0	1.71343e-14
	LPLIPAL2A181	0	-6.55553e-14
	NMNtex	-1.26049e-16	0
	NNAM	0	3.22534e-14
	NADH5	0	-5.42932e-13
	NADH9	0	-6.97604e-14
	NADK	0.000129443	0.000129443
	NNATr	0.000659957	0.000659957
	NNDMBRT	0	0
	NADN	0	-4.9693e-14
	LPLIPAL2ATE120	0	-3.29188e-13
	NADPHQR2	0	-3.21528e-14
	NADPHQR3	0	8.23284e-14
	NNDPR	0.000659957	0.000659957
	NO2t2rpp	0	0
	NO2tex	0	0
	NADPHQR4	0	5.48999e-13
	NO3R1bpp	0	-5.09845e-13
	NADPPPS	0	1.44698e-12
	LPLIPAL2ATE140	0	0
	NADS1	0.000659957	0.000659957
	NADTRHD	0	-3.13795e-12
	NAMNPP	0	4.94442e-13
	NAt3_1p5pp	0	-6.46964e-13
	NO3R1pp	0	1.08539e-12
	NO3R2bpp	0	1.14848e-12
	NO3R2pp	0	-1.96202e-14
	NO3t7pp	0	0
	NO3tex	0	0
	NODOx	0	0
	NAt3_2pp	0	-3.04821e-12
	NAt3pp	0	1000
	NODOy	0	0
	NAtex	0	0
	LPLIPAL2ATE141	0	0
	NDPK1	-999.776	1000
	NDPK2	0.122894	0.122894
	NOVBCNtex	0	1.50883e-11
	NOVBCNtpp	0	2.69106e-11
	NOtex	0	0
	NDPK3	0.0474314	0.0474314
	NOtpp	-1.30135e-26	0
	NDPK4	0.00954345	0.00954345
	LPLIPAL2ATE160	0	0
	NDPK5	5.94762e-11	3.62569e-11
	NTD1	0	-1.11361e-11
	NTD10	0	-1.7215e-11
	NTD10pp	2.1586e-12	0
	LPLIPAL2ATE161	0	0
	NTD11	0	-1.09025e-11
	NTD11pp	0	0
	NTD12	0	-5.17076e-12
	NTD12pp	0	0
	NTD1pp	0	0
	NTD2	0	-1.78433e-11
	URIC	0	1.56597e-12
	NTD2pp	0	0
	LPLIPAL2ATE180	0	0
	NTD3	0	-5.82562e-12
	NTD3pp	0	0
	LPLIPAL2ATE181	0	0
	NTD4	0	2.03814e-11
	NTD4pp	0	0
	NTD9pp	0	0
	NTP1	0	-1.15331e-11
	NTP10	0	-2.27823e-11
	NTD5	0	-9.40826e-12
	LPLIPAL2ATG120	0	0
	NTD5pp	0	0
	NTP11	0	0
	NTP12	0	-5.28951e-14
	NTD6	0	-7.37643e-12
	LPLIPAL2ATG140	0	0
	NTD6pp	0	0
	NTD7	0	-8.09956e-12
	NTP3	0	-7.02881e-12
	NTP3pp	0	0
	NTD7pp	0	0
	NTP5	0	-1.45281e-11
	LPLIPAL2ATG141	0	0
	NTPP1	0	-1.86964e-11
	NTPP10	0	-6.55588e-12
	NTD8	0	-8.29993e-13
	NTD8pp	0	0
	NTD9	0	1.01054e-11
	NTPP11	0	1.29147e-12
	NTPP2	0	-1.33823e-11
	NTPP3	0	-5.83946e-12
	NTPP4	0	-7.54663e-12
	NTPP5	0	-1.1191e-11
	OPMEACPS	5.79163e-07	5.79163e-07
	LPLIPAL2ATG160	0	0
	ORNDC	0.0115873	0.0115873
	ORNabcpp	0	3.29916e-11
	NTPP6	0	2.81788e-12
	NTPP7	0	3.25029e-12
	NTPP8	0	8.25919e-12
	ORNtex	3.17925e-12	0
	LPLIPAL2ATG161	0	0
	OROTt2_2pp	0	0
	OROTtex	0	0
	ORPT	-0.09276	-0.09276
	NTPP9	0	-9.15364e-12
	NTPTP1	0	-2.04289e-11
	NTPTP2	0	4.93701e-12
	OXAMTC	0	-7.55586e-12
	LPLIPAL2ATG180	0	0
	OXCDC	0	0
	OXCOAHDH	0	0
	NTRIR2x	0	-2.52204e-12
	NTRIR3pp	0	-6.66702e-13
	NTRIR4pp	0	3.27261e-13
	OXDHCOAT	0	0
	P5CD	0	-1.04487e-11
	O16A4COLIPAabctex	0	-8.18695e-12
	LPLIPAL2ATG181	0	0
	O16A4Lpp	0	5.23429e-15
	P5CR	0.0622016	0.0622016
	PA120abcpp	0	1.47404e-12
	PA140abcpp	0	1.05819e-12
	PA141abcpp	0	5.72728e-12
	O16AP1pp	0	2.64432e-19
	O16AP2pp	0	2.64432e-19
	O16AP3pp	0	2.8536e-19
	O16AT	0	0
	O16AUNDtpp	0	0
	PA160abcpp	0	-8.45885e-13
	LPLIPAL2E120	0	5.00108e-13
	PA161abcpp	0	1.37106e-11
	PA180abcpp	0	2.46619e-12
	O16GALFT	0	0
	O16GLCT1	0	0
	O16GLCT2	0	0
	PA181abcpp	0	4.55123e-12
	LPLIPAL2E140	0	-1.21968e-12
	PACALDt2rpp	0	0
	PACALDtex	0	0
	PACCOAE	0	0
	O2Stex	0	0
	O2tex	5.9285	255.927
	O2tpp	5.9285	5.9285
	OAADC	0	7.15157e-12
	PACCOAL	3.39536e-12	0
	OBTFL	0	5.67884e-14
	LPLIPAL2E141	0	-3.51049e-12
	OCBT	0.0832316	0.0832316
	OCDCAtexi	4.52409e-13	0
	PANTS	0.000166799	0.000166799
	PAPA120	0	-7.87861e-12
	PAPA120pp	0	5.88655e-12
	PAPA140	0	-1.02085e-11
	OCDCEAtexi	2.06289e-13	0
	OCTAtex	0	0
	OCTDPS	0.00019373	0.00019373
	OCTNLL	0	8.68745e-07
	PAPA140pp	0	2.19945e-12
	LPLIPAL2E160	0	-2.6528e-12
[truncated: 585 more rows]

## Sheet: N-Acetyl glucosamine (GlcN)
	FVA profile of E. coli iJO1366 GSMN simulated with N-acetylglucosamine (GlcN) as the sole carbon source
	Reaction abbreviation	minimum	maximum
	EX_cm_e	0	0
	EX_cmp_e	0	0
	EX_co2_e	5.90613	5.90613
	EX_cobalt2_e	-6.42856e-06	-6.42856e-06
	DM_4crsol_c	5.97321e-05	5.97321e-05
	DM_5drib_c	6.18749e-05	6.18749e-05
	DM_aacald_c	0	0
	DM_amob_c	5.35714e-07	5.35714e-07
	DM_mththf_c	0.000358928	0.000358928
	EX_colipa_e	0	1.68057e-15
	DM_oxam_c	0	1.37123e-13
	EX_glc__D_e	0	2.74507e-14
	EX_glcn_e	0	5.86422e-14
	BIOMASS_Ec_iJO1366_WT_53p95M	0.267857	0.267857
	EX_glcr_e	0	0
	EX_colipap_e	0	9.43333e-16
	EX_glcur_e	0	0
	EX_glcur1p_e	0	0
	BIOMASS_Ec_iJO1366_core_53p95M	0	4.50171e-15
	EX_12ppd__R_e	0	7.06654e-14
	EX_gln__L_e	0	4.13039e-14
	EX_cpgn_e	0	0
	EX_glu__L_e	0	4.74007e-14
	EX_gly_e	0	2.23326e-13
	EX_glyald_e	0	6.37122e-14
	EX_glyb_e	0	0
	EX_glyc_e	0	9.99292e-14
	EX_12ppd__S_e	0	1.03455e-13
	EX_14glucan_e	0	3.73475e-15
	EX_cpgn_un_e	0	0
	EX_15dap_e	0	4.19502e-14
	EX_glyc__R_e	0	1.09864e-13
	EX_glyc2p_e	0	8.42874e-14
	EX_23camp_e	0	2.35265e-14
	EX_23ccmp_e	0	0
	EX_23cgmp_e	0	0
	EX_23cump_e	0	0
	EX_23dappa_e	0	0
	EX_26dap__M_e	0	6.87411e-14
	EX_glyc3p_e	0	1.21525e-13
	EX_glyclt_e	0	3.15958e-13
	EX_gmp_e	0	3.07373e-14
	EX_gsn_e	0	1.8374e-14
	EX_gthox_e	0	1.42279e-14
	EX_gthrd_e	0	2.14281e-14
	EX_gtp_e	0	0
	EX_gua_e	0	4.29255e-14
	EX_h_e	-997.619	2.3766
	EX_h2_e	0	1.21218e-12
	EX_h2o_e	10.0035	510.001
	EX_h2o2_e	-3.1737e-14	0
	EX_h2s_e	0	1.51321e-13
	EX_hacolipa_e	0	1.6939e-15
	EX_halipa_e	0	-1.42139e-17
	EX_hdca_e	0	0
	EX_hdcea_e	0	0
	EX_hg2_e	0	0
	EX_his__L_e	0	-1.3382e-14
	EX_2ddglcn_e	0	4.15935e-14
	EX_34dhpac_e	0	0
	EX_3amp_e	0	4.33252e-14
	EX_3cmp_e	0	0
	EX_3gmp_e	0	4.07212e-14
	EX_3hcinnm_e	0	0
	EX_3hpp_e	0	8.34278e-14
	EX_3hpppn_e	0	4.6745e-14
	EX_hom__L_e	0	1.05051e-13
	EX_hxa_e	0	1.40566e-14
	EX_hxan_e	0	6.76739e-14
	EX_idon__L_e	0	1.23273e-14
	EX_3ump_e	0	4.37199e-14
	EX_4abut_e	0	8.39933e-14
	EX_4hoxpacd_e	0	0
	EX_5dglcn_e	0	8.48643e-14
	EX_5mtr_e	0.00180643	0.00180643
	EX_LalaDglu_e	0	0
	EX_ile__L_e	0	4.2103e-14
	EX_imp_e	0	2.35374e-14
	EX_indole_e	0	4.52821e-14
	EX_inost_e	0	0
	EX_ins_e	0	2.35221e-14
	EX_isetac_e	0	0
	EX_k_e	-0.0497383	-0.0497383
	EX_LalaDgluMdap_e	0	1.99358e-14
	EX_LalaDgluMdapDala_e	0	1.78502e-14
	EX_LalaLglu_e	0	0
	EX_kdo2lipid4_e	0	2.0194e-15
	EX_ac_e	0	1.09139e-13
	EX_crn_e	0	0
	EX_acac_e	0	0
	EX_acald_e	0	1.05705e-13
	EX_lac__D_e	0	1.14494e-13
	EX_lac__L_e	0	1.16404e-13
	EX_crn__D_e	0	0
	EX_lcts_e	0	3.51719e-14
	EX_acgal_e	0	0
	EX_acgal1p_e	0	0
	EX_acgam_e	0	0
	EX_leu__L_e	0	5.92311e-14
	EX_csn_e	0	5.32719e-14
	EX_acgam1p_e	0	3.63714e-14
	EX_acmana_e	0	4.50145e-14
	EX_acmum_e	0	3.9895e-14
	EX_lipa_e	0	2.30226e-15
	EX_cu_e	0	0
	EX_lipa_cold_e	0	2.76309e-15
	EX_acnam_e	0	0
	EX_acolipa_e	0	1.75073e-15
	EX_cu2_e	-0.000180536	-0.000180536
	EX_acser_e	0	3.20439e-14
	EX_ade_e	0	7.95546e-14
	EX_adn_e	0	5.21555e-14
	EX_adocbl_e	0	0
	EX_ag_e	0	0
	EX_lipoate_e	0	0
	EX_lys__L_e	0	6.55198e-14
	EX_lyx__L_e	0	9.21416e-14
	EX_mal__D_e	0	0
	EX_agm_e	0	3.68685e-14
	EX_akg_e	0	8.00191e-14
	EX_cyan_e	0	0
	EX_ala_B_e	0	1.51077e-13
	EX_ala__D_e	0	1.05476e-13
	EX_ala__L_e	0	1.27262e-13
	EX_alaala_e	0	5.76473e-14
	EX_all__D_e	0	5.77316e-14
	EX_alltn_e	0	1.11138e-13
	EX_amp_e	0	3.78894e-14
	EX_anhgm_e	0	9.90432e-15
	EX_arab__L_e	0	-6.31341e-30
	EX_mal__L_e	0	1.2335e-13
	EX_malt_e	0	1.8919e-14
	EX_malthx_e	0	1.02116e-14
	EX_maltpt_e	0	0
	EX_malttr_e	0	0
	EX_maltttr_e	0	0
	EX_man_e	0	0
	EX_cynt_e	0	0
	EX_man6p_e	0	0
	EX_manglyc_e	0	0
	EX_melib_e	0	0
	EX_cys__D_e	0	0
	EX_meoh_e	5.35714e-07	5.35714e-07
	EX_met__D_e	0	0
	EX_arbt_e	0	0
	EX_arbtn_e	0	0
	EX_arbtn_fe3_e	0	0
	EX_met__L_e	0	0
	EX_cys__L_e	0	4.53735e-15
	EX_metsox_R__L_e	0	3.53508e-14
	EX_metsox_S__L_e	0	3.52009e-14
	EX_mg2_e	-0.00221062	-0.00221062
	EX_mincyc_e	0	0
	EX_minohp_e	0	0
	EX_mmet_e	0	3.61015e-14
	EX_arg__L_e	0	4.23709e-14
	EX_ascb__L_e	0	0
	EX_asn__L_e	0	7.84363e-14
	EX_aso3_e	0	0
	EX_asp__L_e	0	1.34296e-13
	EX_btn_e	0	1.12324e-14
	EX_but_e	0	0
	EX_mn2_e	-0.00017625	-0.00017625
	EX_mnl_e	0	0
	EX_mobd_e	-3.66964e-05	-3.66964e-05
	EX_mso3_e	0	0
	EX_n2o_e	0	0
	EX_na1_e	2.76257e-19	0
	EX_nac_e	0	0
	EX_nh4_e	-0.00417883	-0.00417883
	EX_butso3_e	0	0
	EX_ca2_e	-0.00132643	-0.00132643
	EX_cbi_e	0	0
	EX_cytd_e	0	3.14685e-14
	EX_cbl1_e	-5.97321e-05	-5.97321e-05
	EX_cd2_e	0	0
	EX_cgly_e	0	6.51676e-14
	EX_ni2_e	-8.22321e-05	-8.22321e-05
	EX_nmn_e	0	5.52957e-15
	EX_no_e	0	0
	EX_no2_e	0	0
	EX_no3_e	0	0
	EX_novbcn_e	0	0
	EX_o16a4colipa_e	0	0
	EX_o2_e	-255.36	-5.36113
	EX_o2s_e	0	0
	EX_ocdca_e	0	3.84644e-15
	EX_ocdcea_e	0	1.65498e-14
	EX_octa_e	0	0
	EX_orn_e	0	4.97128e-14
	EX_orot_e	0	0
	EX_pacald_e	0	0
	EX_peamn_e	0	0
	EX_phe__L_e	0	3.54889e-14
	EX_pheme_e	0	6.48729e-15
	EX_chol_e	0	0
	EX_chtbs_e	0	2.18772e-14
	EX_cit_e	0	6.15517e-14
	EX_cl_e	-0.00132643	-0.00132643
	EX_pi_e	-0.248342	-0.248342
	EX_dad_2_e	0	7.26369e-16
	EX_pnto__R_e	0	0
	EX_ppa_e	0	0
	EX_damp_e	0	0
	EX_ppal_e	0	0
	EX_dca_e	0	0
	EX_pppn_e	0	0
	EX_ppt_e	0	0
	EX_dcmp_e	0	0
	EX_pro__L_e	0	5.7468e-14
	EX_dcyt_e	0	2.69854e-14
	EX_progly_e	0	5.84186e-14
	EX_psclys_e	0	1.80604e-14
	EX_ddca_e	0	0
	EX_pser__L_e	0	0
	EX_ptrc_e	0	4.76314e-14
	EX_dgmp_e	0	3.85547e-14
	EX_dgsn_e	0	1.61288e-14
	EX_val__L_e	0	2.62106e-14
	EX_xan_e	0	7.25335e-14
	EX_dha_e	0	1.1168e-13
	EX_xmp_e	0	1.53573e-14
	EX_dimp_e	0	2.98468e-14
	EX_din_e	0	3.52573e-14
	EX_xtsn_e	0	3.55786e-14
	EX_pydam_e	0	0
	EX_xyl__D_e	0	7.67566e-14
	EX_xylu__L_e	0	7.63426e-14
	EX_zn2_e	-8.67856e-05	-8.67856e-05
	12DGR120tipp	0	6.80523e-13
	12DGR140tipp	0	2.32368e-13
	12DGR141tipp	0	5.21573e-13
	12DGR160tipp	0	3.89508e-13
	12DGR161tipp	0	5.73396e-13
	12DGR180tipp	0	6.61188e-13
	EX_pydx_e	0	1.93517e-14
	EX_pydxn_e	0	2.15242e-14
	EX_pyr_e	0	1.11694e-13
	EX_quin_e	0	3.48951e-14
	EX_r5p_e	0	0
	EX_rfamp_e	0	0
	EX_rib__D_e	0	3.28743e-14
	EX_rmn_e	0	1.81705e-14
	EX_sbt__D_e	0	-5.8879e-30
	EX_sel_e	0	0
	EX_ser__D_e	0	0
	EX_ser__L_e	0	1.01173e-13
	EX_skm_e	0	5.13069e-14
	12DGR181tipp	0	6.81476e-13
	12PPDRtex	-4.30041e-14	0
	12PPDRtpp	-5.91866e-14	0
	EX_dms_e	0	0
	12PPDStex	-6.60919e-14	0
	12PPDStpp	-7.6152e-14	0
	14GLUCANabcpp	0	0
	EX_slnt_e	0	0
	EX_so2_e	0	0
	EX_so3_e	0	0
	EX_dmso_e	0	0
	EX_so4_e	-0.0674954	-0.0674954
	EX_spmd_e	0	2.14495e-14
	EX_succ_e	0	8.99186e-14
	14GLUCANtexi	-1.49268e-14	0
	23CAMPtex	0	0
	23CCMPtex	0	0
	EX_sucr_e	0	1.76428e-14
	EX_sulfac_e	0	0
	23CGMPtex	0	0
	EX_tartr__D_e	0	0
	23CUMPtex	0	0
	EX_dopa_e	0	0
	23DAPPAt2pp	0	0
	23DAPPAtex	0	0
	23PDE2pp	0	0
	23PDE4pp	0	0
	EX_tartr__L_e	0	0
	EX_taur_e	0	0
	EX_tcynt_e	0	0
	23PDE7pp	0	0
	23PDE9pp	0	0
	EX_doxrbcn_e	0	0
	26DAHtex	0	0
	2AGPA120tipp	0	3.56161e-13
	EX_thm_e	0	5.59433e-15
	EX_thr__L_e	0	4.22358e-14
	EX_dtmp_e	0	3.417e-14
	EX_thrp_e	0	0
	2AGPA140tipp	0	1.12169e-13
	2AGPA141tipp	0	8.1377e-13
	EX_thym_e	0	6.2832e-14
	EX_dump_e	0	2.85955e-14
	EX_thymd_e	0	3.94438e-14
	2AGPA160tipp	0	2.16405e-13
	2AGPA161tipp	0	8.55964e-13
	EX_tma_e	0	0
	EX_duri_e	0	4.53761e-14
	EX_tmao_e	0	0
	EX_tre_e	0	2.12249e-14
	EX_trp__L_e	0	1.49257e-14
	2AGPA180tipp	0	2.66841e-13
	2AGPA181tipp	0	8.03589e-13
	2AGPE120tipp	0	2.96744e-13
	2AGPE140tipp	0	1.3008e-12
	2AGPE141tipp	0	9.22668e-13
	2AGPE160tipp	0	4.36862e-13
	EX_tsul_e	0	0
	EX_eca4colipa_e	0	6.2154e-13
	EX_ttdca_e	0	1.29929e-14
	2AGPE161tipp	0	2.7893e-13
	2AGPE180tipp	0	1.36853e-12
	2AGPE181tipp	0	4.48753e-13
	2AGPEAT120	0	1.98356e-12
	EX_ttdcea_e	0	2.04865e-14
	EX_enlipa_e	0	8.04002e-16
	2AGPEAT140	0	4.51568e-13
	2AGPEAT141	0	3.30594e-13
	2AGPEAT160	0	1.10199e-13
	EX_ttrcyc_e	0	0
	EX_enter_e	0	8.98026e-15
	2AGPEAT161	0	2.40424e-13
	EX_etha_e	0	1.24869e-13
	2AGPEAT180	0	4.2697e-13
	2AGPEAT181	0	8.58465e-13
	EX_tungs_e	-1.68787e-15	0
	EX_tym_e	0	0
	2AGPG120tipp	0	4.48007e-13
	EX_ethso3_e	0	1.03779e-13
	2AGPG140tipp	2.79105e-19	5.1148e-13
	2AGPG141tipp	0	1.06221e-12
	2AGPG160tipp	0	1.30621e-12
	2AGPG161tipp	0	1.50278e-12
	EX_tyr__L_e	0	1.83804e-14
	EX_tyrp_e	0	0
	EX_uacgam_e	0	1.61628e-14
	EX_udpacgal_e	0	0
	EX_udpg_e	0	0
	2AGPG180tipp	0	5.13166e-13
	2AGPG181tipp	0	1.58247e-12
	2AGPGAT120	0	7.31496e-13
	EX_udpgal_e	0	0
	EX_etoh_e	0	9.33762e-14
	EX_udpglcur_e	0	2.59403e-14
	2AGPGAT140	0	2.49287e-13
	2AGPGAT141	0	9.30171e-13
	2AGPGAT160	0	4.51109e-13
	2AGPGAT161	0	8.74302e-13
	EX_ump_e	0	1.85791e-14
	2AGPGAT180	0	2.62758e-13
	EX_f6p_e	0	5.16258e-14
	2AGPGAT181	0	4.05201e-13
	EX_ura_e	0	1.15938e-13
	2DGULRGx	0	0
	EX_urea_e	0	3.98249e-13
	2DGULRGy	0	0
	EX_fald_e	0	0
	2DGULRx	0	0
	2DGULRy	0	0
	EX_uri_e	0	3.4832e-14
	2MAHMP	0	1.22862e-12
	34dhpactex	0	0
	EX_fe2_e	-1000	-0.00415901
	3AMACHYD	0	5.21888e-13
	3AMPtex	-3.81811e-30	0
	3CMPtex	0	0
	3GMPtex	0	0
	EX_fe3_e	-5.59777e-12	999.996
	3HAD100	0	6.01377e-13
	EX_fe3dcit_e	0	-2.27212e-14
	3HAD120	0	1.13602e-12
	5DOAN	6.18749e-05	6.18749e-05
	EX_fe3dhbzs_e	0	1.65263e-14
	5MTRtex	-0.00180643	-0.00180643
	5MTRtpp	0.00180643	0.00180643
	3HAD121	0	1.80257e-13
	3HAD140	0	1.17238e-12
	A5PISO	0.0065499	0.0065499
	EX_fe3hox_e	0	0
	AACPS1	0.0021833	0.0021833
	AACPS2	-9.3779e-13	1.1603e-12
	3HAD141	0	2.64475e-13
	EX_fe3hox_un_e	0	6.53802e-13
	AACPS3	0.0324916	0.0324916
	AACPS4	0.0252718	0.0252718
	AACPS5	0.0130248	0.0130248
	3HAD160	0	1.17987e-12
	AACPS6	0	1.18066e-12
	EX_fecrm_e	-4.34378e-13	0
	AACPS7	0.0109165	0.0109165
	3HAD161	0	1.33644e-12
	AACPS8	3.70306e-16	4.9047e-13
	EX_fecrm_un_e	0	-6.30997e-29
	AACPS9	0	8.03572e-07
	3HAD180	0	6.71015e-13
	3HAD181	0	8.81625e-13
	AACTOOR	0	1.14356e-12
	AADDGT	0	4.77995e-15
	AAMYL	0	0
	AAMYLpp	0	0
	AB6PGH	0	0
	ABTA	0	2.19611e-12
	ABUTD	0	6.09292e-13
	3HAD40	0	5.13972e-13
	3HAD60	0	3.60648e-13
	3HAD80	0	3.60648e-13
	3HCINNMH	0	0
	3HPPPNH	0	0
	ABUTt2pp	0	1000
	EX_feenter_e	0	-5.74099e-15
	ABUTtex	7.36201e-15	0
	3HPPtex	-9.00046e-14	0
	3HPPtpp	0	1.0649e-13
	ACACCT	0	0
	ACACT1r	0.0838887	0.0838887
	3KGK	0	0
	ACACT2r	0.0838887	0.0838887
	EX_feoxam_e	-4.02462e-13	0
	ACACT3r	0.0838887	0.0838887
	ACACT4r	0.0838879	0.0838879
	3NTD2pp	-2.05341e-14	0
	3NTD4pp	-3.78682e-14	0
	EX_feoxam_un_e	0	0
	ACACT5r	0.0838879	0.0838879
	EX_for_e	0	1.10912e-12
	ACACT6r	0.0729714	0.0729714
	3NTD7pp	-2.36972e-14	0
	3NTD9pp	-2.44327e-14	0
	EX_fru_e	0	0
	3OAR100	0	2.88496e-13
	ACACT7r	0.0707881	0.0707881
	EX_frulys_e	0	0
	ACACT8r	-0.0130248	-0.0130248
	ACACt2pp	0	0
	ACACtex	0	0
	3OAR120	0	1.44282e-12
	3OAR121	0	3.30594e-13
	3OAR140	0.0087332	0.0087332
	ACALD	-1.40124e-12	4.77596e-12
	3OAR141	0	2.76151e-13
	EX_fruur_e	0	9.35211e-14
	3OAR160	0	1.27845e-12
	ACALDtex	-4.90419e-14	0
	EX_fuc__L_e	0	4.19612e-14
	3OAR161	0	1.08803e-12
	EX_fum_e	0	1.42002e-13
	ACALDtpp	-1.47238e-13	0
	3OAR180	-1.26085e-17	3.91576e-13
	EX_fusa_e	0	0
	ACANTHAT	0	1.44435e-14
	3OAR181	0	8.03634e-13
	ACBIPGT	0	0
	EX_g1p_e	0	3.56401e-14
	ACCOAC	0.00874312	0.00874312
	3OAR40	0	3.0054e-13
	EX_g3pc_e	0	5.5099e-14
	3OAR60	0	4.28988e-13
	ACCOAL	0	1000
	ACGAL1PPpp	0	0
	3OAR80	0	-1.86335e-12
	EX_g3pe_e	0	-1.98037e-13
	ACGAL1Ptex	0	0
	ACGALtex	0	0
	ACGAM1PPpp	-3.41317e-14	0
	3OAS100	0	-2.08217e-12
	ACGAM1Ptex	-3.65694e-14	0
	ACGAMK	-1.52739e-14	-5.6259e-13
	ACGAMT	0	-3.48061e-15
	3OAS120	0	-7.59125e-13
	3OAS121	0	-2.31416e-13
	3OAS140	0.0087332	0.0087332
	ACGAptspp	0	0
	EX_g3pg_e	0	2.66608e-14
	ACGAtex	0	0
	ACGK	0.0877054	0.0877054
	ACGS	0.0877054	0.0877054
	3OAS141	0	2.28408e-13
	3OAS160	0	9.33647e-13
	3OAS161	0	9.13741e-13
	ACHBS	0.0756176	0.0756176
	EX_g3pi_e	0	0
	3OAS180	9.4564e-18	1.69754e-13
	ACKr	-998.881	0.158462
	EX_g3ps_e	0	5.03834e-14
	ACLS	0.227555	0.227555
	ACM6PH	-1.3795e-13	1.00872e-13
	ACMAMUT	0	5.92859e-15
	3OAS181	0	8.69967e-13
	EX_g6p_e	0	4.53194e-14
	3OAS60	0	3.11542e-13
	ACMANAptspp	0	0
	EX_gal_e	0	2.08796e-14
	ACMANAtex	0	0
	ACMUMptspp	0	0
	3OAS80	0	2.43637e-13
	3OXCOAT	0	0
	ACMUMtex	0	0
	EX_gal_bD_e	0	2.08796e-14
	ACNAMt2pp	-8.84153e-13	0
	3PEPTabcpp	-5.46442e-13	6.9611e-14
	3PEPTtex	-4.49988e-13	0
	3UMPtex	0	0
	EX_gal1p_e	0	6.94203e-14
	42A12BOOXpp	0	0
	ACNAMtex	-8.31878e-13	0
	ACNML	-8.29711e-13	0
	ACOAD1f	-0.0838887	-0.0838887
	4HOXPACDtex	0	0
	4HTHRS	0	3.39924e-14
	ACOAD2f	-0.0838887	-0.0838887
	EX_galct__D_e	0	4.86168e-14
	ACOAD3f	-0.0838887	-0.0838887
	ACOAD4f	-0.0838879	-0.0838879
	4PCP	0	1.00627e-13
	4PCPpp	0	9.90834e-14
	ACOAD5f	-0.0838879	-0.0838879
	4PEPTabcpp	0	8.26485e-13
	EX_galctn__D_e	0	2.61986e-14
	4PEPTtex	-3.34246e-13	0
	5DGLCNR	0	0
	ACOAD6f	-0.0729714	-0.0729714
	ACOAD7f	-0.0455164	-0.0455164
	ACOAD8f	0	2.71351e-13
	ACOATA	-8.18765e-12	2.81178e-13
	5DGLCNt2rpp	-2.47924e-12	0
	5DGLCNtex	-1.49714e-12	0
	ACODA	0.0877054	0.0877054
	EX_galctn__L_e	0	-3.17505e-14
	ACOLIPAabctex	0	1.92294e-15
	ACONIs	0	0
	EX_galt_e	0	0
	ACONMT	0	0
	ACONTa	1.58602	1.58602
	ACONTb	1.58602	1.58602
	ACOTA	-0.0877054	-0.0877054
	ACPPAT120	0	6.45341e-13
	AGM4PCPpp	0	1.18476e-13
	AGM4PH	0	1.5786e-13
	AGM4Pt2pp	0	1.52859e-13
	AGMH	0	1.38956e-13
	ACPPAT140	0	1.15799e-12
	EX_galur_e	0	5.93696e-14
	ACPPAT141	0	3.92305e-13
	ACPPAT160	0	0.0162458
	AGMHE	0.0087332	0.0087332
	AGMT	0	5.4519e-13
	ACPPAT161	0	0.0126359
	AGMt2pp	0	5.26419e-14
	EX_gam_e	-2.81	-2.81
	AGMtex	-3.65808e-13	0
	ACPPAT180	0	1.70985e-12
	ACPPAT181	0	0.0065124
	ACPS1	0	5.6255e-15
	AGPAT120	0	2.09712e-13
	AGPAT140	0	6.6191e-13
	EX_gam6p_e	0	3.51208e-14
	ACS	0	999.039
	ACSERtex	-1.12145e-12	0
	AGPAT141	0	5.35042e-12
	EX_gbbtn_e	0	0
	ACSERtpp	-5.30057e-16	-2.06139e-13
	AGPAT160	0.0162458	0.0162458
	EX_gdp_e	0	0
	AGPAT161	0.0126359	0.0126359
	AGPAT180	0	2.8279e-11
	AGPAT181	0.0065124	0.0065124
	AGPR	-0.0877054	-0.0877054
	ACt2rpp	-1000	0
	ACt4pp	0	1000
	ACtex	-1.98105e-12	0
	ADA	0	2.49095e-11
	ADCL	0.000238928	0.000238928
	AGt3	0	0
	AHCYSNS	0.000358928	0.000358928
	ADCS	0.000238928	0.000238928
	AICART	0.141139	0.141139
	AMALT3	0	0
	AIRC2	0.116481	0.116481
	AIRC3	-0.116481	-0.116481
	AKGDH	1.29455	1.29455
	AKGt2rpp	-9.30193e-13	0
	AKGtex	-1.27753e-12	0
	ALAALAD	0	3.43532e-11
	ALAALAabcpp	0.000882588	0.000882588
	ADD	0	2.15565e-11
	ADEt2rpp	-1.91637e-12	0
	ADEtex	-8.21397e-13	0
	ADK1	-1000	1000
	ADK3	-1000	999.792
	ADK4	1.87845e-11	0
	ADMDC	0.00180643	0.00180643
	ADNCYC	0	5.15554e-12
	ADNK1	0	0.00222723
	ALAALAr	0.0065041	0.0065041
	ALAALAtex	8.92359e-14	0
	ALAGLUE	0	-1.0792e-12
	ALAR	0.0065041	0.0065041
	ADNUC	0	-1.10556e-11
	ADNt2pp_copy1	0	1000
	ADNt2pp_copy2	-1000	0
	ADNtex	-4.27958e-13	0
	ADOCBIK	0	0
	ADOCBLS	0	0
	ALATA_D2	0	6.12648e-11
	ALATA_L	-1000	999.743
	ALATA_L2	0	5.04649e-11
	ALATRS	0	1.6355e-12
	ALAabcpp	0	-1.52434e-11
	ALAt2pp_copy1	0	1000
	ADOCBLabcpp	0	0
	ADOCBLtonex	0	0
	ALAt2pp_copy2	-1000	0
	AMALT4	0	0
	ALAt4pp	0	1000
	ALAtex	-3.92539e-12	0
	ALCD19	1.32489e-12	0
	ALCD2x	1.21761e-12	0
	ADPRDP	0	-8.94375e-12
	ADPT	0	0.00222723
	ADSK	0.0663902	0.0663902
	ADSL1r	0.0777755	0.0777755
	ADSL2r	0.116481	0.116481
	ADSS	0.0777755	0.0777755
	AGDC	0	-2.3446e-13
	ALDD19xr	0	0
	ALDD2x	0	2.21521e-11
	AMANAPEr	-8.40544e-15	0
	ALDD2y	0	4.87865e-12
	ALDD3y	0	0
	ALDD4	0	0
	AGM3PA	0	-3.13195e-13
	AGM3PApp	0	3.57361e-12
	AGM3PH	0	2.13862e-12
	AGM3Pt2pp	0	4.01941e-12
	AGM4PA	0	3.91634e-12
	ALLK	0	0
	ALLPI	0	0
	ALLTAMH	0	2.80605e-12
	ALLTN	0	2.37857e-12
	ALLTNt2rpp	2.49736e-12	0
	AGM4PApp	0	2.07773e-12
	AGM4PCP	0	2.57581e-12
	ALLTNtex	-7.80274e-13	0
	AMANK	-2.85241e-13	0
	ALLULPE	9.21584e-14	0
	AMAOTr	5.35714e-07	5.35714e-07
	ALLabcpp	7.95097e-13	0
	ALLtex	7.95097e-13	0
	AMMQLT8	5.97321e-05	5.97321e-05
	ALPATE160pp	0	0
	ASCBptspp	0	0
	ASCBtex	0	0
	ALPATG160pp	0	0
	AMPMS2	5.97321e-05	5.97321e-05
	ALR2	0	4.59652e-13
	ALR4x	0	1.18598e-12
	ASNN	0	1.85408e-11
	ASNNpp	0	8.59659e-13
	AMPN	0	1.12112e-11
	ASNS1	0	6.84173e-12
	ALTRH	9.19176e-13	0
	AM3PA	0	3.23834e-13
	ASNS2	0.0627406	0.0627406
	AMPTASECG	-1.74512e-13	2.61521e-13
	AM4PA	-6.71119e-13	1.8502e-12
	ASNTRS	0	-2.44065e-11
	AM4PCP	0	5.39442e-13
	AMALT1	0	0
	ASNabcpp	0	3.61431e-11
	ASNt2rpp	5.18755e-12	0
	ASNtex	-2.50403e-12	0
	AMALT2	0	0
	ASO3t8pp	0	0
	AMPTASEPG	1.04055e-12	0
	ASO3tex	0	0
	ASP1DC	0.000154286	0.000154286
	AMPtex	-1.4344e-13	0
	ASPCT	0.085801	0.085801
	ANHGMtex	2.04097e-13	0
	ASPK	0.280216	0.280216
	ASPO3	0	1.72985e-11
	ANHMK	4.5104e-14	4.68643e-13
	ASPO4	0	2.79447e-11
	ASPO5	0	-5.83377e-12
	ANPRT	0.0147948	0.0147948
	ASPO6	0.000610446	0.000610446
	ANS	0.0147948	0.0147948
	AOBUTDs	0	-9.32777e-12
	AOXSr2	5.35714e-07	5.35714e-07
	ASPT	0	-2.17065e-11
	CAT	0	0
	ASPTA	-0.763507	-0.763507
	AP4AH	0	-8.08279e-12
	ASPTRS	0	-1.55589e-12
	CAt6pp	-1000	-0.00132643
	CBIAT	0	0
	AP4AS	0	3.94042e-12
	CBItonex	0	0
	AP5AH	0	0
	CBIuabcpp	0	-9.70385e-12
	ASPabcpp	0	1.41421e-12
	ASPt2_2pp	0	1.08076e-11
	ASPt2_3pp	0	7.48437e-11
	ASPt2pp_copy1	0	1000
	CBL1abcpp	5.97321e-05	5.97321e-05
	CBL1tonex	5.97321e-05	5.97321e-05
	APCS	0	0
	CBLAT	5.97321e-05	5.97321e-05
	CBMD	0	4.78055e-14
	CBMKr	0.162788	0.162788
	CBPS	0	0
	ASPt2pp_copy2	-1000	6.75575e-13
	ASPtex	-9.26164e-14	0
	ASR	0	0
	AST	0	2.03195e-13
	ATHRDHr	-7.28064e-12	0
	ATPHs	0	4.37065e-13
	ATPM	3.15	3.15
	CCGS	0	0
	CD2abcpp	0	8.61843e-13
	CD2t3pp	0	2.69312e-12
	CD2tex	0	0
	ATPPRT	0.0246578	0.0246578
	APG3PAT120	0	3.13734e-13
	ATPS4rpp	17.0389	17.0389
	BALAt2pp	-1.11797e-13	0
	BALAtex	-3.87326e-14	0
	BETALDHx	0	0
	CD2tpp	0	5.06365e-12
	CDAPPA120	0	1.67425e-12
	CDAPPA140	0	9.91781e-13
	CDAPPA141	0	8.69289e-13
	CDAPPA160	0	1.24834e-12
	CDAPPA161	0	1.04643e-12
	CDAPPA180	0	1.04643e-12
	CDAPPA181	0	1.55125e-12
	CDGR	0	0
	BETALDHy	0	0
	BMOCOS	3.10714e-05	3.10714e-05
	BMOGDS1	3.10714e-05	3.10714e-05
	BMOGDS2	3.10714e-05	3.10714e-05
	BPNT	0.0663902	0.0663902
	BSORx	0	0
	BSORy	0	0
	CDGS	0	0
	CDPMEK	0.00177482	0.00177482
	BTNt2ipp	0	0
	APG3PAT140	0	-2.21629e-13
	BTNtex	0	0
	BTS5	5.35714e-07	5.35714e-07
	BUTCT	0	0
	CFAS160E	0	0
	CFAS160G	0	0
	CFAS180E	0	0
	BUTSO3abcpp	0	0
	BUTSO3tex	0	0
	CFAS180G	0	0
	APG3PAT141	0	1.69087e-13
	CGLYabcpp	0	2.91618e-13
	CGLYtex	-4.51669e-14	0
	CHLabcpp	0	6.59379e-14
	CHLt2pp	0	9.67092e-14
	CHLtex	0	5.19438e-14
	BUTt2rpp	0	0
	BUTtex	0	0
	BWCOGDS1	0	0
	BWCOGDS2	0	0
	BWCOS	0	0
	CA2t3pp	0	999.999
	CA2tex	0.00132643	0.00132643
	CADVtpp	0	5.25399e-14
	CHOLD	0	0
	CHORM	0.0841705	0.0841705
	CHORS	0.0996224	0.0996224
	CHRPL	5.97321e-05	5.97321e-05
	CHTBSptspp	-1.40408e-14	0
	CHTBStex	-2.00328e-14	0
	CINNDO	0	0
	CITL	0	2.11864e-12
	CLt3_2pp	0.000663214	0.000663214
	CITt3pp	0	2.82485e-12
	APG3PAT160	0	0.0162458
	CITt7pp	0	2.88564e-12
	CITtex	-3.96437e-14	0
	CLtex	0.00132643	0.00132643
	CMPN	0	3.19553e-13
	CMPtex	-1.3448e-14	0
	CLIPAabctex	0	1.8296e-14
	APG3PAT161	0	0.0126359
	CLPNH120pp	0	3.08554e-12
	CLPNH140pp	0	2.15701e-12
	CLPNH141pp	0	2.8902e-12
	CMtex	0	6.86915e-12
	CMtpp	0	1.19013e-11
	CO2tex	-5.90613	-5.90613
	CLPNH160pp	0	5.4279e-13
	CO2tpp	-5.90613	-5.90613
	COBALT2abcpp	0	1.90543e-12
	COBALT2t3pp	0	9.78645e-12
	COBALT2tex	6.42856e-06	6.42856e-06
	CLPNH161pp	0	4.40784e-13
	CLPNH180pp	0	3.07045e-12
	CLPNH181pp	0	9.67025e-13
	CLPNS120pp	0	2.75465e-12
	CLPNS140pp	0	1.80065e-12
	COBALT2tpp	6.42856e-06	6.42857e-06
	APG3PAT180	0	2.74636e-12
	COLIPAKpp	0	2.27322e-15
	CLPNS141pp	0	5.53075e-13
	CLPNS160pp	0.000788571	0.000788571
	APG3PAT181	0	0.0065124
	CLPNS161pp	0.000613392	0.000613392
	COLIPAPabctex	0	1.52008e-12
	COLIPAabcpp	0.0021833	0.0021833
	APH120	0	1.8267e-12
	COLIPAabctex	0.0021833	0.0021833
	CLPNS180pp	0	4.80371e-13
	APH140	0	2.13943e-12
	CLPNS181pp	0.000316071	0.000316071
	CPGNR1	0	2.62605e-13
	APH141	0	1.8886e-12
	APH160	0	1.9072e-12
	CPGNR2	0	3.08629e-13
	CPGNR3	0	3.54928e-13
	APH161	0	1.91196e-12
	CYANSTpp	0	0
	CPGNUtex	0	5.1138e-13
	APH180	0	1.25641e-12
	APH181	0	1.74785e-12
	CPGNUtpp	0	7.10464e-13
	APPLDHr	0	0
	CPGNabcpp	0	7.20272e-13
	CPGNexs	0	7.20272e-13
	CPGNtonex	0	7.20272e-13
	CPH4S	0	0
	CPMPS	6.58928e-05	6.58928e-05
	CYANtex	0	0
	CYNTAH	0	0
	CYNTt2pp	0	0
	CYNTtex	0	0
	CYSDDS	0	0
	CYSDS	0	7.15444e-13
	CYSDabcpp	0	0
	CYSDtex	0	0
	CYSS	0.0663902	0.0663902
	CYSSADS	0	0
	CPPPGO	0.000119464	0.000119464
	CPPPGO2	0	5.7845e-14
	CRNBTCT	0	0
	CRNCAL2	0	1.15328e-14
	CRNCAR	0	0
	CRNCBCT	0	2.22598e-14
	CYSTL	0.0418674	0.0418674
	APRAUR	0.000119464	0.000119464
	CYSTRS	0	0
	CYSabc2pp	0	8.83565e-13
	CRNCDH	0	1.98581e-14
	CRNDCAL2	0	2.51942e-14
	ARAI	0	0
	CRNDabcpp	0	3.69756e-12
	CYSabcpp	0	1.90832e-12
	CYStex	-5.45487e-14	0
	ARBTNR1	0	3.24656e-13
	CYStpp	0	2.05721e-12
	CYTBD2pp	0	3.73108e-12
	CYTBDpp	0	4.10516e-12
	CYTBO3_4pp	10.7198	10.7198
	CYTD	0	1.07443e-12
	CRNDt2rpp	-2.14422e-12	1000
	CRNDtex	0	0
	CRNabcpp	0	3.19022e-12
	CRNt2rpp	-1000	0
	CRNt7pp	0	0
	CYTDH	0	1.96014e-13
	CRNt8pp	0	1000
	CYTDK2	0	1.89213e-11
	ARBTNR2	0	4.0569e-13
	CYTDt2pp_copy1	0	1000
	CRNtex	0	0
	CS	1.58602	1.58602
	CSND	0	8.15541e-13
	CYTDt2pp_copy2	-1000	0
	CYTDtex	-2.97548e-14	0
	CSNt2pp	0	0
	ARBTNR3	0	3.04912e-13
	CSNtex	0	0
	CTBTCAL2	0	0
	CTBTabcpp	0	3.02776e-12
	CYTK1	0.0438731	0.0438731
	CYTK2	-5.61755e-13	2.13643e-12
	D_LACt2pp	-1.35029e-13	0
	D_LACtex	-1.93607e-13	0
	CTBTt2rpp	-2.83957e-12	0
	CTECOAI6	-8.01878e-13	2.9113e-13
	ARBTNabcpp	0	6.78696e-13
	CTECOAI7	-0.0252718	-0.0252718
	CTECOAI8	-0.0130248	-0.0130248
	DAAD	0	7.64985e-12
	DADA	0	6.31214e-12
	DADK	-3.26689e-14	1.2466e-12
	DADNt2pp	-4.11053e-14	0
	DADNtex	-3.10819e-14	0
	DAGK120	0	1.28023e-12
	CTPS2	0.0416298	0.0416298
	CU1Opp	0	0
	CU1abcpp	0	0
	CU2abcpp	0	1.82384e-12
	CU2tex	0.000180536	0.000180536
	DAGK140	0	2.10186e-12
	ARBTNexs	0	6.44452e-13
	DAGK141	0	1.42937e-12
	DAGK160	0	1.43288e-12
	CU2tpp	0.000180536	0.000180536
	CUt3	0	0
	CUtex	0	0
	DAGK161	0	2.14886e-12
	ARBTNtex	0	6.55983e-13
	DAGK180	0	8.5041e-13
	DAGK181	0	1.46972e-12
	CYANST	0	0
	DALAt2pp	0.0065041	0.0065041
	ARBTNtonex	0	7.53211e-13
	DALAtex	-1.53724e-13	0
	DAMPtex	-3.92639e-14	0
	DCYTt2pp	-4.41417e-14	0
	ARBTNtpp	0	6.16829e-13
	DCYTtex	-3.86709e-14	0
	DDCAtexi	-2.28431e-14	0
	DAPAL	0	0
	DAPDC	0.0893163	0.0893163
	DAPE	0.096703	0.096703
	DAPabcpp	-4.35578e-14	-4.70168e-16
	DDGALK	-3.22771e-14	0
	DDGLCNt2rpp	-2.20149e-14	0
	DDGLCNtex	-4.89327e-14	0
	DDGLK	-5.3356e-14	0
	DDPA	0.0996224	0.0996224
	DAPtex	-2.34017e-14	0
	DASYN120	0	1.48767e-12
	DASYN140	0	5.46708e-13
	DASYN141	0	1.22631e-12
	DASYN160	0.0162458	0.0162458
	DDPGALA	0	0
	DGK1	-1.41536e-12	1.75559e-12
	DGMPtex	-4.40792e-14	0
	DASYN161	0.0126359	0.0126359
	ARBTptspp	0	0
	DASYN180	0	7.31747e-13
	DASYN181	0.0065124	0.0065124
	DGSNt2pp	-3.40369e-14	0
	DGSNtex	-3.30263e-14	0
	DHACOAH	0	0
	DATPHs	0	4.23436e-13
	DB4PS	0.000238928	0.000238928
	DHAD1	0.227555	0.227555
	ARBTtex	0	0
	DHAD2	0.0756176	0.0756176
	DHAPT	0	0.311207
	DBTS	5.35714e-07	5.35714e-07
	DC6PH	0	0
	DCAtex	0	0
	DHAtex	-1.26809e-13	0
	ARBabcpp	0	1.21179e-12
	DHAtpp	-8.29583e-14	0
	DHBD	0.000179196	0.000179196
	DHBS	0.000179196	0.000179196
	DHBSH	-2.53924e-14	5.65416e-13
	DHCIND	0	0
	DCMPtex	0	0
	DCTPD	0	5.68275e-13
	DCYTD	0	5.47574e-13
	DHCINDO	0	0
	ARBt2rpp	-1.48897e-12	1.80544e-12
	DHDPRy	0.096703	0.096703
	DHDPS	0.096703	0.096703
	ARBt3ipp	0	2.84144e-12
	DHFR	0.00688312	0.00688312
	DHFS	0.000238928	0.000238928
	FFSD	-2.41523e-14	0
	ARBtex	-6.08629e-14	0
	DNMPPA	0.000238928	0.000238928
	DHMPTR	0	0
	DHNAOT4	0.000119464	0.000119464
	DHNCOAS	0.000119464	0.000119464
	DNTPPA	0.000238928	0.000238928
	ARGAGMt7pp	-2.98277e-13	-2.25171e-15
	DOGULNR	0	0
	DHNCOAT	0.000119464	0.000119464
	DHNPA2r	0.000238928	0.000238928
	DOPAtex	0	0
	ARGDC	0	-1.63716e-13
	DHNPTE	0	0
	DOXRBCNtex	0	7.09055e-12
	ARGDCpp	0	6.2662e-13
	DOXRBCNtpp	0	6.03129e-12
	DHORD2	0	0.085801
	ARGORNt7pp	0	-4.61535e-13
	DHORD5	0	0.085801
	DHORDfum	0	0.085801
	DHORTS	-0.085801	-0.085801
	DHPPD	0	0
	DPCOAK	0.000154286	0.000154286
	DPR	0.000154286	0.000154286
	DRPA	0	4.04767e-13
	DSBAO1	0	0
	DHPPDA2	0.000119464	0.000119464
	ARGSL	0.0769874	0.0769874
	DHPS2	0.000238928	0.000238928
	DHPTDCs2	0.000358928	0.000358928
	DSBAO2	0	0
	DSBCGT	0	5.7029e-15
	DSBDR	0	2.60712e-18
	DHPTDNR	0	0
	DHPTDNRN	0	0
	ARGSS	0.0769874	0.0769874
	DHPTPE	0	0
	DHQS	0.0996224	0.0996224
	DSBGGT	0	1.61084e-14
	DSERDHr	-1.08615e-12	0
	DSERt2pp	-1.01631e-13	0
	DSERtex	-1.78521e-13	0
	DHQTi	0.0996224	0.0996224
	ARGTRS	0	0
	DIMPtex	-4.37924e-14	0
	DINSt2pp	-3.0508e-14	0
	DTARTD	0	0
	ARGabcpp	0	5.8977e-13
	DTMPK	0.00664419	0.00664419
	DINStex	-3.34175e-14	0
	DKGLCNR1	0	0
	DTMPtex	0	0
	ARGt3pp	0	2.63271e-12
	DUMPtex	0	0
	DURADx	0	0
	DURIK1	0	6.31516e-13
	DURIPP	-1.16526e-12	6.81449e-13
	DURIt2pp	-4.88126e-14	0
	DURItex	-4.03538e-14	0
	DKGLCNR2x	0	0
	DUTPDP	0.00664419	0.00664419
	ARGtex	-6.70587e-14	0
	DXPRIi	0.00177482	0.00177482
	DXPS	0.00189428	0.00189428
	DKGLCNR2y	0	0
	DMATT	0.00025366	0.00025366
	DMPPS	0	0.00177482
	DMQMT	5.97321e-05	5.97321e-05
	DXYLK	0	0
	E4PD	5.97321e-05	5.97321e-05
	DMSOR1	0	0
	ASAD	-0.280216	-0.280216
	DMSOR1pp	0	0
	DMSOR2	0	0
	EAR100x	0	4.29018e-13
	EAR100y	0	4.80864e-13
	EAR120x	0	1.0579e-12
	DMSOR2pp	0	8.26485e-13
	EAR120y	0	4.29528e-13
	DMSOtex	0	1.00295e-12
	ASCBPL	-5.97577e-14	0
	DMSOtpp	0	0
	DMStex	0	0
	EAR121x	0	4.59944e-14
	EAR121y	0	1.98356e-13
	EAR140x	0	6.22087e-13
	FCLK	-4.04728e-14	0
	EAR140y	0	7.71386e-13
	EAR141x	0	1.25815e-13
	EAR141y	0	1.98356e-13
	EAR160x	0	6.2377e-13
	EAR160y	0	8.72446e-13
	EAR161x	0	6.89455e-13
	EAR161y	0	1.30729e-12
	EAR180x	0	6.41227e-13
	EAR180y	0	4.2456e-13
	EAR181x	0	1.30851e-12
	EAR181y	0	1.30546e-12
	ECOAH5	0.0838879	0.0838879
	ECOAH6	0.0729714	0.0729714
	ECOAH7	0.0707881	0.0707881
	ECOAH8	0.0130248	0.0130248
	EDA	0	-1.87846e-12
	EDD	0	2.2339e-12
	EDTXS1	0.0021833	0.0021833
	EDTXS2	0.0021833	0.0021833
	EDTXS3	0	3.46589e-15
	EDTXS4	0	2.14422e-15
	EAR40x	0	4.53269e-13
	EAR40y	0	4.95891e-13
	EAR60x	0	5.40972e-13
	EAR60y	0	4.95891e-13
	EGMEACPR	5.35714e-07	5.35714e-07
	FCLPA	-7.78066e-14	0
	ENLIPAabctex	0	2.69069e-15
	ENO	4.11791	4.11791
	EAR80x	0	6.54595e-13
	EAR80y	0	4.95891e-13
	ECA4COLIPAabctex	0	1.48767e-12
	ENTCS	5.97321e-05	5.97321e-05
	ENTERES	0	2.32678e-13
	ENTERES2	0	2.42326e-13
	EPMEACPR	5.35714e-07	5.35714e-07
	ECA4OALpp	-6.4023e-16	1.38441e-15
	ECAP1pp	-7.01887e-16	1.09924e-15
	ECAP2pp	-7.01887e-16	1.09924e-15
	ECAP3pp	-7.01887e-16	1.09921e-15
	ECAtpp	-2.80755e-15	4.39657e-15
	ETHAAL	0	3.37649e-13
	ETHAt2pp	0	3.38528e-13
	ECOAH1	0.0838887	0.0838887
	FCLT	0.000119464	0.000119464
	ECOAH2	0.0838887	0.0838887
	ECOAH3	0.0838887	0.0838887
	ETHAtex	-1.00616e-13	0
	ETHSO3abcpp	-1.02231e-13	0
	ETHSO3tex	-6.89172e-14	0
	ECOAH4	0.0838879	0.0838879
	ETOHtex	-1.0069e-13	0
	FDH4pp	0	9.99568e-12
	ETOHtrpp	-6.03502e-14	0
	F6PA	-2.73559e-12	0.311207
	F6PP	0	7.94717e-13
	FHL	0	0
	FLDR2	0	4.05082e-12
	F6Pt6_2pp	-6.65047e-14	0
	FLVR	0	1.28383e-13
	FDH5pp	0	8.59568e-12
	FLVRx	0	5.44079e-13
	FMETTRS	0	0
	FMNAT	5.97321e-05	5.97321e-05
	FMNRx	0	1.23236e-13
	F6Ptex	-6.30073e-14	0
	FA100ACPHi	0	5.96849e-13
	FA120ACPHi	0	1.65674e-12
	FA140ACPHi	0	2.86579e-13
	FA141ACPHi	0	1.30359e-12
	FA160ACPHi	0	1.50906e-12
	FA161ACPHi	0	1.17777e-12
	FMNRx2	0	2.15517e-13
	FOMETRi	0	1000
	FORCT	0	0
	FDMO	0	0
	FORt2pp	0	4.09842e-12
	FORtex	-1.18974e-12	0
	FORtppi	1.01816e-15	1.09854e-11
	FRD2	0	9.42496
	FRD3	0	9.33916
	FRUK	0	0
	FRULYSDG	0	0
	FRULYSE	0	0
	FA80ACPHi	0	1.15708e-12
	FDMO2	0	0
	FRULYSK	0	0
	FRULYSt2pp	0	0
	FRULYStex	0	0
	FRUURt2rpp	0	0
	FRUURtex	0	0
	FACOAE100	0	1.11556e-12
	FACOAE120	0.0109165	0.0109165
	FACOAE140	0.0021833	0.0021833
	FRUpts2pp	0	0
	FRUptspp	0	0
	FRUtex	-8.4721e-14	0
	FTHFD	0	1.23866e-12
	FTHFLi	0	0.000716785
	FUCtex	-7.81912e-14	0
	FUCtpp	-3.77682e-14	0
	FUM	1.56577	1.56577
	FUMt2_2pp	-6.12179e-12	0
	FUMt2_3pp	0	0
	FACOAE141	0	6.89625e-13
	FACOAE160	0.0324916	0.0324916
	FACOAE161	0.0252718	0.0252718
	FACOAE180	0	5.84517e-13
	FACOAE181	0.0130248	0.0130248
	FUMtex	-7.59875e-14	0
	FUSAtex	0	5.95069e-12
	FDMO3	-4.9161e-14	0
	FUSAtpp	0	8.16422e-12
	G1PACT	0.01914	0.01914
	G1PPpp	0	0
	FACOAE60	0	1.32373e-12
	FACOAE80	8.0357e-07	8.03571e-07
	FACOAL100t2pp	-1.03872e-14	0
	FACOAL120t2pp	0	4.2792e-13
	FACOAL140t2pp	0	6.78526e-13
	G1PTT	0.0021833	0.0021833
	G1Ptex	0	0
	G1SAT	0.00143357	0.00143357
	FACOAL141t2pp	0	3.97357e-13
	FDMO4	0	0
	FACOAL160t2pp	0	7.71386e-13
	FACOAL161t2pp	0	7.55644e-13
	FACOAL180t2pp	0	5.44508e-13
	FACOAL181t2pp	0	5.09938e-13
	FACOAL60t2pp	0	9.91782e-13
	FACOAL80t2pp	0	0
	G2PP	0	1.73236e-12
	G2PPpp	0	0
	G3PAT120	0	2.68043e-13
	G3PAT140	0	3.75701e-13
	G3PAT141	0	2.33361e-13
	G3PAT160	0	0.0162458
	G3PAT161	0	0.0126359
	G3PAT180	0	3.35496e-13
	FADRx	0.538138	0.538138
	FDMO6	-8.3261e-14	0
	FADRx2	0	3.27939e-12
	FALDH2	0	0
	FALDtex	0	0
	FALDtpp	0	0
	FALGTHLs	0	0
	G3PAT181	0	0.0065124
	G3PCabcpp	0	6.62914e-14
	G3PCtex	-4.76066e-14	0
	G3PD2	-0.0432975	-0.0432975
	G3PD5	0	1.83532e-12
	G3PD6	0	1.12568e-12
	FBA	-6.30681e-13	2.20972
	FBA3	2.7537e-15	2.20972
	G3PD7	0	1.33498e-12
	FE2abcpp	0	1.69633e-12
	FBP	0	2.26171e-12
	G3PEabcpp	0	4.72924e-13
	FE2t2pp	0	5.43183e-12
	G3PEtex	-4.24616e-14	0
	G3PGabcpp	0	2.08547e-12
	G3PGtex	-3.81402e-14	0
	G3PIabcpp	0	0
	G3PItex	0	0
	FCI	-3.11392e-14	0
	G3PSabcpp	0	0
	FE2t3pp	0	5.12159e-12
	G3PStex	-4.26658e-14	0
	G3PT	0	1.95329e-12
	GGPTRCS	0	2.5467e-13
	GHBDHx	0	0
	GHMT2r	0.29111	0.29111
	G5SADs	0.0575351	0.0575351
	FE2tex	0.00415901	1000
	G5SD	0.0575351	0.0575351
	G6PDA	2.79086	2.79086
	GK1	0.0633631	0.0633631
	GLBRAN2	0	1000
	GLCATr	0	0
	G6PDH2r	0.949302	0.949302
	FE2tpp	0.00415901	0.00415901
	G6PP	0	1.64708e-11
	G6Pt6_2pp	-6.72014e-14	0
	G6Ptex	-5.05358e-14	0
	GAL1PPpp	0	0
	GLCDpp	0	1.67563e-11
	FE3DCITabcpp	-2.92087e-14	0
	GLCNt2rpp	0	5.95069e-12
	GAL1Ptex	0	0
	GALBDtex	0	0
	GALCTD	0	0
	GALCTLO	0	0
	GALCTND	0	0
	GLCNtex	0	0
	GLCP	0	999.039
	GLCP2	0	999.039
	GALCTNLt2pp	0	0
	FE3DCITtonex	-3.07325e-14	0
	GALCTNLtex	0	0
	GALCTNt2pp	0	0
	GALCTNtex	0	0
	GALCTt2rpp	0	0
	GLCRAL	0	0
	GLCRD	0	0
	GLCRt2rpp	0	0
	GALCTtex	0	0
	FE3DHBZR	0	0
	GALKr	-2.58597e-14	0
	GALM2pp	0	0
	GALS3	-3.05717e-14	0
	GLCRtex	0	0
	GLCS1	0.0413	999.081
	GLCTR1	0.0021833	0.0021833
	GLCTR2	0.0021833	0.0021833
	GALT1	0.0021833	0.0021833
	FE3DHBZSabcpp	0	0
	GALTptspp	0	0
	GLCTR3	0.0021833	0.0021833
	FE3DHBZStonex	0	0
	GLCUR1Ptex	0	0
	GALTtex	0	0
	GLCURt2rpp	0	0
	GLCURtex	0	0
	GLCabcpp	0	0
	GALURt2rpp	0	0
	GALURtex	0	0
	GALUi	0.0087332	0.0087332
	GLCptspp	0	0
	FE3HOXR1	0	1.13253e-12
	GLCt2pp	0	0
	GALabcpp	0	2.58761e-11
	FE3HOXR2	0	3.46248e-12
	GLCtex_copy1	-1000	0
	FE3HOXR3	0	3.36335e-12
	GLCtex_copy2	0	1000
	GLDBRAN2	0	1000
	FE3HOXUtex	0	3.25779e-12
	GLGC	0.0413	999.081
	FE3HOXUtpp	0	1.07654e-11
	GLNS	0.44626	0.44626
	FE3HOXabcpp	0	7.05906e-12
	GLNTRS	0	1.75096e-12
	FE3HOXexs	0	8.11538e-12
	GLNabcpp	0	0
	GLNtex	0	0
	GLTPD	0	0
	GLU5K	0.0575351	0.0575351
	GLUABUTt7pp	0	1000
	GALt2pp	-1.78824e-12	0
	GALtex	-5.40305e-14	0
	GAM6Pt6_2pp	-4.97665e-14	0
	GAMAN6Ptex	-6.40239e-14	0
	GAMptspp	2.81	2.81
	GAMtex	2.81	2.81
	GAPD	4.55752	4.55752
	GLUCYS	5.97321e-05	5.97321e-05
	GLUDC	-8.28999e-13	2.99676e-11
	GLUDy	-2.23791	-2.23791
	GLUN	0	2.53073e-11
	GLUNpp	0	0
	GLUPRT	0.11654	0.11654
	GLUR	-0.00738669	-0.00738669
	GARFT	0.115824	0.11654
	FE3HOXtonex	0	1.14429e-11
	GART	0	0.000716785
	GLUSy	0	3.02511e-11
	GLUTRR	0.00143357	0.00143357
	GLUTRS	0.00143357	0.00143357
	GLUabcpp	0	1.56177e-11
	GBBTNtex	0	0
	GCALDD	0.000238928	0.000238928
	GDMANE	0	0
	GLUt2rpp	-1000	-1.7053e-12
	FE3Ri	0	3.39177e-12
	GLUt4pp	0	1000
	GLUtex	-9.95604e-14	0
	GDPDPK	0	1.20515e-11
	GDPMNH	0	2.48935e-12
	GLXCL	0	5.53056e-12
	FE3abcpp	0	4.81486e-11
	GLYALDtex	6.76139e-13	0
	GDPMNP	0	6.37e-12
	GDPTPDP	0	2.2776e-11
	GLYALDtpp	-1.10607e-13	0
	GDPtex	0	0
	FE3tex	-999.996	-3.13408e-11
	GF6PTA	0	5.37377e-12
	GGGABADr	0	1.05028e-11
	GGGABAH	0	3.36756e-12
	GGPTRCO	0	3.36756e-12
	GLYAT	-3.14603e-13	4.38036e-11
	GLYBabcpp	0	-1.79284e-11
	GLYBt2pp	0	0
	GLYBtex	0	0
	GLYC2Pabcpp	0	0
	GLYC2Ptex	-1.42566e-13	0
	GLYC3Pabcpp	0	-1.73129e-12
	FECRMR1	0	3.38782e-12
	GLYC3Pt6pp	0	1.98535e-12
	GLYC3Ptex	-1.08735e-13	0
	GTPDPDP	0	1.22869e-11
	GLYCAt2rpp	-1.03508e-13	0
	GTPDPK	0	1.85528e-11
	FECRMR2	0	1.9275e-12
	GTPHs	0	3.63274e-12
	GLYCAtex	-1.2024e-13	0
	GLYCDx	0	-2.20339e-11
	GLYCK	0	-5.5099e-12
	GTPtex	0	0
	GUACYC	0	2.68165e-11
	GLYCK2	0	1.47775e-11
	FECRMR3	0	4.06448e-12
	GLYCL	0.0150558	0.0150558
	GLYCLTDx	0	2.44179e-11
	GLYCLTDy	0	3.2152e-11
	GUAD	0	3.37206e-11
	GUAPRT	0	1.42036e-11
	GUAt2pp	0	8.83547e-11
	GUAtex	-6.18351e-14	0
	GUAtpp	-6.52871e-12	0
	GUI1	-1.04074e-13	0
	GUI2	-8.76062e-14	0
	GUR1PPpp	0	0
	H2O2tex	0	0
	H2Otex	-510.001	-10.0035
	H2Otpp	-10.0089	-10.0089
	H2SO	0	1.64671e-12
	GLYCLTt2rpp	-1000	0
	GLYCLTt4pp	0	1000
	GLYCLTtex	-2.77697e-13	0
	GLYCTO2	0	0.000238928
	GLYCTO3	0	0.000238928
	GLYCTO4	0	0.000238928
	GLYCtex	-8.98752e-14	0
	GLYCtpp	-0.00171803	-0.00171803
	GLYK	0.00171803	0.00171803
	H2St1pp	0	9.50561e-13
	H2Stex	-1.73178e-13	7.22805e-17
	H2tex	0	0
	FECRMUtex	0	-4.05305e-12
	H2tpp	0	0
	FECRMUtpp	0	5.17452e-13
	HACD1	0.0838887	0.0838887
	HACD2	0.0838887	0.0838887
	HACD3	0.0838887	0.0838887
	HACD4	0.0838879	0.0838879
	HACD5	0.0838879	0.0838879
	HACD6	0.0729714	0.0729714
	GLYOX	0	1.46936e-12
	GLYOX3	0	1.62302e-12
	GLYTRS	0	1.56253e-13
	GLYt2pp_copy1	0	1000
	GLYt2pp_copy2	-1000	0
	HACD7	0.0707881	0.0707881
	HACD8	0.0130248	0.0130248
	HADPCOADH3	-4.59925e-14	0
	HBZOPT	5.97321e-05	5.97321e-05
	HCINNMt2rpp	0	0
	FECRMabcpp	0	-1.06147e-13
	HCINNMtex	0	0
	HCO3E	0.125224	0.125224
	HCYSMT	0	3.59341e-14
	GLYt4pp	0	1000
	GLYtex	-1.55531e-13	0
	GMAND	0	0
	HCYSMT2	2.34359e-14	0
	GMHEPAT	0.0087332	0.0087332
	FECRMexs	0	7.94218e-13
	GMHEPK	0.0087332	0.0087332
	HDCAtexi	-1.81385e-14	0
	HDCEAtexi	-7.69692e-15	0
	HEMEOS	5.97321e-05	5.97321e-05
	HEPK1	0.0021833	0.0021833
	GMHEPPA	0.0087332	0.0087332
	GMPR	0	7.39105e-13
	HEPK2	0.0021833	0.0021833
	HEPT1	0.0021833	0.0021833
	FECRMtonex	0	5.7843e-13
	GMPS2	0.0633631	0.0633631
	FEENTERR1	0	5.15317e-13
	GMPtex	0	0
	GND	0.949302	0.949302
	GNK	-2.24096e-14	8.80052e-13
	HEPT2	0.0021833	0.0021833
	HEPT3	0.0021833	0.0021833
	HEPT4	0.0021833	0.0021833
	HETZK	0	0
	HEX1	0	1.35279e-12
	HEX4	0	8.18767e-13
	HEX7	0	1.61622e-12
	GOFUCR	0	0
	GP4GH	0	0
	GPDDA1	0	0
	HEXt2rpp	-9.67282e-13	0
	FEENTERR2	0	4.2171e-13
	GPDDA1pp	0	0
	GPDDA2	0	1.56655e-12
	FEENTERR3	0	3.09397e-13
	GPDDA2pp	0	6.73878e-13
	HG2abcpp	0	0
	HG2t3pp	0	2.16614e-28
	FEENTERabcpp	-7.37081e-15	-2.48568e-15
	HG2tex	0	0
	GPDDA3	0	3.65168e-13
	GPDDA3pp	0	2.877e-29
	HISTD	0.0246578	0.0246578
	FEENTERexs	-8.53236e-15	2.27343e-13
	HISTP	0.0246578	0.0246578
	HISTRS	0	0
	GPDDA4	0	1.13672e-13
	HISabcpp	0	2.11262e-12
	FEENTERtex	0	5.31265e-13
	GPDDA4pp	0	8.71004e-13
	FEENTERtonex	-1.38844e-14	3.99918e-13
	GPDDA5	0	2.69189e-13
	GPDDA5pp	0	0
	HISt2rpp	-2.48634e-12	0
	HIStex	-3.82645e-14	0
	HKNDDH	0	0
	HKNTDH	0	0
	HMBS	0.000179196	0.000179196
	HMPK1	0	0
	HOMt2pp	0	5.69651e-14
	GRTT	0.00025366	0.00025366
	GRXR	0	0.0663902
	FEENTERtpp	0	4.78764e-13
	GSNK	0	1.12196e-12
	HOMtex	-6.86779e-14	0
	GSNt2pp	-1.67834e-14	0
	FEOXAMR1	0	1.51027e-13
	GSNtex	-3.6074e-14	0
	FEOXAMR2	0	2.23128e-13
	FEOXAMR3	0	2.19317e-13
	GSPMDA	0	1.31009e-12
	FEOXAMUtex	0	5.17452e-13
	GSPMDS	0	1.22646e-12
	FEOXAMUtpp	0	5.23431e-13
	GTHOXtex	-1.46868e-14	0
	HOPNTAL	0	0
	GTHOr	0	0.0663902
	FEOXAMabcpp	0	5.51702e-13
	GTHPi	0	-5.76771e-14
	HPPK2	0.000238928	0.000238928
	GTHRDHpp	0	7.30246e-14
	FEOXAMexs	0	3.03656e-13
	GTHRDabc2pp	0	3.5287e-13
	HPPPNDO	0	0
	HPPPNt2rpp	0	0
	FEOXAMtonex	0	3.76738e-13
	HPPPNtex	0	0
	HPYRI	-1000	0
	HPYRRx	0	1000
	HPYRRy	0	2.07353e-10
	HSDy	-0.183513	-0.183513
	GTHRDabcpp	0	7.80211e-11
	GTHRDtex	-2.94174e-14	0
	GTHS	5.97321e-05	5.97321e-05
	GTPCI	0.000238928	0.000238928
	GTPCII2	0.000119464	0.000119464
	FEROpp	0	249.999
	HSK	0.141646	0.141646
	HSST	0.0418674	0.0418674
	INStex	-2.6561e-14	0
	FESD1s	0.00099482	0.00099482
	IPDDI	-0.00152116	0.00025366
	IPDPS	0	0.00177482
	HSTPT	0.0246578	0.0246578
	HXAND	0	5.09818e-11
	HXAtex	-4.90703e-14	0
	IPMD	0.117262	0.117262
	FESD2s	0	0
	IPPMIa	-0.117262	-0.117262
	FESR	0.00198964	0.00198964
	IPPMIb	-0.117262	-0.117262
	HXCT	0	5.94898e-11
	LIPAabctex	0	1.06485e-13
	HXPRT	0	5.97861e-11
	HYD1pp	0	0
	IPPS	0.117262	0.117262
	ISETACabcpp	0	0
	ISETACtex	0	0
	K2L4Aabcpp	0	1.43151e-13
	K2L4Aabctex	0	1.43197e-13
	KARA1	-0.227555	-0.227555
	HYD2pp	0	0
	HYD3pp	0	0
	LIPOCT	0	8.03571e-07
	HYPOE	0	-2.83199e-12
	KARA2	0.0756176	0.0756176
	KAS14	0	2.17752e-11
	KAS15	0	2.15755e-11
	LIPOS	8.03571e-07	8.03571e-07
	KDOCT2	0.0065499	0.0065499
	KDOPP	0.0065499	0.0065499
	HYXNtex	-2.83289e-14	0
	HYXNtpp	-5.88162e-14	0
	Htex	-2.3766	997.619
	KDOPS	0.0065499	0.0065499
	LIPOt2pp	-3.02907e-15	0
	KG6PDC	0	0
	Kabcpp	0	7.90916e-11
	Kt2pp	0.0497383	0.0497383
	Kt3pp	0	1.2045e-10
	Ktex	0.0497383	0.0497383
	L_LACD2	0	1.02936e-11
	I2FE2SR	0	5.35714e-07
	I2FE2SS	7.31249e-05	7.31249e-05
	I2FE2SS2	6.72321e-05	6.72321e-05
	I2FE2ST	0	6.42856e-06
	I4FE4SR	6.72321e-05	6.72321e-05
	I4FE4ST	6.72321e-05	6.72321e-05
	ICDHyr	1.58602	1.58602
	ICHORS_copy1	-1000	0.00029866
	ICHORS_copy2	0	1000
	ICHORT	0.000179196	0.000179196
	ICL	0	2.81164e-11
	ICYSDS	0.000472767	0.000472767
	IDOND	-4.10783e-12	0
	IDOND2	0	1.70483e-11
	IDONt2rpp	0	0
	L_LACD3	0	2.55152e-12
	L_LACt2rpp	1.75132e-14	0
	L_LACtex	-8.43142e-14	0
	LA4NTpp	0	5.48498e-15
	LACZ	0	0
	LACZpp	0	0
	LADGMDH	0	4.00886e-13
	LALADGLUtex	-4.73396e-14	0
	IDONtex	-3.87855e-14	0
	IG3PS	0.0246578	0.0246578
	LALADGLUtpp	-4.73342e-14	0
	LIPOtex	0	0
	LALALGLUtex	2.26836e-16	0
	LALALGLUtpp	0	0
	IGPDH	0.0246578	0.0246578
	IGPS	0.0147948	0.0147948
	LPADSS	0.0021833	0.0021833
	ILETA	-0.0756176	-0.0756176
	ILETRS	0	0
	ILEabcpp	0	6.06471e-12
	ILEt2rpp	-1.39416e-12	0
	ILEtex	-7.25674e-14	0
	IMPC	-0.141139	-0.141139
	LALDO2x	0	2.81194e-13
	LALDO3	0	2.47795e-12
	LALGP	0	2.28741e-12
	LCADi	0	2.1605e-12
	LCARR	0	2.97549e-13
	LCARS	0	3.10145e-13
	IMPD	0.0633631	0.0633631
	IMPtex	-3.63205e-14	0
	INDOLEt2pp	0	1000
	INDOLEt2rpp	-4.33133e-14	1000
	INDOLEtex	-4.95847e-14	1.44838e-13
	INOSTt4pp	0	0
	INSH	0	-3.51069e-12
	INSK	0	4.35633e-12
	INSTtex	0	0
	LCTSt3ipp	0	7.64427e-12
	LCTStex	-2.66421e-14	0
	LCTStpp	0	9.6529e-12
	INSt2pp_copy1	0	1000
	LDH_D	-3.99047e-13	5.60601e-12
	LPLIPAL1A120pp	0	1.59178e-12
	LDH_D2	0	4.95807e-12
	LEUTAi	0.117262	0.117262
	LEUTRS	0	0
	INSt2pp_copy2	-1000	0
	LEUabcpp	0	5.56552e-12
	LPLIPAL1A140pp	0	8.02507e-13
	LEUt2rpp	-1.04674e-12	0
	LEUtex	-4.95179e-14	0
	LYStex	-7.63523e-14	0
	LYXI	-1.58958e-14	0
	LGTHL	0	1.7002e-12
	LPLIPAL1A141pp	0	4.61654e-13
	LIPACabcpp	0	1.7128e-12
	LIPAHT2ex	0	7.67936e-16
	LIPAHTex	0	2.43227e-17
	LIPAMPL	0	0
	LIPATPT	0	0
	LIPAabcpp	0	1.15127e-15
	LYXt2pp	0	0
	LYXtex	0	0
	M1PD	0	0
	MACPD	0	1.7028e-12
	MALCOAMT	5.35714e-07	5.35714e-07
	MALDDH	0	0
	MALDt2_2pp	0	0
	LPLIPAL1A160pp	0	1.14738e-13
	MALDtex	0	0
	MALS	0.000238928	0.000238928
	MALTATr	0	0
	MELIBt2pp	-2.0991e-14	2.82503e-12
	LPLIPAL1A161pp	0	3.49676e-13
	MELIBt3ipp	0	2.91045e-12
	MELIBtex	-2.01443e-14	0
	MALTHXabcpp	-6.61559e-15	0
	MALTHXtexi	-1.03875e-14	0
	MALTPTabcpp	0	0
	LPLIPAL1A180pp	0	2.20995e-13
	MALTPTtexi	0	0
	MEOHtex	-5.35714e-07	-5.35714e-07
	MEOHtrpp	-5.35714e-07	-5.35714e-07
	MEPCT	0.00177482	0.00177482
	MALTTRabcpp	0	0
	MALTTRtexi	0	0
	LPLIPAL1A181pp	0	6.84492e-14
	MALTTTRabcpp	0	0
	MALTTTRtexi	0	0
	MALTabcpp	0	0
	METAT	0.0022875	0.0022875
	METDabcpp	0	0
	METDtex	0	0
	METOX1s	0	4.1858e-13
	METOX2s	0	1.76497e-13
	MALTptspp	0	0
	MALTtexi	0	0
	LPLIPAL1E120pp	0	6.65479e-14
	MALt2_2pp	0	1.54277e-12
	MALt2_3pp	0	1.07724e-12
	METS	0.0422263	0.0422263
	METSOX1abcpp	0	0
	METSOX1tex	0	0
	MALt3pp	0	1.51927e-12
	METSOX2abcpp	0	0
	MALtex	-1.55435e-13	0
	LPLIPAL1E140pp	0	2.80739e-13
	MAN1PT2	0	1.59873e-12
	MAN6PI	-4.76622e-14	0
	LPLIPAL1E141pp	0	1.44734e-13
	MAN6Pt6_2pp	-4.99421e-14	0
	METSOX2tex	-3.7153e-14	0
	LPLIPAL1E160pp	0	1.47108e-13
	MAN6Ptex	0	0
	METSOXR1	0	2.78238e-13
	MANAO	0	5.25096e-14
	LPLIPAL1E161pp	0	1.59999e-13
	MANGLYCptspp	0	0
	MANGLYCtex	0	0
	METSOXR2	0	1.17845e-13
	METTRS	0	0
	LPLIPAL1E180pp	0	1.63959e-13
	METabcpp	-2.52293e-14	0
	METtex	-2.29716e-14	0
	MANPGH	0	0
	MANptspp	0	0
	MANtex	0	0
	MCITD	0	7.48428e-13
	MG2t3_2pp	0.00221062	0.00221062
	LPLIPAL1E181pp	-2.75525e-12	1.81294e-13
	MG2tex	0.00221062	0.00221062
	MG2tpp	0	2.7194e-12
	MCITL2	-1.30675e-13	7.68968e-13
	MCITS	-1.4529e-13	5.73324e-13
	MG2uabcpp	0	7.63656e-13
	LPLIPAL1G120pp	0	1.80755e-13
	MGSA	0	5.87723e-13
	MI1PP	0	0
	MICITDr	-1.4529e-13	6.63094e-13
	MCOATA	0.00873428	0.00873428
	MCPST	0	0
	MINCYCtex	0	5.95069e-12
	LPLIPAL1G140pp	0	1.06581e-12
	MINCYCtpp	0	1.93463e-12
	MCTP1App	0.00162134	0.00306268
	MINOHPtexi	0	0
	MCTP1Bpp	0.000360267	0.000360267
	LPLIPAL1G141pp	0	1.41854e-13
	MCTP2App	0.000180268	0.000180268
	MDDCP1pp	0.00145928	0.00290062
	MDDCP2pp	0.000180268	0.000180268
	MDDCP3pp	0	0.00144134
	MLDCP1App	0.000162053	0.000162053
	MLDCP1Bpp	0	1.31358e-12
	MLDCP2App	0	4.84277e-12
	MLDCP2Bpp	0	3.84278e-12
	MLDCP3App	0.000360267	0.000360267
	MLDEP1pp	0.000360267	0.000360267
	MDDCP4pp	0	0.00144134
	MDDCP5pp	0	4.84277e-12
	LPLIPAL1G160pp	0	4.17742e-13
	MDDEP1pp	0	0.00144134
	MDDEP2pp	0	1.19787e-12
	MLDEP2pp	0	3.22929e-12
	MLTG1	0	0
	MLTG2	0	7.31049e-13
	MDDEP3pp	0	0.00144134
	MDDEP4pp	0	2.04498e-13
	LPLIPAL1G161pp	0	4.83148e-13
	MDH	1.56563	1.56569
	MLTG3	0	1.81756e-12
	MLTG4	0	1.14345e-12
	MDH2	0	1.03539e-12
	LPLIPAL1G180pp	0	1.13002e-12
	MDH3	0	1.63784e-12
	MLTG5	0	1.60839e-12
	MLTGY1pp	0	6.66537e-14
	MLTGY2pp	0	1.0304e-13
	MLTGY3pp	0	7.22325e-14
	MLTGY4pp	0	1.6961e-13
	ME1	0	1.14469e-12
	ME2	0	1.83533e-12
	MECDPDH5	0.00177482	0.00177482
	MECDPS	0.00177482	0.00177482
	MLTP1	-1.59442e-12	0
	MLTP2	-1.40758e-12	0
	MLTP3	-1.40424e-12	0
	MMCD	0	-4.09893e-13
	MMETt2pp	-3.27685e-14	0
	LPLIPAL1G181pp	0	6.61188e-13
	MMETtex	-3.98962e-14	0
	MMM	0	3.96659e-13
	MOADSUx	0.000131786	0.000131786
	MOAT	0.0021833	0.0021833
	MN2t3pp	0	9.76474e-12
	LPLIPAL2A120	0	1.16136e-12
	MN2tpp	0.00017625	0.00017625
	MOAT2	0.0021833	0.0021833
	LPLIPAL2A140	0	2.82289e-13
	MOAT3C	0.0021833	0.0021833
	MN6PP	0	1.46481e-12
	LPLIPAL2A141	0	6.21025e-13
	MNLptspp	-5.38977e-14	0
	MOBDabcpp	3.66964e-05	3.66964e-05
	MOBDtex	3.66964e-05	3.66964e-05
	LPLIPAL2A160	0	2.30604e-13
	MOCDS	1.875e-06	1.875e-06
	MOCOS	3.48214e-05	3.48214e-05
	MOGDS	1.875e-06	1.875e-06
	MOHMT	0.000154286	0.000154286
	MOX	0.000324643	0.000384375
	MPTAT	6.58928e-05	6.58928e-05
	MPTG	0.00360321	0.00360321
	MNLtex	-3.32786e-14	0
	MNNH	-4.97428e-14	0
	MNt2pp	0	6.61732e-12
	MNtex	0.00017625	0.00017625
	NDPK6	0	3.31197e-12
	MPTG2	0.000180268	0.000180268
	MPTS	6.58928e-05	6.58928e-05
	MPTSS	0.000131786	0.000131786
	MSAR	0	3.92692e-14
	NDPK7	-8.4902e-13	5.13221e-12
	NDPK8	-8.83988e-13	4.86518e-12
	LPLIPAL2A161	0	8.11996e-13
	NH4tex	0.00417883	0.00417883
	NH4tpp	0.00417883	0.00417883
	NHFRBO	0	4.15163e-13
	MSO3abcpp	-2.00632e-13	0
	MSO3tex	-2.89755e-13	0
	MTAN	0.00180643	0.00180643
	MTHFC	0.257022	0.257022
	MTHFD	0.257022	0.257022
	MTHFR2	0.042286	0.042286
	NI2abcpp	0	2.08239e-12
	NI2t3pp	0	3.5111e-12
	MTHTHFSs	0.000358928	0.000358928
	MTRPOX	0	0
	N2Otex	0	0
	NI2tex	8.22321e-05	8.22321e-05
	LPLIPAL2A180	0	2.02615e-13
	NI2tpp	8.22321e-05	8.22321e-05
	NI2uabcpp	0	1.74768e-12
	N2Otpp	0	6.61188e-13
	NACODA	0	6.71569e-13
	NACtex	0	0
	NACtpp	0	0
	NADDP	0	1.33774e-12
	NADH10	0	2.39892e-12
	NADH16pp	0	9.33892
	NMNAT	0	1.15708e-12
	NMNDA	0	3.30594e-13
	NMNN	0	4.15923e-13
	NMNPtpp	-3.5125e-13	0
	NADH17pp	0	9.33892
	NADH18pp	0	9.33892
	NMNt7pp	0	4.95891e-13
	LPLIPAL2A181	0	2.54153e-13
	NMNtex	-1.83086e-14	0
	NNAM	0	6.06855e-13
	NADH5	0	1.28875e-12
	NADH9	0	1.8205e-12
	NADK	0.000119732	0.000119732
	NNATr	0.000610446	0.000610446
	NNDMBRT	0	0
	NADN	0	1.53191e-12
	LPLIPAL2ATE120	0	2.64475e-13
	NADPHQR2	0	1.86629e-12
	NADPHQR3	0	1.25671e-12
	NNDPR	0.000610446	0.000610446
	NO2t2rpp	0	0
	NO2tex	0	0
	NADPHQR4	0	1.66039e-12
	NO3R1bpp	0	0
	NADPPPS	0	8.84609e-13
	LPLIPAL2ATE140	0	0
	NADS1	0.000610446	0.000610446
	NADTRHD	0	6.37473e-12
	NAMNPP	0	5.24302e-13
	NAt3_1p5pp	0	2.82896e-12
	NO3R1pp	0	5.50344e-13
	NO3R2bpp	0	0
	NO3R2pp	0	7.31637e-13
	NO3t7pp	0	0
	NO3tex	0	0
	NODOx	0	2.02537e-13
	NAt3_2pp	0	5.24973e-12
	NAt3pp	0	1000
	NODOy	0	0
	NAtex	0	0
	LPLIPAL2ATE141	0	0
	NDPK1	-999.792	1000
	NDPK2	0.113674	0.113674
	NOVBCNtex	0	9.47009e-11
	NOVBCNtpp	0	1.18256e-10
	NOtex	0	0
	NDPK3	0.0438731	0.0438731
	NOtpp	0	0
	NDPK4	0.00882749	0.00882749
	LPLIPAL2ATE160	0	5.84233e-14
	NDPK5	-1.45571e-11	1.01975e-10
	NTD1	0	2.6161e-11
	NTD10	0	3.62929e-11
	NTD10pp	-8.42831e-13	0
	LPLIPAL2ATE161	0	1.09798e-13
	NTD11	0	1.44603e-11
	NTD11pp	-3.89903e-13	0
	NTD12	0	5.81465e-12
	NTD12pp	-1.04457e-12	0
	NTD1pp	0	0
	NTD2	0	2.40246e-11
	URIC	0	4.27489e-12
	NTD2pp	-9.13173e-13	0
	LPLIPAL2ATE180	0	0
	NTD3	0	1.49473e-11
	NTD3pp	-1.06486e-12	0
	LPLIPAL2ATE181	0	6.83918e-14
	NTD4	0	1.62231e-11
	NTD4pp	-1.04798e-12	0
	NTD9pp	-8.49719e-13	0
	NTP1	0	6.24615e-12
	NTP10	0	2.72476e-11
	NTD5	0	2.6192e-11
	LPLIPAL2ATG120	0	0
	NTD5pp	-1.59677e-12	0
	NTP11	0	0
	NTP12	0	6.44979e-13
	NTD6	0	1.634e-11
	LPLIPAL2ATG140	0	0
	NTD6pp	-1.04306e-12	0
	NTD7	0	2.62822e-11
	NTP3	0	3.32633e-11
	NTP3pp	0	0
	NTD7pp	-8.92059e-13	0
	NTP5	0	4.29547e-11
	LPLIPAL2ATG141	0	0
	NTPP1	0	3.11807e-11
	NTPP10	0	1.92473e-11
	NTD8	0	3.0357e-11
	NTD8pp	-8.71144e-13	0
	NTD9	0	4.30183e-11
	NTPP11	-1.2515e-12	9.24999e-12
	NTPP2	0	1.94448e-11
	NTPP3	0	3.94912e-11
	NTPP4	0	4.28268e-11
	NTPP5	0	2.06924e-11
	OPMEACPS	5.35714e-07	5.35714e-07
	LPLIPAL2ATG160	0	0
	ORNDC	0.010718	0.010718
	ORNabcpp	0	3.47579e-11
	NTPP6	0	3.18163e-11
	NTPP7	0	2.2271e-11
	NTPP8	0	1.99995e-11
	ORNtex	-1.53214e-12	0
	LPLIPAL2ATG161	0	0
	OROTt2_2pp	0	0
	OROTtex	0	0
	ORPT	-0.085801	-0.085801
	NTPP9	0	8.22057e-12
	NTPTP1	0	2.46919e-11
	NTPTP2	0	3.237e-11
	OXAMTC	0	1.59816e-11
	LPLIPAL2ATG180	0	0
	OXCDC	0	0
	OXCOAHDH	0	0
	NTRIR2x	0	9.44256e-12
	NTRIR3pp	0	8.37505e-12
	NTRIR4pp	0	1.1547e-11
	OXDHCOAT	0	0
	P5CD	0	2.38202e-11
	O16A4COLIPAabctex	0	4.1013e-11
	LPLIPAL2ATG181	0	0
	O16A4Lpp	0	2.28033e-14
	P5CR	0.0575351	0.0575351
	PA120abcpp	0	1.3743e-11
	PA140abcpp	0	7.4926e-12
	PA141abcpp	0	1.91929e-11
	O16AP1pp	0	0
	O16AP2pp	0	0
	O16AP3pp	0	0
	O16AT	0	0
	O16AUNDtpp	0	0
	PA160abcpp	0	1.92648e-11
	LPLIPAL2E120	0	5.24723e-12
	PA161abcpp	0	1.03919e-11
	PA180abcpp	0	2.06546e-11
	O16GALFT	0	0
	O16GLCT1	0	0
	O16GLCT2	0	0
	PA181abcpp	0	1.69511e-11
	LPLIPAL2E140	0	6.24865e-12
	PACALDt2rpp	0	0
	PACALDtex	0	0
	PACCOAE	0	0
	O2Stex	0	0
	O2tex	5.36113	255.36
	O2tpp	5.36113	5.36113
	OAADC	0	1.30271e-11
	PACCOAL	-1.04802e-12	0
	OBTFL	0	7.7745e-12
	LPLIPAL2E141	0	3.46234e-12
	OCBT	0.0769874	0.0769874
	OCDCAtexi	-4.02071e-13	0
	PANTS	0.000154286	0.000154286
	PAPA120	0	4.30118e-11
	PAPA120pp	0	1.55402e-11
	PAPA140	0	4.30077e-11
	OCDCEAtexi	-3.06396e-13	0
	OCTAtex	0	0
	OCTDPS	0.000179196	0.000179196
	OCTNLL	0	8.03571e-07
	PAPA140pp	0	1.48099e-12
	LPLIPAL2E160	0	6.90616e-12
[truncated: 585 more rows]

## Sheet: Glucose
	FVA profile of E. coli iJO1366 GSMN simulated with glucose as the sole carbon source
	Reaction abbreviation	minimum	maximum
	EX_cm_e	0	0
	EX_cmp_e	0	0
	EX_co2_e	4.64365	17.719
	EX_cobalt2_e	-1.24541e-05	-1.24541e-05
	DM_4crsol_c	0.000115719	0.000115719
	DM_5drib_c	0.000119871	0.000582748
	DM_aacald_c	0	0
	DM_amob_c	1.03784e-06	1.03784e-06
	DM_mththf_c	0.000695353	1.21518
	EX_colipa_e	0	-1.9007e-13
	DM_oxam_c	0	-1.95609e-13
	EX_glc__D_e	-6.49	-5.32235
	EX_glcn_e	0	1.21842
	BIOMASS_Ec_iJO1366_WT_53p95M	0.51892	0.51892
	EX_glcr_e	0	0
	EX_colipap_e	0	-3.75706e-14
	EX_glcur_e	0	0
	EX_glcur1p_e	0	0
	BIOMASS_Ec_iJO1366_core_53p95M	0	-1.62613e-14
	EX_12ppd__R_e	0	1.70246
	EX_gln__L_e	0	-6.57252e-14
	EX_cpgn_e	0	0
	EX_glu__L_e	0	-3.11916e-13
	EX_gly_e	0	-3.06068e-13
	EX_glyald_e	0	2.09881
	EX_glyb_e	0	0
	EX_glyc_e	0	1.85953
	EX_12ppd__S_e	0	1.6732
	EX_14glucan_e	0	0
	EX_cpgn_un_e	0	0
	EX_15dap_e	0	-1.33227e-13
	EX_glyc__R_e	0	2.40789
	EX_glyc2p_e	0	0
	EX_23camp_e	0	-5.43565e-14
	EX_23ccmp_e	0	0
	EX_23cgmp_e	0	-6.05989e-14
	EX_23cump_e	0	0
	EX_23dappa_e	0	0
	EX_26dap__M_e	0	-6.82979e-14
	EX_glyc3p_e	0	1.38388
	EX_glyclt_e	0	4.2891
	EX_gmp_e	0	-5.68601e-14
	EX_gsn_e	0	-6.16613e-14
	EX_gthox_e	0	0
	EX_gthrd_e	0	-6.16686e-14
	EX_gtp_e	0	0
	EX_gua_e	0	-4.41881e-14
	EX_h_e	-1000	17.6831
	EX_h2_e	0	0
	EX_h2o_e	18.024	531.097
	EX_h2o2_e	0	0
	EX_h2s_e	0	2.60643
	EX_hacolipa_e	0	-6.81677e-14
	EX_halipa_e	0	-1.38728e-13
	EX_hdca_e	0	-1.80871e-29
	EX_hdcea_e	0	0
	EX_hg2_e	0	0
	EX_his__L_e	0	-2.5479e-14
	EX_2ddglcn_e	0	0
	EX_34dhpac_e	0	0
	EX_3amp_e	0	-4.86993e-14
	EX_3cmp_e	0	0
	EX_3gmp_e	0	-7.45068e-14
	EX_3hcinnm_e	0	0
	EX_3hpp_e	0	1.49036
	EX_3hpppn_e	0	0
	EX_hom__L_e	0	-2.25597e-13
	EX_hxa_e	0	0.949952
	EX_hxan_e	0	-4.70735e-14
	EX_idon__L_e	0	1.23181
	EX_3ump_e	0	-7.36778e-14
	EX_4abut_e	0	-1.76829e-13
	EX_4hoxpacd_e	0	0
	EX_5dglcn_e	0	1.33446
	EX_5mtr_e	0.0034996	0.0034996
	EX_LalaDglu_e	0	-1.48881e-13
	EX_ile__L_e	0	-3.05981e-13
	EX_imp_e	0	-5.09481e-14
	EX_indole_e	0	-2.75178e-13
	EX_inost_e	0	0
	EX_ins_e	0	-6.26776e-14
	EX_isetac_e	0	0
	EX_k_e	-0.0963583	-0.0963583
	EX_LalaDgluMdap_e	0	-7.0085e-14
	EX_LalaDgluMdapDala_e	0	-5.29448e-14
	EX_LalaLglu_e	0	0
	EX_kdo2lipid4_e	0	-8.4062e-14
	EX_ac_e	0	4.28895
	EX_crn_e	0	0
	EX_acac_e	0	0
	EX_acald_e	0	3.02958
	EX_lac__D_e	0	2.5476
	EX_lac__L_e	0	2.10381
	EX_crn__D_e	0	0
	EX_lcts_e	0	0
	EX_acgal_e	0	0
	EX_acgal1p_e	0	0
	EX_acgam_e	0	-2.43361e-13
	EX_leu__L_e	0	-1.935e-13
	EX_csn_e	0	-1.10051e-14
	EX_acgam1p_e	0	0
	EX_acmana_e	0	0
	EX_acmum_e	0	0
	EX_lipa_e	0	-1.04273e-13
	EX_cu_e	0	0
	EX_lipa_cold_e	0	-9.07543e-14
	EX_acnam_e	0	-2.3178e-13
	EX_acolipa_e	0	-6.07783e-14
	EX_cu2_e	-0.000349752	-0.000349752
	EX_acser_e	0	-3.67771e-14
	EX_ade_e	0	-4.36984e-14
	EX_adn_e	0	-4.72931e-14
	EX_adocbl_e	0	0
	EX_ag_e	0	0
	EX_lipoate_e	0	0
	EX_lys__L_e	0	-1.19657e-13
	EX_lyx__L_e	0	0
	EX_mal__D_e	0	0
	EX_agm_e	0	-5.26783e-14
	EX_akg_e	0	1.75095
	EX_cyan_e	0	0
	EX_ala_B_e	0	-1.20792e-13
	EX_ala__D_e	0	-5.24213e-14
	EX_ala__L_e	0	-5.70909e-13
	EX_alaala_e	0	-2.54265e-13
	EX_all__D_e	0	0
	EX_alltn_e	0	-1.38556e-13
	EX_amp_e	0	-3.82903e-14
	EX_anhgm_e	0	-1.34112e-13
	EX_arab__L_e	0	0
	EX_mal__L_e	0	2.18701
	EX_malt_e	0	0
	EX_malthx_e	0	0
	EX_maltpt_e	0	0
	EX_malttr_e	0	0
	EX_maltttr_e	0	0
	EX_man_e	0	0
	EX_cynt_e	0	-2.57572e-13
	EX_man6p_e	0	0
	EX_manglyc_e	0	0
	EX_melib_e	0	0
	EX_cys__D_e	0	-2.94015e-13
	EX_meoh_e	1.03784e-06	1.03784e-06
	EX_met__D_e	0	0
	EX_arbt_e	0	0
	EX_arbtn_e	0	0
	EX_arbtn_fe3_e	0	0
	EX_met__L_e	0	0
	EX_cys__L_e	0	4.21857e-13
	EX_metsox_R__L_e	0	-2.67453e-13
	EX_metsox_S__L_e	0	-2.5988e-13
	EX_mg2_e	-0.00428265	-0.00428265
	EX_mincyc_e	0	0
	EX_minohp_e	0	0
	EX_mmet_e	0	-1.7358e-13
	EX_arg__L_e	0	-7.01626e-14
	EX_ascb__L_e	0	0
	EX_asn__L_e	0	-1.69708e-13
	EX_aso3_e	0	0
	EX_asp__L_e	0	-2.81063e-13
	EX_btn_e	0	0
	EX_but_e	0	0
	EX_mn2_e	-0.00034145	-0.00034145
	EX_mnl_e	0	0
	EX_mobd_e	-7.10921e-05	-7.10921e-05
	EX_mso3_e	0	0
	EX_n2o_e	0	0
	EX_na1_e	5.52513e-19	0
	EX_nac_e	0	0
	EX_nh4_e	-5.45192	-5.45192
	EX_butso3_e	0	0
	EX_ca2_e	-0.00256969	-0.00256969
	EX_cbi_e	0	0
	EX_cytd_e	0	-5.74355e-14
	EX_cbl1_e	-0.000115719	-0.000115719
	EX_cd2_e	0	0
	EX_cgly_e	0	-4.84156e-14
	EX_ni2_e	-0.000159309	-0.000159309
	EX_nmn_e	0	-9.05981e-14
	EX_no_e	0	0
	EX_no2_e	0	0
	EX_no3_e	0	0
	EX_novbcn_e	0	0
	EX_o16a4colipa_e	0	0
	EX_o2_e	-266.661	-8.08461
	EX_o2s_e	0	0
	EX_ocdca_e	0	-7.67108e-34
	EX_ocdcea_e	0	0
	EX_octa_e	0	0
	EX_orn_e	0	-6.12843e-14
	EX_orot_e	0	-9.55127e-14
	EX_pacald_e	0	0
	EX_peamn_e	0	0
	EX_phe__L_e	0	-1.08681e-13
	EX_pheme_e	0	-1.03146e-13
	EX_chol_e	0	0
	EX_chtbs_e	0	-7.28663e-14
	EX_cit_e	0	1.49426
	EX_cl_e	-0.00256969	-0.00256969
	EX_pi_e	-1.865	-0.481115
	EX_dad_2_e	0	-3.33955e-14
	EX_pnto__R_e	0	0
	EX_ppa_e	0	0
	EX_damp_e	0	0
	EX_ppal_e	0	0
	EX_dca_e	0	0
	EX_pppn_e	0	0
	EX_ppt_e	0	0
	EX_dcmp_e	0	0
	EX_pro__L_e	0	-3.30482e-13
	EX_dcyt_e	0	-1.02138e-13
	EX_progly_e	0	-8.88882e-14
	EX_psclys_e	0	-1.04864e-13
	EX_ddca_e	0	0
	EX_pser__L_e	0	0
	EX_ptrc_e	0	-1.31053e-13
	EX_dgmp_e	0	-4.90274e-14
	EX_dgsn_e	0	-3.29244e-14
	EX_val__L_e	0	-1.6809e-13
	EX_xan_e	0	-3.57335e-14
	EX_dha_e	0	2.32036
	EX_xmp_e	0	-7.10543e-14
	EX_dimp_e	0	-7.15265e-14
	EX_din_e	0	-4.74258e-14
	EX_xtsn_e	0	-4.67233e-14
	EX_pydam_e	0	0
	EX_xyl__D_e	0	0
	EX_xylu__L_e	0	0
	EX_zn2_e	-0.00016813	-0.00016813
	12DGR120tipp	0	12.4549
	12DGR140tipp	0	12.4549
	12DGR141tipp	0	12.4549
	12DGR160tipp	0	12.4549
	12DGR161tipp	0	12.4549
	12DGR180tipp	0	12.4549
	EX_pydx_e	0	0
	EX_pydxn_e	0	-2.18492e-13
	EX_pyr_e	0	3.02958
	EX_quin_e	0	0.960958
	EX_r5p_e	0	0
	EX_rfamp_e	0	0
	EX_rib__D_e	0	0
	EX_rmn_e	0	0
	EX_sbt__D_e	0	0
	EX_sel_e	0	0
	EX_ser__D_e	0	-3.0731e-13
	EX_ser__L_e	0	-2.53052e-13
	EX_skm_e	0	0
	12DGR181tipp	0	12.4549
	12PPDRtex	-1.70246	0
	12PPDRtpp	-1.70246	0
	EX_dms_e	0	0
	12PPDStex	-1.6732	0
	12PPDStpp	-1.6732	0
	14GLUCANabcpp	0	0
	EX_slnt_e	0	0
	EX_so2_e	0	0
	EX_so3_e	0	0
	EX_dmso_e	0	0
	EX_so4_e	-2.73719	-0.130759
	EX_spmd_e	0	-8.39329e-14
	EX_succ_e	0	2.03135
	14GLUCANtexi	0	0
	23CAMPtex	5.87974e-14	0
	23CCMPtex	0	0
	EX_sucr_e	0	0
	EX_sulfac_e	0	0
	23CGMPtex	6.75528e-14	0
	EX_tartr__D_e	0	0
	23CUMPtex	0	0
	EX_dopa_e	0	0
	23DAPPAt2pp	0	0
	23DAPPAtex	0	0
	23PDE2pp	0	0
	23PDE4pp	0	0
	EX_tartr__L_e	0	0
	EX_taur_e	0	0
	EX_tcynt_e	0	0
	23PDE7pp	4.76844e-14	0
	23PDE9pp	5.52592e-14	0
	EX_doxrbcn_e	0	0
	26DAHtex	1.05551e-13	0
	2AGPA120tipp	0	6.59378
	EX_thm_e	0	-2.17604e-14
	EX_thr__L_e	0	7.86478e-14
	EX_dtmp_e	0	-4.24638e-14
	EX_thrp_e	0	0
	2AGPA140tipp	0	6.59378
	2AGPA141tipp	0	6.59378
	EX_thym_e	0	-2.04947e-13
	EX_dump_e	0	0
	EX_thymd_e	0	-1.3903e-13
	2AGPA160tipp	0	6.59378
	2AGPA161tipp	0	6.59378
	EX_tma_e	0	0
	EX_duri_e	0	-1.61648e-13
	EX_tmao_e	0	0
	EX_tre_e	0	0
	EX_trp__L_e	0	-8.88882e-14
	2AGPA180tipp	0	6.59378
	2AGPA181tipp	0	6.59378
	2AGPE120tipp	0	9.34119
	2AGPE140tipp	0	9.34119
	2AGPE141tipp	0	9.34119
	2AGPE160tipp	0	9.34119
	EX_tsul_e	0	0
	EX_eca4colipa_e	0	-1.67422e-13
	EX_ttdca_e	0	0
	2AGPE161tipp	0	9.34119
	2AGPE180tipp	0	9.34119
	2AGPE181tipp	0	9.34119
	2AGPEAT120	0	9.34119
	EX_ttdcea_e	0	0
	EX_enlipa_e	0	-2.55795e-13
	2AGPEAT140	0	9.34119
	2AGPEAT141	0	9.34119
	2AGPEAT160	0	9.34119
	EX_ttrcyc_e	0	0
	EX_enter_e	0	-1.3974e-13
	2AGPEAT161	0	9.34119
	EX_etha_e	0	-3.6326e-13
	2AGPEAT180	0	9.34119
	2AGPEAT181	0	9.34119
	EX_tungs_e	1.64135e-14	0
	EX_tym_e	0	0
	2AGPG120tipp	0	9.34119
	EX_ethso3_e	0	0
	2AGPG140tipp	0	9.34119
	2AGPG141tipp	0	9.34119
	2AGPG160tipp	0	9.34119
	2AGPG161tipp	0	9.34119
	EX_tyr__L_e	0	-1.39888e-13
	EX_tyrp_e	0	0
	EX_uacgam_e	0	-2.91468e-14
	EX_udpacgal_e	0	0
	EX_udpg_e	0	0
	2AGPG180tipp	0	9.34119
	2AGPG181tipp	0	9.34119
	2AGPGAT120	0	9.34119
	EX_udpgal_e	0	-7.54952e-14
	EX_etoh_e	0	2.5476
	EX_udpglcur_e	0	-9.05942e-14
	2AGPGAT140	0	9.34119
	2AGPGAT141	0	9.34119
	2AGPGAT160	0	9.34119
	2AGPGAT161	0	9.34119
	EX_ump_e	0	-1.44773e-13
	2AGPGAT180	0	9.34119
	EX_f6p_e	0	0
	2AGPGAT181	0	9.34119
	EX_ura_e	0	-1.38556e-13
	2DGULRGx	0	0
	EX_urea_e	0	-1.745e-13
	2DGULRGy	0	0
	EX_fald_e	0	0
	2DGULRx	0	0
	2DGULRy	0	0
	EX_uri_e	0	-1.13687e-13
	2MAHMP	0	28.0236
	34dhpactex	0	0
	EX_fe2_e	-1000	0.0063658
	3AMACHYD	0	1.49036
	3AMPtex	4.18199e-14	0
	3CMPtex	0	0
	3GMPtex	5.16581e-14	0
	EX_fe3_e	-0.0144231	999.992
	3HAD100	0	2.61674
	EX_fe3dcit_e	0	0
	3HAD120	0	4.3021
	5DOAN	0.000119871	0.000582748
	EX_fe3dhbzs_e	0	0
	5MTRtex	-0.0034996	-0.0034996
	5MTRtpp	0.0034996	0.0034996
	3HAD121	0	2.36803
	3HAD140	0	4.29608
	A5PISO	0.0126892	0.0126892
	EX_fe3hox_e	0	0
	AACPS1	0	28.0278
	AACPS2	0	28.0236
	3HAD141	0	2.36803
	EX_fe3hox_un_e	0	0
	AACPS3	0	28.0865
	AACPS4	0	28.0725
	AACPS5	0	28.0488
	3HAD160	0	4.31697
	AACPS6	0	28.0236
	EX_fecrm_e	0	0
	AACPS7	0	28.0447
	3HAD161	0	4.312
	AACPS8	-2.12998e-16	28.0236
	EX_fecrm_un_e	0	0
	AACPS9	0	28.0236
	3HAD180	0	4.29457
	3HAD181	0	4.30355
	AACTOOR	0	8.46652
	AADDGT	0	-4.33427e-13
	AAMYL	0	0
	AAMYLpp	0	0
	AB6PGH	0	0
	ABTA	0	9.84998
	ABUTD	0	6.95876
	3HAD40	0	1.25036
	3HAD60	0	1.25036
	3HAD80	0	1.25036
	3HCINNMH	0	0
	3HPPPNH	0	0
	ABUTt2pp	0	1000
	EX_feenter_e	0	-3.25665e-14
	ABUTtex	9.22673e-14	0
	3HPPtex	-1.49036	0
	3HPPtpp	0	1.49036
	ACACCT	0	0
	ACACT1r	-1.08785	1.11247
	3KGK	0	0
	ACACT2r	-1.08785	1.11247
	EX_feoxam_e	0	0
	ACACT3r	-1.08785	0.162518
	ACACT4r	-2.45422	0.162517
	3NTD2pp	8.14904e-14	0
	3NTD4pp	1.11926e-13	0
	EX_feoxam_un_e	0	0
	ACACT5r	-4.13958	0.162517
	EX_for_e	0	13.0754
	ACACT6r	-4.15471	0.141368
	3NTD7pp	4.29878e-14	0
	3NTD9pp	7.94739e-14	0
	EX_fru_e	0	0
	3OAR100	0	2.61674
	ACACT7r	-4.19726	0.137138
	EX_frulys_e	0	2.76569e-14
	ACACT8r	-0.025233	4.27832
	ACACt2pp	0	0
	ACACtex	0	0
	3OAR120	0	4.3021
	3OAR121	0	2.36803
	3OAR140	0.0169189	4.31299
	ACALD	-28.2668	67.1476
	3OAR141	0	2.36803
	EX_fruur_e	0	0
	3OAR160	0	4.31697
	ACALDtex	-3.02958	0
	EX_fuc__L_e	0	0
	3OAR161	0	4.312
	EX_fum_e	0	0
	ACALDtpp	-3.02958	0
	3OAR180	0	4.29457
	EX_fusa_e	0	0
	ACANTHAT	0	0
	3OAR181	0	4.30355
	ACBIPGT	0	0
	EX_g1p_e	0	0
	ACCOAC	0.0169381	28.0405
	3OAR40	0	1.25036
	EX_g3pc_e	0	0
	3OAR60	0	1.25036
	ACCOAL	0	1000
	ACGAL1PPpp	0	0
	3OAR80	0	1.25036
	EX_g3pe_e	0	-2.90878e-12
	ACGAL1Ptex	0	0
	ACGALtex	0	0
	ACGAM1PPpp	0	0
	3OAS100	0	2.61674
	ACGAM1Ptex	0	0
	ACGAMK	-4.68573e-19	2.91229
	ACGAMT	0	-6.82565e-12
	3OAS120	0	4.3021
	3OAS121	0	2.36803
	3OAS140	0.0169189	4.31299
	ACGAptspp	0	0
	EX_g3pg_e	0	0.777669
	ACGAtex	0	0
	ACGK	0.169912	12.6418
	ACGS	0.169912	12.6418
	3OAS141	0	2.36803
	3OAS160	0	4.31697
	3OAS161	0	4.312
	ACHBS	0.146494	0.146494
	EX_g3pi_e	0	0
	3OAS180	0	4.29457
	ACKr	-1000	28.5738
	EX_g3ps_e	0	-2.38032e-13
	ACLS	0.440843	0.440843
	ACM6PH	0	2.91229
	ACMAMUT	0	-4.08592e-14
	3OAS181	0	4.30355
	EX_g6p_e	0	0
	3OAS60	0	1.25036
	ACMANAptspp	0	0
	EX_gal_e	0	0
	ACMANAtex	0	0
	ACMUMptspp	0	0
	3OAS80	0	1.25036
	3OXCOAT	0	0
	ACMUMtex	0	0
	EX_gal_bD_e	0	0
	ACNAMt2pp	0	0
	3PEPTabcpp	4.16806e-13	2.64264
	3PEPTtex	-8.63134e-14	0
	3UMPtex	0	0
	EX_gal1p_e	0	0
	42A12BOOXpp	0	0
	ACNAMtex	0	0
	ACNML	0	0
	ACOAD1f	-1.11247	1.08785
	4HOXPACDtex	0	0
	4HTHRS	0	-1.32339e-13
	ACOAD2f	-1.11247	1.08785
	EX_galct__D_e	0	0
	ACOAD3f	-0.162518	1.08785
	ACOAD4f	-0.162517	2.45422
	4PCP	0	2.83985
	4PCPpp	0	2.5257
	ACOAD5f	-0.162517	4.13958
	4PEPTabcpp	0	2.58285
	EX_galctn__D_e	0	0
	4PEPTtex	-1.347e-13	0
	5DGLCNR	-1.33446	0
	ACOAD6f	-0.141368	4.17213
	ACOAD7f	-0.0881791	4.23778
	ACOAD8f	0	4.29457
	ACOATA	-28.0236	1.25036
	5DGLCNt2rpp	-1.33446	0
	5DGLCNtex	-1.33446	0
	ACODA	0.169912	7.41764
	EX_galctn__L_e	0	0
	ACOLIPAabctex	0	-3.90799e-14
	ACONIs	0	0
	EX_galt_e	0	0
	ACONMT	0	0
	ACONTa	0.564661	16.0881
	ACONTb	0.564661	16.0881
	ACOTA	-7.41764	-0.169912
	ACPPAT120	0	28.0236
	AGM4PCPpp	0	2.77092
	AGM4PH	0	2.83985
	AGM4Pt2pp	0	2.83985
	AGMH	0	2.91229
	ACPPAT140	0	28.0236
	EX_galur_e	0	0
	ACPPAT141	0	28.0236
	ACPPAT160	0	28.055
	AGMHE	0.0169189	0.0169189
	AGMT	0	-8.78925e-14
	ACPPAT161	0	28.0481
	AGMt2pp	-3.52207e-12	2.64264
	EX_gam_e	0	-1.58096e-13
	AGMtex	-2.25568e-13	0
	ACPPAT180	0	28.0236
	ACPPAT181	0	28.0362
	ACPS1	0	0
	AGPAT120	0	6.59378
	AGPAT140	0	6.59378
	EX_gam6p_e	0	-2.22045e-13
	ACS	0	1000
	ACSERtex	5.3992e-13	0
	AGPAT141	0	6.59378
	EX_gbbtn_e	0	0
	ACSERtpp	0	-1.27898e-12
	AGPAT160	0.031473	6.62526
	EX_gdp_e	0	0
	AGPAT161	0.0244796	6.61826
	AGPAT180	0	6.59378
	AGPAT181	0.0126165	6.6064
	AGPR	-12.6418	-0.169912
	ACt2rpp	-1000	0
	ACt4pp	0	1000
	ACtex	-4.28895	0
	ADA	0	12.4108
	ADCL	0.000462877	0.000462877
	AGt3	0	0
	AHCYSNS	0.000695353	1.21518
	ADCS	0.000462877	0.000462877
	AICART	0.273429	3.12804
	AMALT3	0	0
	AIRC2	0.225659	3.08027
	AIRC3	-3.08027	-0.225659
	AKGDH	0	10.7159
	AKGt2rpp	-1.75095	0
	AKGtex	-1.75095	0
	ALAALAD	0	28.0236
	ALAALAabcpp	0.000313947	2.914
	ADD	0	12.4108
	ADEt2rpp	5.5671e-13	0
	ADEtex	6.12472e-14	0
	ADK1	-1000	1000
	ADK3	-1000	999.611
	ADK4	-28.0236	0
	ADMDC	0.0034996	0.0034996
	ADNCYC	0	28.0236
	ADNK1	0	28.0279
	ALAALAr	0.0126004	28.0369
	ALAALAtex	8.08242e-13	0
	ALAGLUE	0	2.41868
	ALAR	0.0126004	67.1602
	ADNUC	0	28.0236
	ADNt2pp_copy1	0	1000
	ADNt2pp_copy2	-1000	0
	ADNtex	-1.19346e-13	0
	ADOCBIK	0	0
	ADOCBLS	0	0
	ALATA_D2	0	67.1476
	ALATA_L	-1000	999.502
	ALATA_L2	0	67.1476
	ALATRS	0	-5.57467e-12
	ALAabcpp	0	37.3648
	ALAt2pp_copy1	0	1000
	ADOCBLabcpp	0	0
	ADOCBLtonex	0	0
	ALAt2pp_copy2	-1000	0
	AMALT4	0	0
	ALAt4pp	0	1000
	ALAtex	0	0
	ALCD19	-2.09881	0
	ALCD2x	-2.5476	0
	ADPRDP	0	7.00589
	ADPT	0	28.0279
	ADSK	0.128618	2.73505
	ADSL1r	0.150675	12.5614
	ADSL2r	0.225659	3.08027
	ADSS	0.150675	12.5614
	AGDC	-2.91323e-12	5.82458
	ALDD19xr	0	0
	ALDD2x	0	28.0236
	AMANAPEr	0	0
	ALDD2y	0	28.2668
	ALDD3y	0	0
	ALDD4	0	0
	AGM3PA	0	2.91229
	AGM3PApp	0	2.64264
	AGM3PH	0	2.91229
	AGM3Pt2pp	0	2.91229
	AGM4PA	0	2.83985
	ALLK	0	0
	ALLPI	0	0
	ALLTAMH	0	2.85461
	ALLTN	0	2.85461
	ALLTNt2rpp	6.68485e-13	0
	AGM4PApp	0	2.58285
	AGM4PCP	0	2.83985
	ALLTNtex	-8.53252e-13	0
	AMANK	0	0
	ALLULPE	0	0
	AMAOTr	1.03784e-06	1.03784e-06
	ALLabcpp	0	0
	ALLtex	0	0
	AMMQLT8	0.000115719	0.000115719
	ALPATE160pp	0	0
	ASCBptspp	0	0
	ASCBtex	0	0
	ALPATG160pp	0	0
	AMPMS2	0.000115719	0.000115719
	ALR2	0	1.6732
	ALR4x	0	1.6732
	ASNN	0	28.0236
	ASNNpp	0	28.0236
	AMPN	0	28.0236
	ASNS1	0	14.0726
	ALTRH	0	0
	AM3PA	0	2.91229
	ASNS2	0	28.1451
	AMPTASECG	-5.07119e-14	6.59378
	AM4PA	0	2.83985
	ASNTRS	0	0
	AM4PCP	0	2.83985
	AMALT1	0	0
	ASNabcpp	0	37.3648
	ASNt2rpp	-37.3648	0
	ASNtex	3.17968e-13	0
	AMALT2	0	0
	ASO3t8pp	0	0
	AMPTASEPG	1.03057e-12	0
	ASO3tex	0	0
	ASP1DC	0.000298898	0.000298898
	AMPtex	-1.19681e-13	0
	ASPCT	0.166223	1.65659
	ANHGMtex	-9.18917e-13	0
	ASPK	0.542864	8.21783
	ASPO3	0	0.00118262
	ANHMK	0	2.91229
	ASPO4	0	0.00118262
	ASPO5	0	0.00118262
	ANPRT	0.0286621	0.0286621
	ASPO6	0	0.00118262
	ANS	0.0286621	0.0286621
	AOBUTDs	0	8.46652
	AOXSr2	1.03784e-06	1.03784e-06
	ASPT	0	67.1476
	CAT	0	0
	ASPTA	-68.6268	-1.47915
	AP4AH	0	28.0236
	ASPTRS	0	-3.34577e-12
	CAt6pp	-1000	-0.00256969
	CBIAT	0	0
	AP4AS	0	28.0236
	CBItonex	0	0
	AP5AH	0	0
	CBIuabcpp	0	0
	ASPabcpp	0	37.3648
	ASPt2_2pp	0	112.094
	ASPt2_3pp	0	56.0471
	ASPt2pp_copy1	0	1000
	CBL1abcpp	0.000115719	0.000115719
	CBL1tonex	0.000115719	0.000115719
	APCS	0	0
	CBLAT	0.000115719	0.000115719
	CBMD	0	1.49036
	CBMKr	-13.6964	5.41057
	CBPS	0	14.0118
	ASPt2pp_copy2	-1000	28.0236
	ASPtex	1.21474e-13	0
	ASR	0	0
	AST	0	5.0952
	ATHRDHr	-67.1476	0
	ATPHs	0	12.4089
	ATPM	3.15	31.1736
	CCGS	0	0
	CD2abcpp	0	28.0236
	CD2t3pp	0	112.094
	CD2tex	0	0
	ATPPRT	0.0477697	0.0477697
	APG3PAT120	0	6.59378
	ATPS4rpp	24.6834	63.6208
	BALAt2pp	2.96251e-13	0
	BALAtex	8.06572e-14	0
	BETALDHx	0	0
	CD2tpp	0	112.094
	CDAPPA120	0	28.0236
	CDAPPA140	0	28.0236
	CDAPPA141	0	28.0236
	CDAPPA160	0	28.0236
	CDAPPA161	0	28.0236
	CDAPPA180	0	28.0236
	CDAPPA181	0	28.0236
	CDGR	0	0
	BETALDHy	0	0
	BMOCOS	6.01948e-05	6.01948e-05
	BMOGDS1	6.01948e-05	6.01948e-05
	BMOGDS2	6.01948e-05	6.01948e-05
	BPNT	0.128618	2.73505
	BSORx	0	0
	BSORy	0	0
	CDGS	0	0
	CDPMEK	0.00343837	0.00343837
	BTNt2ipp	0	0
	APG3PAT140	0	6.59378
	BTNtex	0	0
	BTS5	1.03784e-06	1.03784e-06
	BUTCT	0	0
	CFAS160E	0	0
	CFAS160G	0	0
	CFAS180E	0	0
	BUTSO3abcpp	0	0
	BUTSO3tex	0	0
	CFAS180G	0	0
	APG3PAT141	0	6.59378
	CGLYabcpp	0	6.59378
	CGLYtex	9.68654e-14	0
	CHLabcpp	0	0
	CHLt2pp	0	0
	CHLtex	0	0
	BUTt2rpp	0	0
	BUTtex	0	0
	BWCOGDS1	0	0
	BWCOGDS2	0	0
	BWCOS	0	0
	CA2t3pp	0	999.997
	CA2tex	0.00256969	0.00256969
	CADVtpp	0	-9.27196e-14
	CHOLD	0	0
	CHORM	0.163064	0.163064
	CHORS	0.192999	0.192999
	CHRPL	0.000115719	0.000115719
	CHTBSptspp	0	0
	CHTBStex	0	0
	CINNDO	0	0
	CITL	0	28.0236
	CLt3_2pp	0.00128485	0.00128485
	CITt3pp	0	37.3648
	APG3PAT160	0	6.62526
	CITt7pp	0	37.3648
	CITtex	-1.49426	0
	CLtex	0.00256969	0.00256969
	CMPN	0	9.34119
	CMPtex	7.93439e-14	0
	CLIPAabctex	0	-1.2168e-13
	APG3PAT161	0	6.61826
	CLPNH120pp	0	7.00589
	CLPNH140pp	0	7.00589
	CLPNH141pp	0	7.00589
	CMtex	0	112.094
	CMtpp	0	112.094
	CO2tex	-17.719	-4.64365
	CLPNH160pp	0	7.00589
	CO2tpp	-17.719	15.4376
	COBALT2abcpp	0	28.0236
	COBALT2t3pp	0	112.094
	COBALT2tex	1.24541e-05	1.24541e-05
	CLPNH161pp	0	7.00589
	CLPNH180pp	0	7.00589
	CLPNH181pp	0	7.00589
	CLPNS120pp	0	7.00589
	CLPNS140pp	0	7.00589
	COBALT2tpp	1.24541e-05	112.094
	APG3PAT180	0	6.59378
	COLIPAKpp	0	-1.76748e-13
	CLPNS141pp	0	7.00589
	CLPNS160pp	0.0015277	7.00742
	APG3PAT181	0	6.6064
	CLPNS161pp	0.00118833	7.00708
	COLIPAPabctex	0	-1.28786e-13
	COLIPAabcpp	0.00422972	0.00422972
	APH120	0	28.0236
	COLIPAabctex	0.00422972	0.00422972
	CLPNS180pp	0	7.00589
	APH140	0	28.0236
	CLPNS181pp	0.000612326	7.00651
	CPGNR1	0	4.48409
	APH141	0	28.0236
	APH160	0	28.0236
	CPGNR2	0	4.48409
	CPGNR3	0	4.48409
	APH161	0	28.0236
	CYANSTpp	0	0
	CPGNUtex	0	8.96819
	APH180	0	28.0236
	APH181	0	28.0236
	CPGNUtpp	0	8.96819
	APPLDHr	0	0
	CPGNabcpp	0	8.96819
	CPGNexs	0	8.96819
	CPGNtonex	0	8.96819
	CPH4S	0	0
	CPMPS	0.000127654	0.000127654
	CYANtex	0	0
	CYNTAH	4.84057e-14	0
	CYNTt2pp	1.11993e-13	0
	CYNTtex	1.11993e-13	0
	CYSDDS	1.09401e-13	0
	CYSDS	0	10.377
	CYSDabcpp	1.83737e-13	0
	CYSDtex	1.83737e-13	0
	CYSS	0.128618	10.5057
	CYSSADS	0	0
	CPPPGO	0	0.000231439
	CPPPGO2	0	0.000231439
	CRNBTCT	0	0
	CRNCAL2	0	-1.75254e-14
	CRNCAR	2.6249e-14	0
	CRNCBCT	0	-2.07117e-14
	CYSTL	0.0811099	0.0811099
	APRAUR	0.000231439	0.000231439
	CYSTRS	0	0
	CYSabc2pp	0	14.0118
	CRNCDH	0	-3.04518e-14
	CRNDCAL2	0	-4.31352e-14
	ARAI	0	0
	CRNDabcpp	0	37.3648
	CYSabcpp	0	28.0236
	CYStex	-5.42749e-15	0
	ARBTNR1	0	4.48409
	CYStpp	0	28.0236
	CYTBD2pp	0	33.3233
	CYTBDpp	0	33.324
	CYTBO3_4pp	0	33.324
	CYTD	0	9.34119
	CRNDt2rpp	-37.3648	1000
	CRNDtex	0	0
	CRNabcpp	0	37.3648
	CRNt2rpp	-1000	-2.27374e-13
	CRNt7pp	0	0
	CYTDH	0	7.00589
	CRNt8pp	0	1000
	CYTDK2	0	28.0236
	ARBTNR2	0	4.48409
	CYTDt2pp_copy1	0	1000
	CRNtex	0	0
	CS	0.564661	33.6143
	CSND	0	9.34119
	CYTDt2pp_copy2	-1000	0
	CYTDtex	2.8505e-14	0
	CSNt2pp	2.14386e-13	0
	ARBTNR3	0	4.48409
	CSNtex	4.30588e-14	0
	CTBTCAL2	0	-3.33701e-14
	CTBTabcpp	0	37.3648
	CYTK1	-9.2562	28.1086
	CYTK2	-7.4362	28.0236
	D_LACt2pp	-2.5476	0
	D_LACtex	-2.5476	0
	CTBTt2rpp	-37.3648	0
	CTECOAI6	-4.312	2.36803
	ARBTNabcpp	0	8.96819
	CTECOAI7	-4.35251	4.26304
	CTECOAI8	-0.025233	4.27832
	DAAD	0	8.44599
	DADA	0	12.4108
	DADK	-12.4317	28.0236
	DADNt2pp	7.08766e-14	0
	DADNtex	3.40208e-14	0
	DAGK120	0	28.0236
	CTPS2	0.0806496	9.42613
	CU1Opp	0	0
	CU1abcpp	0	0
	CU2abcpp	0	28.0236
	CU2tex	0.000349752	0.000349752
	DAGK140	0	28.0236
	ARBTNexs	0	8.96819
	DAGK141	0	28.0236
	DAGK160	0	28.0236
	CU2tpp	0.000349752	28.0239
	CUt3	0	0
	CUtex	0	0
	DAGK161	0	28.0236
	ARBTNtex	0	8.96819
	DAGK180	0	28.0236
	DAGK181	0	28.0236
	CYANST	0	0
	DALAt2pp	0.0126004	5.55709
	ARBTNtonex	0	8.96819
	DALAtex	3.03128e-13	0
	DAMPtex	6.12133e-14	0
	DCYTt2pp	7.28511e-14	0
	ARBTNtpp	0	8.96819
	DCYTtex	3.2761e-14	0
	DDCAtexi	0	0
	DAPAL	2.094e-13	0
	DAPDC	0.173033	0.173033
	DAPE	0.187343	0.187343
	DAPabcpp	1.43019e-13	0
	DDGALK	0	0
	DDGLCNt2rpp	0	0
	DDGLCNtex	0	0
	DDGLK	0	0
	DDPA	0.192999	1.15396
	DAPtex	4.07487e-14	0
	DASYN120	0	28.0236
	DASYN140	0	28.0236
	DASYN141	0	28.0236
	DASYN160	0.031473	28.055
	DDPGALA	0	0
	DGK1	-12.4317	28.0236
	DGMPtex	-1.6076e-14	0
	DASYN161	0.0244796	28.0481
	ARBTptspp	0	0
	DASYN180	0	28.0236
	DASYN181	0.0126165	28.0362
	DGSNt2pp	5.92672e-14	0
	DGSNtex	5.92672e-14	0
	DHACOAH	0	0
	DATPHs	0	6.73432
	DB4PS	0.000462877	0.000462877
	DHAD1	0.440843	0.440843
	ARBTtex	0	0
	DHAD2	0.146494	0.146494
	DHAPT	0	20.809
	DBTS	1.03784e-06	1.03784e-06
	DC6PH	5.67707e-35	0
	DCAtex	0	0
	DHAtex	-2.32036	0
	ARBabcpp	0	37.3648
	DHAtpp	-2.32036	0
	DHBD	0.000347158	0.000347158
	DHBS	0.000347158	14.0121
	DHBSH	1.10134e-13	14.0118
	DHCIND	0	0
	DCMPtex	7.68229e-14	0
	DCTPD	0	6.02223
	DCYTD	0	7.4362
	DHCINDO	0	0
	ARBt2rpp	-37.3648	56.0471
	DHDPRy	0.187343	0.187343
	DHDPS	0.187343	0.187343
	ARBt3ipp	0	56.0471
	DHFR	0.0133347	0.0133347
	DHFS	0.000462877	0.000462877
	FFSD	0	0
	ARBtex	0	0
	DNMPPA	0.000462877	0.000462877
	DHMPTR	0	0
	DHNAOT4	0.000231439	0.000231439
	DHNCOAS	0.000231439	0.000231439
	DNTPPA	0.000462877	0.000462877
	ARGAGMt7pp	1.40933e-13	-6.68536e-14
	DOGULNR	0	0
	DHNCOAT	0.000231439	0.000231439
	DHNPA2r	0.000462877	0.000462877
	DOPAtex	0	0
	ARGDC	0	-1.35137e-13
	DHNPTE	0	0
	DOXRBCNtex	0	112.094
	ARGDCpp	0	-1.35447e-13
	DOXRBCNtpp	0	112.094
	DHORD2	0	1.65659
	ARGORNt7pp	0	56.0471
	DHORD5	0	1.65659
	DHORDfum	0	1.65659
	DHORTS	-1.65659	-0.166223
	DHPPD	0	0
	DPCOAK	0.000298898	0.000298898
	DPR	0.000298898	0.000298898
	DRPA	0	12.423
	DSBAO1	0	0
	DHPPDA2	0.000231439	0.000231439
	ARGSL	0.149148	5.24434
	DHPS2	0.000462877	0.000462877
	DHPTDCs2	0.000695353	1.21518
	DSBAO2	0	0
	DSBCGT	0	-3.37508e-14
	DSBDR	7.17943e-14	0
	DHPTDNR	0	0
	DHPTDNRN	0	0
	ARGSS	0.149148	5.24434
	DHPTPE	0	0
	DHQS	0.192999	1.15396
	DSBGGT	0	-4.39648e-14
	DSERDHr	-14.6126	0
	DSERt2pp	3.30402e-13	0
	DSERtex	2.64782e-13	0
	DHQTi	0.192999	0.192999
	ARGTRS	0	0
	DIMPtex	6.38172e-14	0
	DINSt2pp	3.15054e-14	0
	DTARTD	0	0
	ARGabcpp	0	22.4189
	DTMPK	0.0128718	28.0364
	DINStex	4.35154e-14	0
	DKGLCNR1	0	0
	DTMPtex	0	0
	ARGt3pp	0	56.0471
	DUMPtex	0	0
	DURADx	0	0
	DURIK1	0	28.0236
	DURIPP	-0.0128718	9.38066
	DURIt2pp	0	0
	DURItex	0	0
	DKGLCNR2x	0	0
	DUTPDP	0	9.39353
	ARGtex	6.83756e-14	0
	DXPRIi	0.00343837	0.00343837
	DXPS	0.00366981	0.00366981
	DKGLCNR2y	0	0
	DMATT	0.000491418	0.000491418
	DMPPS	0	0.00343837
	DMQMT	0.000115719	0.000115719
	DXYLK	0	0
	E4PD	0.000115719	0.000115719
	DMSOR1	0	0
	ASAD	-8.21783	-0.542864
	DMSOR1pp	0	0
	DMSOR2	0	0
	EAR100x	0	2.61674
	EAR100y	0	2.56388
	EAR120x	0	4.3021
	DMSOR2pp	0	0
	EAR120y	0	4.16104
	DMSOtex	0	0
	ASCBPL	0	0
	DMSOtpp	0	0
	DMStex	0	0
	EAR121x	0	2.36803
	EAR121y	0	2.32458
	EAR140x	0	4.29608
	FCLK	0	0
	EAR140y	0	4.15522
	EAR141x	0	2.36803
	EAR141y	0	2.32458
	EAR160x	0	4.31697
	EAR160y	0	4.17543
	EAR161x	0	4.312
	EAR161y	0	4.17062
	EAR180x	0	4.29457
	EAR180y	0	4.15376
	EAR181x	0	4.30355
	EAR181y	0	4.16245
	ECOAH5	-4.13958	0.162517
	ECOAH6	-4.15471	0.141368
	ECOAH7	-4.19726	0.137138
	ECOAH8	-4.27832	0.025233
	EDA	0	14.2883
	EDD	0	14.2883
	EDTXS1	0.00422972	0.00422972
	EDTXS2	0.00422972	0.00422972
	EDTXS3	0	-1.13719e-13
	EDTXS4	0	-2.7363e-13
	EAR40x	0	1.25036
	EAR40y	0	1.23817
	EAR60x	0	1.25036
	EAR60y	0	1.23817
	EGMEACPR	1.03784e-06	1.03784e-06
	FCLPA	0	0
	ENLIPAabctex	0	-9.70032e-14
	ENO	-7.49973	19.0704
	EAR80x	0	1.25036
	EAR80y	0	1.23817
	ECA4COLIPAabctex	0	-1.39538e-14
	ENTCS	0.000115719	4.67071
	ENTERES	0	4.6706
	ENTERES2	0	3.07204
	EPMEACPR	1.03784e-06	1.03784e-06
	ECA4OALpp	0	-1.33809e-14
	ECAP1pp	0	-1.21857e-14
	ECAP2pp	0	-1.21857e-14
	ECAP3pp	0	-1.21857e-14
	ECAtpp	0	-4.87428e-14
	ETHAAL	3.94258e-14	4.35732
	ETHAt2pp	2.18878e-13	3.65903
	ECOAH1	-1.08785	1.11247
	FCLT	0.000231439	0.000231439
	ECOAH2	-1.08785	1.11247
	ECOAH3	-1.08785	0.162518
	ETHAtex	1.53655e-13	0
	ETHSO3abcpp	0	0
	ETHSO3tex	0	0
	ECOAH4	-2.45422	0.162517
	ETOHtex	-2.5476	0
	FDH4pp	0	33.1566
	ETOHtrpp	-2.5476	0
	F6PA	-21.9568	20.8082
	F6PP	0	28.0236
	FHL	0	0
	FLDR2	0	67.1476
	F6Pt6_2pp	0	0
	FLVR	0	4.31163
	FDH5pp	0	33.1566
	FLVRx	0	4.48409
	FMETTRS	0	0
	FMNAT	0.000115719	0.000115719
	FMNRx	0	4.48409
	F6Ptex	0	0
	FA100ACPHi	0	28.0236
	FA120ACPHi	0	28.0236
	FA140ACPHi	0	28.0236
	FA141ACPHi	0	28.0236
	FA160ACPHi	0	28.0236
	FA161ACPHi	0	28.0236
	FMNRx2	0	4.31163
	FOMETRi	0	1000
	FORCT	0	0
	FDMO	0	0
	FORt2pp	0	112.094
	FORtex	-13.0754	0
	FORtppi	-6.18924e-20	112.095
	FRD2	0	33.3233
	FRD3	0	33.1571
	FRUK	0	0
	FRULYSDG	1.06206e-13	0
	FRULYSE	1.83496e-13	0
	FA80ACPHi	0	28.0236
	FDMO2	0	0
	FRULYSK	1.4408e-13	0
	FRULYSt2pp	1.4408e-13	0
	FRULYStex	1.60223e-13	0
	FRUURt2rpp	0	0
	FRUURtex	0	0
	FACOAE100	0	4.3021
	FACOAE120	0	10.702
	FACOAE140	0	10.7128
	FRUpts2pp	0	0
	FRUptspp	0	0
	FRUtex	0	0
	FTHFD	0	28.0236
	FTHFLi	0	28.0614
	FUCtex	0	0
	FUCtpp	0	0
	FUM	-1.18992	67.673
	FUMt2_2pp	0	0
	FUMt2_3pp	0	0
	FACOAE141	0	10.7025
	FACOAE160	0	10.7386
	FACOAE161	0	10.7378
	FACOAE180	0	10.6756
	FACOAE181	0	10.7009
	FUMtex	0	0
	FUSAtex	0	112.094
	FDMO3	0	0
	FUSAtpp	0	112.094
	G1PACT	0.03708	5.86166
	G1PPpp	0	0
	FACOAE60	0	28.0236
	FACOAE80	0	2.61674
	FACOAL100t2pp	0	0
	FACOAL120t2pp	0	10.6756
	FACOAL140t2pp	0	10.6756
	G1PTT	0.00422972	0.00422972
	G1Ptex	0	0
	G1SAT	0.00277726	0.00277726
	FACOAL141t2pp	0	10.6756
	FDMO4	0	0
	FACOAL160t2pp	0	10.6756
	FACOAL161t2pp	0	10.6756
	FACOAL180t2pp	0	10.6756
	FACOAL181t2pp	0	10.6756
	FACOAL60t2pp	0	28.0236
	FACOAL80t2pp	0	0
	G2PP	0	0
	G2PPpp	0	0
	G3PAT120	0	6.59378
	G3PAT140	0	6.59378
	G3PAT141	0	6.59378
	G3PAT160	0	6.62526
	G3PAT161	0	6.61826
	G3PAT180	0	6.59378
	FADRx	0	9.04927
	FDMO6	0	0
	FADRx2	0	8.44599
	FALDH2	0	0
	FALDtex	0	0
	FALDtpp	0	0
	FALGTHLs	0	0
	G3PAT181	0	6.6064
	G3PCabcpp	0	-1.12367e-28
	G3PCtex	0	0
	G3PD2	-26.9449	-0.0838804
	G3PD5	0	26.859
	G3PD6	0	26.859
	FBA	-28.0236	24.4626
	FBA3	2.93728e-14	33.771
	G3PD7	0	26.859
	FE2abcpp	0	22.4205
	FBP	0	28.0236
	G3PEabcpp	0	3.33807
	FE2t2pp	0	56.0512
	G3PEtex	2.29047e-13	0
	G3PGabcpp	0	3.50295
	G3PGtex	-0.777669	0
	G3PIabcpp	0	0
	G3PItex	-6.41152e-29	0
	FCI	0	0
	G3PSabcpp	0	0
	FE2t3pp	0	112.094
	G3PStex	3.08899e-13	0
	G3PT	0	28.0236
	GGPTRCS	0	6.11528
	GHBDHx	0	0
	GHMT2r	-5.51554	7.57906
	G5SADs	0.111463	22.0657
	FE2tex	-0.0063658	1000
	G5SD	0	22.0657
	G6PDA	0	28.0236
	GK1	0.122754	28.1463
	GLBRAN2	0	1000
	GLCATr	0	0
	G6PDH2r	0	25.4604
	FE2tpp	0	112.102
	G6PP	0	28.0236
	G6Pt6_2pp	0	0
	G6Ptex	0	0
	GAL1PPpp	0	0
	GLCDpp	0	6.49
	FE3DCITabcpp	0	0
	GLCNt2rpp	0	6.49
	GAL1Ptex	0	0
	GALBDtex	0	0
	GALCTD	0	0
	GALCTLO	0	0
	GALCTND	0	0
	GLCNtex	-1.21842	0
	GLCP	0	999.92
	GLCP2	0	999.92
	GALCTNLt2pp	0	0
	FE3DCITtonex	0	0
	GALCTNLtex	0	0
	GALCTNt2pp	0	0
	GALCTNtex	0	0
	GALCTt2rpp	0	0
	GLCRAL	0	0
	GLCRD	0	0
	GLCRt2rpp	0	0
	GALCTtex	0	0
	FE3DHBZR	2.11386e-13	0
	GALKr	0	0
	GALM2pp	0	0
	GALS3	0	0
	GLCRtex	0	0
	GLCS1	0.0800108	1000
	GLCTR1	0.00422972	0.00422972
	GLCTR2	0.00422972	0.00422972
	GALT1	0.00422972	0.00422972
	FE3DHBZSabcpp	0	0
	GALTptspp	0	0
	GLCTR3	0.00422972	0.00422972
	FE3DHBZStonex	0	0
	GLCUR1Ptex	0	0
	GALTtex	0	0
	GLCURt2rpp	0	0
	GLCURtex	0	0
	GLCabcpp	0	6.49
	GALURt2rpp	0	0
	GALURtex	0	0
	GALUi	0.0169189	28.0405
	GLCptspp	0	6.49
	FE3HOXR1	0	4.48409
	GLCt2pp	0	6.49
	GALabcpp	0	0
	FE3HOXR2	0	4.48409
	GLCtex_copy1	-994.678	6.49
	FE3HOXR3	0	4.48409
	GLCtex_copy2	0	1000
	GLDBRAN2	0	1000
	FE3HOXUtex	0	8.96819
	GLGC	0.0800108	1000
	FE3HOXUtpp	0	8.96819
	GLNS	0.901621	28.9252
	FE3HOXabcpp	0	8.96819
	GLNTRS	0	0
	FE3HOXexs	0	8.96819
	GLNabcpp	0	0
	GLNtex	1.39328e-13	0
	GLTPD	0	0
	GLU5K	-1.52516e-17	22.0657
	GLUABUTt7pp	0	1000
	GALt2pp	0	0
	GALtex	0	0
	GAM6Pt6_2pp	0	0
	GAMAN6Ptex	0	0
	GAMptspp	0	0
	GAMtex	0	0
	GAPD	-2.75365	11.5347
	GLUCYS	0.000115719	6.5939
	GLUDC	0	9.84998
	GLUDy	-71.4539	23.6954
	GLUN	0	28.0236
	GLUNpp	0	0
	GLUPRT	0.225775	3.08039
	GLUR	-2.43299	-0.0143103
	GARFT	-27.8356	3.08039
	FE3HOXtonex	0	8.96819
	GART	0	28.0614
	GLUSy	0	28.0236
	GLUTRR	0.00277726	0.00277726
	GLUTRS	0.00277726	0.00277726
	GLUabcpp	0	37.3648
	GBBTNtex	0	0
	GCALDD	0.000462877	0.000462877
	GDMANE	0	0
	GLUt2rpp	-1000	6.59378
	FE3Ri	0	8.00674
	GLUt4pp	0	1000
	GLUtex	6.24706e-13	0
	GDPDPK	0	28.0236
	GDPMNH	0	28.0236
	GLXCL	0	7.76193
	FE3abcpp	0	11.8031
	GLYALDtex	-2.09881	0
	GDPMNP	0	28.0236
	GDPTPDP	0	28.0236
	GLYALDtpp	-2.09881	0
	GDPtex	0	0
	FE3tex	-1000	0.0144231
	GF6PTA	0.03708	28.0607
	GGGABADr	0	6.11528
	GGGABAH	0	6.11528
	GGPTRCO	0	6.11528
	GLYAT	-7.67496	67.1476
	GLYBabcpp	0	0
	GLYBt2pp	0	0
	GLYBtex	0	0
	GLYC2Pabcpp	0	0
	GLYC2Ptex	0	0
	GLYC3Pabcpp	0	4.6706
	FECRMR1	0	4.48409
	GLYC3Pt6pp	0	5.33782
	GLYC3Ptex	-1.38388	0
	GTPDPDP	0	14.0118
	GLYCAt2rpp	-2.40789	0
	GTPDPK	0	28.0236
	FECRMR2	0	4.48409
	GTPHs	0	9.34119
	GLYCAtex	-2.40789	0
	GLYCDx	0	21.9568
	GLYCK	0	7.76193
	GTPtex	0	0
	GUACYC	0	28.0236
	GLYCK2	0	7.76193
	FECRMR3	0	4.48409
	GLYCL	0	8.35574
	GLYCLTDx	0	31.5972
	GLYCLTDy	0	26.859
	GUAD	0	9.34119
	GUAPRT	0	28.0236
	GUAt2pp	0	112.094
	GUAtex	3.21965e-15	0
	GUAtpp	-112.094	0
	GUI1	0	0
	GUI2	0	0
	GUR1PPpp	0	0
	H2O2tex	0	0
	H2Otex	-531.097	-18.024
	H2Otpp	-59.1445	-18.0344
	H2SO	0	2.5476
	GLYCLTt2rpp	-1000	0
	GLYCLTt4pp	0	1000
	GLYCLTtex	-4.2891	0
	GLYCTO2	0	31.5977
	GLYCTO3	0	31.5977
	GLYCTO4	0	31.5977
	GLYCtex	-1.85953	0
	GLYCtpp	-7.00922	1.8562
	GLYK	0	28.0269
	H2St1pp	0	2.60643
	H2Stex	-2.60643	-4.28864e-15
	H2tex	0	0
	FECRMUtex	0	8.96819
	H2tpp	0	0
	FECRMUtpp	0	8.96819
	HACD1	-1.08785	1.11247
	HACD2	-1.08785	1.11247
	HACD3	-1.08785	0.162518
	HACD4	-2.45422	0.162517
	HACD5	-4.13958	0.162517
	HACD6	-4.15471	0.141368
	GLYOX	0	11.9592
	GLYOX3	0	11.9592
	GLYTRS	0	-1.88294e-13
	GLYt2pp_copy1	0	1000
	GLYt2pp_copy2	-1000	0
	HACD7	-4.19726	0.137138
	HACD8	-4.27832	0.025233
	HADPCOADH3	0	0
	HBZOPT	0.000115719	0.000115719
	HCINNMt2rpp	0	0
	FECRMabcpp	0	8.96819
	HCINNMtex	0	0
	HCO3E	0.242597	28.2662
	HCYSMT	0	1.21449
	GLYt4pp	0	1000
	GLYtex	1.37919e-13	0
	GMAND	0	0
	HCYSMT2	2.91566e-13	0
	GMHEPAT	0.0169189	0.0169189
	FECRMexs	0	8.96819
	GMHEPK	0.0169189	0.0169189
	HDCAtexi	0	0
	HDCEAtexi	0	0
	HEMEOS	0.000115719	0.000115719
	HEPK1	0.00422972	0.00422972
	GMHEPPA	0.0169189	0.0169189
	GMPR	0	12.4089
	HEPK2	0.00422972	0.00422972
	HEPT1	0.00422972	0.00422972
	FECRMtonex	0	8.96819
	GMPS2	0.122754	12.5316
	FEENTERR1	0	4.48409
	GMPtex	2.88317e-14	0
	GND	0	25.4604
	GNK	0	6.49
	HEPT2	0.00422972	0.00422972
	HEPT3	0.00422972	0.00422972
	HEPT4	0.00422972	0.00422972
	HETZK	0	0
	HEX1	0	32.8911
	HEX4	0	28.0236
	HEX7	0	32.8911
	GOFUCR	0	0
	GP4GH	0	0
	GPDDA1	0	0
	HEXt2rpp	-28.0236	0
	FEENTERR2	0	4.48409
	GPDDA1pp	0	0
	GPDDA2	0	4.35732
	FEENTERR3	0	4.48409
	GPDDA2pp	0	3.65903
	HG2abcpp	0	0
	HG2t3pp	0	0
	FEENTERabcpp	6.991e-14	8.96819
	HG2tex	0	0
	GPDDA3	0	0
	GPDDA3pp	0	0
	HISTD	0.0477697	0.0477697
	FEENTERexs	7.51062e-14	8.96819
	HISTP	0.0477697	0.0477697
	HISTRS	0	0
	GPDDA4	0	4.6706
	HISabcpp	0	37.3648
	FEENTERtex	0	8.96819
	GPDDA4pp	0	4.00337
	FEENTERtonex	7.51062e-14	8.96819
	GPDDA5	0	0
	GPDDA5pp	0	0
	HISt2rpp	-37.3648	0
	HIStex	7.04622e-14	0
	HKNDDH	0	0
	HKNTDH	0	0
	HMBS	0.000347158	0.000347158
	HMPK1	0	0
	HOMt2pp	0	-1.6585e-13
	GRTT	0.000491418	0.000491418
	GRXR	0	12.5558
	FEENTERtpp	0	8.96819
	GSNK	0	28.0236
	HOMtex	1.7086e-13	0
	GSNt2pp	5.18657e-14	0
	FEOXAMR1	0	4.48409
	GSNtex	6.92266e-14	0
	FEOXAMR2	0	4.48409
	FEOXAMR3	0	4.48409
	GSPMDA	0	28.0236
	FEOXAMUtex	0	8.96819
	GSPMDS	0	28.0236
	FEOXAMUtpp	0	8.96819
	GTHOXtex	0	0
	HOPNTAL	0	0
	GTHOr	0	12.5558
	FEOXAMabcpp	0	8.96819
	GTHPi	0	7.47295
	HPPK2	0.000462877	0.000462877
	GTHRDHpp	0	6.59378
	FEOXAMexs	0	8.96819
	GTHRDabc2pp	0	14.0118
	HPPPNDO	0	0
	HPPPNt2rpp	0	0
	FEOXAMtonex	0	8.96819
	HPPPNtex	0	0
	HPYRI	-1000	0
	HPYRRx	0	1000
	HPYRRy	0	67.1476
	HSDy	-8.03049	-0.355521
	GTHRDabcpp	0	14.0118
	GTHRDtex	5.37956e-14	0
	GTHS	0.000115719	6.5939
	GTPCI	0.000462877	0.000462877
	GTPCII2	0.000231439	0.000231439
	FEROpp	0	252.949
	HSK	0.274411	7.94938
	HSST	0.0811099	0.0811099
	INStex	5.2424e-14	0
	FESD1s	0	8.00866
	IPDDI	-0.00294695	0.000491418
	IPDPS	0	0.00343837
	HSTPT	0.0477697	0.0477697
	HXAND	0	8.70762
	HXAtex	-0.949952	0
	IPMD	0.227172	0.227172
	FESD2s	0	0
	IPPMIa	-0.227172	-0.227172
	FESR	0	16.0173
	IPPMIb	-0.227172	-0.227172
	HXCT	0	28.0236
	LIPAabctex	0	-1.15996e-12
	HXPRT	0	28.0236
	HYD1pp	0	0
	IPPS	0.227172	0.227172
	ISETACabcpp	0	0
	ISETACtex	0	0
	K2L4Aabcpp	0	-1.01223e-12
	K2L4Aabctex	0	-1.06965e-12
	KARA1	-0.440843	-0.440843
	HYD2pp	0	0
	HYD3pp	0	0
	LIPOCT	0	1.55676e-06
	HYPOE	0	28.0236
	KARA2	0.146494	0.146494
	KAS14	0	1.25036
	KAS15	0	1.25036
	LIPOS	1.55676e-06	1.55676e-06
	KDOCT2	0.0126892	0.0126892
	KDOPP	0.0126892	0.0126892
	HYXNtex	6.6166e-14	0
	HYXNtpp	3.71353e-14	0
	Htex	-17.6831	1000
	KDOPS	0.0126892	0.0126892
	LIPOt2pp	0	0
	KG6PDC	0	0
	Kabcpp	0	22.4574
	Kt2pp	0	56.1435
	Kt3pp	0	56.0471
	Ktex	0.0963583	0.0963583
	L_LACD2	0	8.54231
	I2FE2SR	0	1.03784e-06
	I2FE2SS	0	0.000141665
	I2FE2SS2	0	0.000130249
	I2FE2ST	0	1.24541e-05
	I4FE4SR	0	0.000130249
	I4FE4ST	0	0.000130249
	ICDHyr	0.564661	11.2806
	ICHORS_copy1	-999.999	0.000578596
	ICHORS_copy2	0	1000
	ICHORT	0.000347158	0.000347158
	ICL	0	15.5234
	ICYSDS	0.000371028	0.000915895
	IDOND	-67.1476	1.23181
	IDOND2	0	67.1476
	IDONt2rpp	-1.23181	0
	L_LACD3	0	8.54231
	L_LACt2rpp	-2.10381	0
	L_LACtex	-2.10381	0
	LA4NTpp	0	-6.55124e-13
	LACZ	0	0
	LACZpp	0	0
	LADGMDH	0	2.41868
	LALADGLUtex	1.09468e-13	0
	IDONtex	-1.23181	0
	IG3PS	0.0477697	0.0477697
	LALADGLUtpp	1.19016e-13	0
	LIPOtex	0	0
	LALALGLUtex	8.42537e-14	0
	LALALGLUtpp	1.06177e-13	0
	IGPDH	0.0477697	0.0477697
	IGPS	0.0286621	0.0286621
	LPADSS	0.00422972	0.00422972
	ILETA	-0.146494	-0.146494
	ILETRS	0	0
	ILEabcpp	0	37.3648
	ILEt2rpp	-37.3648	0
	ILEtex	2.84217e-13	0
	IMPC	-3.12804	-0.273429
	LALDO2x	0	1.70246
	LALDO3	0	8.54231
	LALGP	0	2.41868
	LCADi	0	8.54231
	LCARR	0	1.70246
	LCARS	0	1.6732
	IMPD	0	12.5316
	IMPtex	4.11084e-14	0
	INDOLEt2pp	0	1000
	INDOLEt2rpp	2.62264e-13	1000
	INDOLEtex	3.41515e-13	0
	INOSTt4pp	0	0
	INSH	0	28.0236
	INSK	0	28.0236
	INSTtex	0	0
	LCTSt3ipp	0	56.0471
	LCTStex	0	0
	LCTStpp	0	56.0471
	INSt2pp_copy1	0	1000
	LDH_D	-31.5972	11.9592
	LPLIPAL1A120pp	0	5.33782
	LDH_D2	0	31.5972
	LEUTAi	0.227172	0.227172
	LEUTRS	0	0
	INSt2pp_copy2	-1000	0
	LEUabcpp	0	37.3648
	LPLIPAL1A140pp	0	5.33782
	LEUt2rpp	-37.3648	0
	LEUtex	2.12275e-13	0
	LYStex	3.20682e-14	0
	LYXI	0	0
	LGTHL	0	11.9592
	LPLIPAL1A141pp	0	5.33782
	LIPACabcpp	0	-1.11022e-13
	LIPAHT2ex	0	-1.71249e-13
	LIPAHTex	0	-2.36118e-18
	LIPAMPL	0	0
	LIPATPT	0	0
	LIPAabcpp	0	-6.23198e-14
	LYXt2pp	0	0
	LYXtex	0	0
	M1PD	0	0
	MACPD	0	28.0236
	MALCOAMT	1.03784e-06	1.03784e-06
	MALDDH	0	0
	MALDt2_2pp	0	0
	LPLIPAL1A160pp	0	5.33782
	MALDtex	0	0
	MALS	0	9.70672
	MALTATr	0	0
	MELIBt2pp	0	56.0471
	LPLIPAL1A161pp	0	5.33782
	MELIBt3ipp	0	56.0471
	MELIBtex	0	0
	MALTHXabcpp	0	0
	MALTHXtexi	0	0
	MALTPTabcpp	0	0
	LPLIPAL1A180pp	0	5.33782
	MALTPTtexi	0	0
	MEOHtex	-1.03784e-06	-1.03784e-06
	MEOHtrpp	-1.03784e-06	-1.03784e-06
	MEPCT	0.00343837	0.00343837
	MALTTRabcpp	0	0
	MALTTRtexi	0	0
	LPLIPAL1A181pp	0	5.33782
	MALTTTRabcpp	0	0
	MALTTTRtexi	0	0
	MALTabcpp	0	0
	METAT	0.00443158	1.21892
	METDabcpp	0	0
	METDtex	0	0
	METOX1s	0	7.47295
	METOX2s	0	7.47295
	MALTptspp	0	0
	MALTtexi	0	0
	LPLIPAL1E120pp	0	3.65903
	MALt2_2pp	0	37.3648
	MALt2_3pp	0	28.0236
	METS	0.0818052	0.0818052
	METSOX1abcpp	0	0
	METSOX1tex	0	0
	MALt3pp	2.90267e-15	37.3648
	METSOX2abcpp	0	0
	MALtex	-2.18701	0
	LPLIPAL1E140pp	0	3.65903
	MAN1PT2	0	28.0236
	MAN6PI	0	-3.34342e-15
	LPLIPAL1E141pp	0	3.65903
	MAN6Pt6_2pp	0	0
	METSOX2tex	2.96652e-13	0
	LPLIPAL1E160pp	0	3.65903
	MAN6Ptex	0	0
	METSOXR1	0	7.47295
	MANAO	0	0
	LPLIPAL1E161pp	0	3.65903
	MANGLYCptspp	0	0
	MANGLYCtex	0	0
	METSOXR2	0	7.47295
	METTRS	0	0
	LPLIPAL1E180pp	0	3.65903
	METabcpp	3.58759e-13	0
	METtex	2.06881e-13	0
	MANPGH	0	0
	MANptspp	0	0
	MANtex	0	0
	MCITD	0	12.4471
	MG2t3_2pp	-56.0429	0.00428265
	LPLIPAL1E181pp	0	3.65903
	MG2tex	0.00428265	0.00428265
	MG2tpp	0	56.0471
	MCITL2	0	12.4471
	MCITS	0	12.4471
	MG2uabcpp	0	18.6824
	LPLIPAL1G120pp	0	4.00337
	MGSA	0	11.9336
	MI1PP	0	0
	MICITDr	0	12.4471
	MCOATA	0.016921	28.0405
	MCPST	0	0
	MINCYCtex	0	112.094
	LPLIPAL1G140pp	0	4.00337
	MINCYCtpp	0	112.094
	MCTP1App	0.000313947	1.44442
	MINOHPtexi	0	0
	MCTP1Bpp	-2.55827e-19	1.45684
	LPLIPAL1G141pp	0	4.00337
	MCTP2App	0.000349233	0.951153
	MDDCP1pp	0	1.42621
	MDDCP2pp	0.000349233	0.951153
	MDDCP3pp	0	1.42338
	MLDCP1App	0.000313947	1.4388
	MLDCP1Bpp	0	1.40314
	MLDCP2App	0	1.43849
	MLDCP2Bpp	0	1.4206
	MLDCP3App	0	1.45684
	MLDEP1pp	0	1.45684
	MDDCP4pp	0	1.42338
	MDDCP5pp	0	1.43849
	LPLIPAL1G160pp	0	4.00337
	MDDEP1pp	0	1.42338
	MDDEP2pp	0	1.43849
	MLDEP2pp	0	1.43849
	MLTG1	0	0
	MLTG2	0	0
	MDDEP3pp	0	1.42338
	MDDEP4pp	0	0.950804
	LPLIPAL1G161pp	0	4.00337
	MDH	-29.2041	67.6729
	MLTG3	0	28.0236
	MLTG4	0	28.0236
	MDH2	0	31.5972
	LPLIPAL1G180pp	0	4.00337
	MDH3	0	31.5972
	MLTG5	0	28.0236
	MLTGY1pp	0	1.41992
	MLTGY2pp	0	1.43781
	MLTGY3pp	0	1.45615
	MLTGY4pp	0	0.950804
	ME1	0	18.7693
	ME2	0	20.3231
	MECDPDH5	0.00343837	0.00343837
	MECDPS	0.00343837	0.00343837
	MLTP1	-28.0236	0
	MLTP2	-28.0236	0
	MLTP3	-28.0236	0
	MMCD	0	12.4471
	MMETt2pp	3.97904e-13	0
	LPLIPAL1G181pp	0	4.00337
	MMETtex	2.71186e-13	0
	MMM	0	12.4471
	MOADSUx	0.000255309	0.000255309
	MOAT	0.00422972	0.00422972
	MN2t3pp	0	112.094
	LPLIPAL2A120	0	6.59378
	MN2tpp	0	112.095
	MOAT2	0.00422972	0.00422972
	LPLIPAL2A140	0	6.59378
	MOAT3C	0.00422972	0.00422972
	MN6PP	0	28.0236
	LPLIPAL2A141	0	6.59378
	MNLptspp	0	0
	MOBDabcpp	7.10921e-05	7.10921e-05
	MOBDtex	7.10921e-05	7.10921e-05
	LPLIPAL2A160	0	6.59378
	MOCDS	3.63244e-06	3.63244e-06
	MOCOS	6.74597e-05	6.74597e-05
	MOGDS	3.63244e-06	3.63244e-06
	MOHMT	0.000298898	0.000298898
	MOX	-67.147	8.00841
	MPTAT	0.000127654	0.000127654
	MPTG	0.00698052	1.46313
	MNLtex	0	0
	MNNH	0	0
	MNt2pp	0	56.0473
	MNtex	0.00034145	0.00034145
	NDPK6	0	9.15454
	MPTG2	0.000349233	0.951153
	MPTS	0.000127654	0.000127654
	MPTSS	0.000255309	0.000255309
	MSAR	0	1.49036
	NDPK7	-7.4362	28.0335
	NDPK8	-12.4317	28.0332
	LPLIPAL2A161	0	6.59378
	NH4tex	5.45192	5.45192
	NH4tpp	5.45192	33.4755
	NHFRBO	0	0
	MSO3abcpp	0	0
	MSO3tex	0	0
	MTAN	0.0034996	0.0034996
	MTHFC	-5.61075	14.0574
	MTHFD	-5.61075	14.0574
	MTHFR2	0.0819209	0.0819209
	NI2abcpp	0	28.0236
	NI2t3pp	0	112.094
	MTHTHFSs	0.000695353	1.21518
	MTRPOX	0	0
	N2Otex	0	0
	NI2tex	0.000159309	0.000159309
	LPLIPAL2A180	0	6.59378
	NI2tpp	0	112.094
	NI2uabcpp	0	22.4189
	N2Otpp	0	0
	NACODA	0	12.4719
	NACtex	-1.9984e-14	0
	NACtpp	2.17251e-13	0
	NADDP	0	28.0236
	NADH10	0	31.5972
	NADH16pp	0	33.1566
	NMNAT	0	28.0236
	NMNDA	0	14.0118
	NMNN	0	7.00589
	NMNPtpp	0	0
	NADH17pp	0	33.1566
	NADH18pp	0	33.1566
	NMNt7pp	0	0
	LPLIPAL2A181	0	6.59378
	NMNtex	9.6438e-14	0
	NNAM	0	7.00589
	NADH5	0	31.5972
	NADH9	0	31.5972
	NADK	0.000231957	28.0238
	NNATr	0.00118262	14.013
	NNDMBRT	0	0
	NADN	0	7.00589
	LPLIPAL2ATE120	0	0
	NADPHQR2	0	26.859
	NADPHQR3	0	26.859
	NNDPR	0.00118262	0.00118262
	NO2t2rpp	0	0
	NO2tex	0	0
	NADPHQR4	0	26.859
	NO3R1bpp	0	0
	NADPPPS	0	28.0236
	LPLIPAL2ATE140	0	0
	NADS1	0.00118262	14.013
	NADTRHD	0	67.1476
	NAMNPP	0	7.00589
	NAt3_1p5pp	0	112.094
	NO3R1pp	0	0
	NO3R2bpp	0	0
	NO3R2pp	0	0
	NO3t7pp	0	0
	NO3tex	0	0
	NODOx	0	0
	NAt3_2pp	0	112.094
	NAt3pp	0	1000
	NODOy	0	0
	NAtex	0	0
	LPLIPAL2ATE141	0	0
	NDPK1	-999.611	1000
	NDPK2	0.20735	28.2438
	NOVBCNtex	0	112.094
	NOVBCNtpp	0	112.094
	NOtex	0	0
	NDPK3	-9.2716	28.1086
	NOtpp	0	0
	NDPK4	0.0171015	28.0407
	LPLIPAL2ATE160	0	0
	NDPK5	-12.4317	28.0335
	NTD1	0	28.0236
	NTD10	0	28.0236
	NTD10pp	7.91376e-13	0
	LPLIPAL2ATE161	0	0
	NTD11	0	28.0236
	NTD11pp	6.39765e-13	0
	NTD12	0	6.73432
	NTD12pp	1.13648e-12	0
	NTD1pp	0	0
	NTD2	0	28.0236
	URIC	0	2.85461
	NTD2pp	0	0
	LPLIPAL2ATE180	0	0
	NTD3	0	7.4362
	NTD3pp	0	0
	LPLIPAL2ATE181	0	0
	NTD4	0	28.0236
	NTD4pp	0	0
	NTD9pp	4.51412e-13	0
	NTP1	0	28.0236
	NTP10	0	28.0236
	NTD5	0	28.0236
	LPLIPAL2ATG120	0	0
	NTD5pp	0	0
	NTP11	0	0
	NTP12	0	-4.90719e-14
	NTD6	0	12.4317
	LPLIPAL2ATG140	0	0
	NTD6pp	-1.17522e-12	0
	NTD7	0	28.0236
	NTP3	0	28.0236
	NTP3pp	0	0
	NTD7pp	-1.35106e-13	0
	NTP5	0	28.0236
	LPLIPAL2ATG141	0	0
	NTPP1	0	28.0236
	NTPP10	0	6.73432
	NTD8	0	12.4317
	NTD8pp	4.6509e-13	0
	NTD9	0	28.0236
	NTPP11	0	9.34119
	NTPP2	0	28.0236
	NTPP3	0	28.0236
	NTPP4	0	28.0236
	NTPP5	0	28.0236
	OPMEACPS	1.03784e-06	1.03784e-06
	LPLIPAL2ATG160	0	0
	ORNDC	0.0207641	6.97953
	ORNabcpp	0	22.4189
	NTPP6	0	28.0236
	NTPP7	0	28.0236
	NTPP8	0	28.0236
	ORNtex	2.1867e-12	0
	LPLIPAL2ATG161	0	0
	OROTt2_2pp	1.00805e-12	0
	OROTtex	1.6417e-12	0
	ORPT	-1.65659	-0.166223
	NTPP9	0	12.4089
	NTPTP1	0	12.4317
	NTPTP2	0	28.0236
	OXAMTC	0	-1.34115e-12
	LPLIPAL2ATG180	0	0
	OXCDC	0	0
	OXCOAHDH	0	0
	NTRIR2x	0	0
	NTRIR3pp	0	0
	NTRIR4pp	0	0
	OXDHCOAT	0	0
	P5CD	0	21.9542
	O16A4COLIPAabctex	0	0
	LPLIPAL2ATG181	0	0
	O16A4Lpp	0	0
	P5CR	0.111463	8.55745
	PA120abcpp	0	12.4549
	PA140abcpp	0	12.4549
	PA141abcpp	0	12.4549
	O16AP1pp	5.28864e-19	5.28864e-19
	O16AP2pp	5.28864e-19	5.28864e-19
	O16AP3pp	5.70721e-19	5.70721e-19
	O16AT	0	0
	O16AUNDtpp	0	0
	PA160abcpp	0	12.4549
	LPLIPAL2E120	0	4.35732
	PA161abcpp	0	12.4549
	PA180abcpp	0	12.4549
	O16GALFT	0	0
	O16GLCT1	0	0
	O16GLCT2	0	0
	PA181abcpp	0	12.4549
	LPLIPAL2E140	0	4.35732
	PACALDt2rpp	0	0
	PACALDtex	0	0
	PACCOAE	0	0
	O2Stex	0	0
	O2tex	8.08461	266.661
	O2tpp	8.08461	16.6632
	OAADC	0	18.7693
	PACCOAL	0	0
	OBTFL	0	5.28797
	LPLIPAL2E141	0	4.35732
	OCBT	0.149148	5.24434
	OCDCAtexi	0	0
	PANTS	0.000298898	0.000298898
	PAPA120	0	28.0236
	PAPA120pp	0	12.4549
	PAPA140	0	28.0236
	OCDCEAtexi	0	0
	OCTAtex	0	0
	OCTDPS	0.000347158	0.000347158
	OCTNLL	0	1.55676e-06
	PAPA140pp	0	12.4549
	LPLIPAL2E160	0	4.35732
[truncated: 585 more rows]

## Sheet: Glycerol
	FVA profile of E. coli iJO1366 GSMN simulated with glycerol as the sole carbon source
	Reaction abbreviation	minimum	maximum
	EX_cm_e	0	0
	EX_cmp_e	0	0
	EX_co2_e	4.19282	4.19282
	EX_cobalt2_e	-7.64534e-06	-7.64534e-06
	DM_4crsol_c	7.1038e-05	7.1038e-05
	DM_5drib_c	7.35864e-05	7.35864e-05
	DM_aacald_c	0	0
	DM_amob_c	6.37112e-07	6.37112e-07
	DM_mththf_c	0.000426865	0.000426865
	EX_colipa_e	0	2.69597e-16
	DM_oxam_c	0	-1.6687e-14
	EX_glc__D_e	0	4.65629e-14
	EX_glcn_e	0	-1.2558e-14
	BIOMASS_Ec_iJO1366_WT_53p95M	0.318556	0.318556
	EX_glcr_e	0	0
	EX_colipap_e	0	-2.43284e-15
	EX_glcur_e	0	0
	EX_glcur1p_e	0	0
	BIOMASS_Ec_iJO1366_core_53p95M	0	1.24117e-15
	EX_12ppd__R_e	0	1.92068e-14
	EX_gln__L_e	0	5.50434e-16
	EX_cpgn_e	0	0
	EX_glu__L_e	0	2.72048e-14
	EX_gly_e	0	0
	EX_glyald_e	0	5.26798e-14
	EX_glyb_e	0	0
	EX_glyc_e	-5.74	-5.74
	EX_12ppd__S_e	0	-4.35282e-14
	EX_14glucan_e	0	-1.04507e-15
	EX_cpgn_un_e	0	0
	EX_15dap_e	0	-1.10808e-14
	EX_glyc__R_e	0	3.4555e-14
	EX_glyc2p_e	0	2.55283e-14
	EX_23camp_e	0	4.97506e-15
	EX_23ccmp_e	0	0
	EX_23cgmp_e	0	-1.57966e-14
	EX_23cump_e	0	0
	EX_23dappa_e	0	0
	EX_26dap__M_e	0	2.15577e-14
	EX_glyc3p_e	0	3.20469e-14
	EX_glyclt_e	0	1.99599e-14
	EX_gmp_e	0	1.69588e-14
	EX_gsn_e	0	-5.31304e-16
	EX_gthox_e	0	-6.62097e-16
	EX_gthrd_e	0	2.30293e-15
	EX_gtp_e	0	0
	EX_gua_e	0	2.31983e-15
	EX_h_e	-997.169	2.82643
	EX_h2_e	0	2.14666e-13
	EX_h2o_e	18.1475	518.145
	EX_h2o2_e	-3.16721e-14	0
	EX_h2s_e	0	2.68731e-14
	EX_hacolipa_e	0	-2.09887e-18
	EX_halipa_e	0	1.34402e-17
	EX_hdca_e	0	0
	EX_hdcea_e	0	0
	EX_hg2_e	0	0
	EX_his__L_e	0	-8.40168e-14
	EX_2ddglcn_e	0	3.48198e-15
	EX_34dhpac_e	0	0
	EX_3amp_e	0	8.24056e-15
	EX_3cmp_e	0	0
	EX_3gmp_e	0	-1.35752e-15
	EX_3hcinnm_e	0	0
	EX_3hpp_e	0	6.25213e-14
	EX_3hpppn_e	0	-2.4251e-14
	EX_hom__L_e	0	-5.03609e-14
	EX_hxa_e	0	2.25738e-14
	EX_hxan_e	0	6.30484e-15
	EX_idon__L_e	0	-4.88855e-14
	EX_3ump_e	0	-3.79469e-15
	EX_4abut_e	0	-8.70326e-15
	EX_4hoxpacd_e	0	0
	EX_5dglcn_e	0	-1.6966e-14
	EX_5mtr_e	0.00214834	0.00214834
	EX_LalaDglu_e	0	0
	EX_ile__L_e	0	1.30206e-14
	EX_imp_e	0	2.88167e-14
	EX_indole_e	0	-1.38072e-14
	EX_inost_e	0	0
	EX_ins_e	0	-8.60933e-15
	EX_isetac_e	0	0
	EX_k_e	-0.0591526	-0.0591526
	EX_LalaDgluMdap_e	0	1.40713e-14
	EX_LalaDgluMdapDala_e	0	-1.91754e-15
	EX_LalaLglu_e	0	0
	EX_kdo2lipid4_e	0	-2.72154e-15
	EX_ac_e	0	1.7177e-14
	EX_crn_e	0	0
	EX_acac_e	0	0
	EX_acald_e	0	-2.29254e-14
	EX_lac__D_e	0	5.3222e-14
	EX_lac__L_e	0	-1.96481e-14
	EX_crn__D_e	0	0
	EX_lcts_e	0	-3.24629e-14
	EX_acgal_e	0	0
	EX_acgal1p_e	0	0
	EX_acgam_e	0	0
	EX_leu__L_e	0	-1.72654e-14
	EX_csn_e	0	-2.53937e-14
	EX_acgam1p_e	0	2.73182e-14
	EX_acmana_e	0	3.10445e-15
	EX_acmum_e	0	-1.02759e-14
	EX_lipa_e	0	1.70156e-15
	EX_cu_e	0	0
	EX_lipa_cold_e	0	1.76555e-15
	EX_acnam_e	0	0
	EX_acolipa_e	0	-9.44616e-16
	EX_cu2_e	-0.000214707	-0.000214707
	EX_acser_e	0	-6.29133e-15
	EX_ade_e	0	3.72243e-14
	EX_adn_e	0	1.44616e-14
	EX_adocbl_e	0	0
	EX_ag_e	0	0
	EX_lipoate_e	0	0
	EX_lys__L_e	0	-1.60776e-14
	EX_lyx__L_e	0	1.76489e-14
	EX_mal__D_e	0	0
	EX_agm_e	0	1.2338e-14
	EX_akg_e	0	3.12873e-14
	EX_cyan_e	0	0
	EX_ala_B_e	0	1.05018e-14
	EX_ala__D_e	0	9.59113e-14
	EX_ala__L_e	0	2.26024e-14
	EX_alaala_e	0	1.06646e-14
	EX_all__D_e	0	3.40863e-14
	EX_alltn_e	0	2.08799e-14
	EX_amp_e	0	-8.62613e-15
	EX_anhgm_e	0	1.63626e-14
	EX_arab__L_e	0	-1.34832e-31
	EX_mal__L_e	0	-3.81269e-14
	EX_malt_e	0	1.48511e-14
	EX_malthx_e	0	3.09067e-15
	EX_maltpt_e	0	0
	EX_malttr_e	0	0
	EX_maltttr_e	0	0
	EX_man_e	0	0
	EX_cynt_e	0	0
	EX_man6p_e	0	0
	EX_manglyc_e	0	0
	EX_melib_e	0	0
	EX_cys__D_e	0	0
	EX_meoh_e	6.37112e-07	6.37112e-07
	EX_met__D_e	0	0
	EX_arbt_e	0	0
	EX_arbtn_e	0	0
	EX_arbtn_fe3_e	0	0
	EX_met__L_e	0	0
	EX_cys__L_e	0	-6.07859e-14
	EX_metsox_R__L_e	0	-2.03801e-14
	EX_metsox_S__L_e	0	1.09797e-14
	EX_mg2_e	-0.00262904	-0.00262904
	EX_mincyc_e	0	0
	EX_minohp_e	0	0
	EX_mmet_e	0	-3.13779e-14
	EX_arg__L_e	0	3.99845e-15
	EX_ascb__L_e	0	0
	EX_asn__L_e	0	2.69951e-14
	EX_aso3_e	0	0
	EX_asp__L_e	0	-8.5707e-14
	EX_btn_e	0	1.67502e-15
	EX_but_e	0	0
	EX_mn2_e	-0.00020961	-0.00020961
	EX_mnl_e	0	0
	EX_mobd_e	-4.36421e-05	-4.36421e-05
	EX_mso3_e	0	0
	EX_n2o_e	0	0
	EX_na1_e	2.76257e-19	0
	EX_nac_e	0	0
	EX_nh4_e	-3.34684	-3.34684
	EX_butso3_e	0	0
	EX_ca2_e	-0.00157749	-0.00157749
	EX_cbi_e	0	0
	EX_cytd_e	0	1.88532e-14
	EX_cbl1_e	-7.1038e-05	-7.1038e-05
	EX_cd2_e	0	0
	EX_cgly_e	0	2.26646e-14
	EX_ni2_e	-9.77966e-05	-9.77966e-05
	EX_nmn_e	0	-2.03031e-15
	EX_no_e	0	0
	EX_no2_e	0	0
	EX_no3_e	0	0
	EX_novbcn_e	0	0
	EX_o16a4colipa_e	0	0
	EX_o2_e	-256.413	-6.41466
	EX_o2s_e	0	0
	EX_ocdca_e	0	-6.98101e-15
	EX_ocdcea_e	0	1.00081e-14
	EX_octa_e	0	0
	EX_orn_e	0	1.97885e-14
	EX_orot_e	0	0
	EX_pacald_e	0	0
	EX_peamn_e	0	0
	EX_phe__L_e	0	8.71682e-15
	EX_pheme_e	0	6.84867e-15
	EX_chol_e	0	0
	EX_chtbs_e	0	-4.07952e-15
	EX_cit_e	0	5.32607e-14
	EX_cl_e	-0.00157749	-0.00157749
	EX_pi_e	-0.295348	-0.295348
	EX_dad_2_e	0	-2.10661e-14
	EX_pnto__R_e	0	0
	EX_ppa_e	0	0
	EX_damp_e	0	0
	EX_ppal_e	0	0
	EX_dca_e	0	0
	EX_pppn_e	0	0
	EX_ppt_e	0	0
	EX_dcmp_e	0	0
	EX_pro__L_e	0	-1.59556e-14
	EX_dcyt_e	0	-1.16513e-14
	EX_progly_e	0	9.67122e-15
	EX_psclys_e	0	-7.5043e-17
	EX_ddca_e	0	0
	EX_pser__L_e	0	0
	EX_ptrc_e	0	-7.41587e-15
	EX_dgmp_e	0	7.25974e-15
	EX_dgsn_e	0	1.10746e-14
	EX_val__L_e	0	2.17518e-14
	EX_xan_e	0	1.49144e-14
	EX_dha_e	0	-3.02303e-14
	EX_xmp_e	0	-7.37469e-15
	EX_dimp_e	0	1.0807e-14
	EX_din_e	0	1.84613e-14
	EX_xtsn_e	0	1.74158e-14
	EX_pydam_e	0	0
	EX_xyl__D_e	0	7.03803e-15
	EX_xylu__L_e	0	-1.30189e-14
	EX_zn2_e	-0.000103212	-0.000103212
	12DGR120tipp	0	2.49697e-13
	12DGR140tipp	0	1.33737e-14
	12DGR141tipp	0	-4.34645e-14
	12DGR160tipp	0	6.11846e-13
	12DGR161tipp	0	1.58086e-13
	12DGR180tipp	0	7.28071e-13
	EX_pydx_e	0	2.92399e-14
	EX_pydxn_e	0	-7.58418e-15
	EX_pyr_e	0	-1.34872e-14
	EX_quin_e	0	1.17301e-13
	EX_r5p_e	0	0
	EX_rfamp_e	0	0
	EX_rib__D_e	0	-6.75683e-14
	EX_rmn_e	0	-6.88137e-15
	EX_sbt__D_e	0	0
	EX_sel_e	0	0
	EX_ser__D_e	0	0
	EX_ser__L_e	0	6.39205e-14
	EX_skm_e	0	3.78948e-14
	12DGR181tipp	0	-1.00748e-13
	12PPDRtex	1.97537e-14	0
	12PPDRtpp	2.14055e-14	0
	EX_dms_e	0	0
	12PPDStex	2.35857e-14	0
	12PPDStpp	4.98089e-15	0
	14GLUCANabcpp	0	0
	EX_slnt_e	0	0
	EX_so2_e	0	0
	EX_so3_e	0	0
	EX_dmso_e	0	0
	EX_so4_e	-0.0802707	-0.0802707
	EX_spmd_e	0	8.20447e-15
	EX_succ_e	0	-1.13635e-14
	14GLUCANtexi	2.28416e-15	0
	23CAMPtex	0	0
	23CCMPtex	0	0
	EX_sucr_e	0	1.48889e-14
	EX_sulfac_e	0	0
	23CGMPtex	0	0
	EX_tartr__D_e	0	0
	23CUMPtex	0	0
	EX_dopa_e	0	0
	23DAPPAt2pp	0	0
	23DAPPAtex	0	0
	23PDE2pp	0	0
	23PDE4pp	0	0
	EX_tartr__L_e	0	0
	EX_taur_e	0	0
	EX_tcynt_e	0	0
	23PDE7pp	0	0
	23PDE9pp	0	0
	EX_doxrbcn_e	0	0
	26DAHtex	0	0
	2AGPA120tipp	0	-2.43606e-13
	EX_thm_e	0	-3.05296e-15
	EX_thr__L_e	0	1.36724e-14
	EX_dtmp_e	0	1.24543e-14
	EX_thrp_e	0	0
	2AGPA140tipp	0	3.72444e-13
	2AGPA141tipp	0	2.5946e-13
	EX_thym_e	0	4.32437e-14
	EX_dump_e	0	3.46387e-14
	EX_thymd_e	0	-1.66754e-14
	2AGPA160tipp	0	-1.21665e-13
	2AGPA161tipp	0	-2.67732e-13
	EX_tma_e	0	0
	EX_duri_e	0	6.83259e-15
	EX_tmao_e	0	0
	EX_tre_e	0	-1.03513e-14
	EX_trp__L_e	0	2.3062e-15
	2AGPA180tipp	0	-4.03456e-14
	2AGPA181tipp	0	1.6948e-13
	2AGPE120tipp	0	-7.97949e-14
	2AGPE140tipp	0	1.70237e-13
	2AGPE141tipp	0	3.04778e-13
	2AGPE160tipp	0	-8.36265e-16
	EX_tsul_e	0	0
	EX_eca4colipa_e	0	1.03172e-12
	EX_ttdca_e	0	1.44023e-14
	2AGPE161tipp	0	1.74999e-14
	2AGPE180tipp	0	1.31151e-13
	2AGPE181tipp	0	-5.23544e-14
	2AGPEAT120	0	1.12458e-13
	EX_ttdcea_e	0	4.93901e-15
	EX_enlipa_e	0	2.26758e-16
	2AGPEAT140	0	1.13349e-13
	2AGPEAT141	0	3.51779e-13
	2AGPEAT160	0	-1.37325e-13
	EX_ttrcyc_e	0	0
	EX_enter_e	0	-5.54855e-15
	2AGPEAT161	0	-2.54707e-13
	EX_etha_e	0	1.42587e-13
	2AGPEAT180	0	-4.10854e-14
	2AGPEAT181	0	7.27437e-14
	EX_tungs_e	3.19023e-15	0
	EX_tym_e	0	0
	2AGPG120tipp	0	-5.60576e-14
	EX_ethso3_e	0	1.94374e-14
	2AGPG140tipp	0	-2.73956e-13
	2AGPG141tipp	0	3.98177e-13
	2AGPG160tipp	0	1.07333e-13
	2AGPG161tipp	0	2.98497e-13
	EX_tyr__L_e	0	2.32853e-14
	EX_tyrp_e	0	0
	EX_uacgam_e	0	5.72936e-16
	EX_udpacgal_e	0	0
	EX_udpg_e	0	0
	2AGPG180tipp	0	2.21685e-13
	2AGPG181tipp	0	-1.27908e-13
	2AGPGAT120	0	1.22069e-13
	EX_udpgal_e	0	-4.3488e-15
	EX_etoh_e	0	9.0598e-14
	EX_udpglcur_e	0	7.03876e-15
	2AGPGAT140	0	2.61188e-13
	2AGPGAT141	0	2.86214e-13
	2AGPGAT160	0	-1.4926e-13
	2AGPGAT161	0	1.9154e-12
	EX_ump_e	0	4.82516e-14
	2AGPGAT180	0	-9.28348e-14
	EX_f6p_e	0	-2.21094e-15
	2AGPGAT181	0	6.75765e-14
	EX_ura_e	0	6.75804e-14
	2DGULRGx	0	0
	EX_urea_e	0	4.14812e-14
	2DGULRGy	0	0
	EX_fald_e	0	0
	2DGULRx	0	0
	2DGULRy	0	0
	EX_uri_e	0	1.90418e-14
	2MAHMP	0	-8.61105e-13
	34dhpactex	0	0
	EX_fe2_e	-1000	-0.00494622
	3AMACHYD	0	-1.96363e-14
	3AMPtex	1.90905e-30	0
	3CMPtex	0	0
	3GMPtex	0	0
	EX_fe3_e	-7.12363e-13	999.995
	3HAD100	0	2.57192e-13
	EX_fe3dcit_e	0	4.34152e-15
	3HAD120	0	-6.6047e-13
	5DOAN	7.35864e-05	7.35864e-05
	EX_fe3dhbzs_e	0	-3.43669e-14
	5MTRtex	-0.00214834	-0.00214834
	5MTRtpp	0.00214834	0.00214834
	3HAD121	0	-2.42717e-13
	3HAD140	0	1.89614e-13
	A5PISO	0.00778965	0.00778965
	EX_fe3hox_e	0	0
	AACPS1	0.00259655	0.00259655
	AACPS2	1.56152e-14	1.50279e-12
	3HAD141	0	-7.84292e-14
	EX_fe3hox_un_e	0	2.03462e-13
	AACPS3	0.0386415	0.0386415
	AACPS4	0.0300551	0.0300551
	AACPS5	0.0154901	0.0154901
	3HAD160	0	9.11271e-13
	AACPS6	7.22827e-13	1.65012e-13
	EX_fecrm_e	0	0
	AACPS7	0.0129827	0.0129827
	3HAD161	0	-3.53168e-13
	AACPS8	-7.13308e-16	1.61389e-13
	EX_fecrm_un_e	0	-3.10326e-29
	AACPS9	0	9.55665e-07
	3HAD180	0	-4.34025e-13
	3HAD181	0	4.77818e-13
	AACTOOR	0	-6.21026e-13
	AADDGT	0	9.08795e-15
	AAMYL	0	0
	AAMYLpp	0	0
	AB6PGH	0	0
	ABTA	0	-3.40644e-13
	ABUTD	0	-1.20094e-13
	3HAD40	0	-7.35609e-14
	3HAD60	0	4.98357e-13
	3HAD80	0	4.98357e-13
	3HCINNMH	0	0
	3HPPPNH	0	0
	ABUTt2pp	0	1000
	EX_feenter_e	0	1.76682e-14
	ABUTtex	4.78757e-14	0
	3HPPtex	6.70263e-14	0
	3HPPtpp	0	1.99645e-13
	ACACCT	0	0
	ACACT1r	0.0997669	0.0997669
	3KGK	0	0
	ACACT2r	0.0997669	0.0997669
	EX_feoxam_e	0	0
	ACACT3r	0.0997669	0.0997669
	ACACT4r	0.099766	0.099766
	3NTD2pp	-2.87642e-14	0
	3NTD4pp	2.15499e-15	0
	EX_feoxam_un_e	0	0
	ACACT5r	0.099766	0.099766
	EX_for_e	0	2.62508e-12
	ACACT6r	0.0867832	0.0867832
	3NTD7pp	-1.11119e-14	0
	3NTD9pp	-1.82215e-14	0
	EX_fru_e	0	0
	3OAR100	0	2.64313e-12
	ACACT7r	0.0841867	0.0841867
	EX_frulys_e	0	0
	ACACT8r	-0.0154901	-0.0154901
	ACACt2pp	0	0
	ACACtex	0	0
	3OAR120	0	4.57843e-12
	3OAR121	0	1.26776e-12
	3OAR140	0.0103862	0.0103862
	ACALD	6.2983e-13	2.57706
	3OAR141	0	1.19693e-12
	EX_fruur_e	0	2.94578e-13
	3OAR160	0	4.3521e-12
	ACALDtex	-7.83595e-14	0
	EX_fuc__L_e	0	1.97016e-13
	3OAR161	0	5.07389e-12
	EX_fum_e	0	4.11063e-13
	ACALDtpp	-7.82498e-15	0
	3OAR180	0	1.54713e-12
	EX_fusa_e	0	0
	ACANTHAT	0	1.19622e-13
	3OAR181	0	3.9236e-12
	ACBIPGT	0	0
	EX_g1p_e	0	2.03282e-13
	ACCOAC	0.010398	0.010398
	3OAR40	0	2.34615e-12
	EX_g3pc_e	0	3.23607e-13
	3OAR60	0	2.17749e-12
	ACCOAL	0	1000
	ACGAL1PPpp	0	0
	3OAR80	0	4.44264e-13
	EX_g3pe_e	0	3.48442e-14
	ACGAL1Ptex	0	0
	ACGALtex	0	0
	ACGAM1PPpp	-1.69668e-14	0
	3OAS100	0	6.15825e-13
	ACGAM1Ptex	-4.05275e-16	0
	ACGAMK	-6.2203e-17	8.28053e-14
	ACGAMT	0	4.52305e-15
	3OAS120	0	1.15321e-12
	3OAS121	0	2.41499e-13
	3OAS140	0.0103862	0.0103862
	ACGAptspp	0	0
	EX_g3pg_e	0	3.78611e-15
	ACGAtex	0	0
	ACGK	0.104306	0.104306
	ACGS	0.104306	0.104306
	3OAS141	0	-1.4513e-13
	3OAS160	0	-5.70647e-14
	3OAS161	0	-4.81213e-13
	ACHBS	0.0899302	0.0899302
	EX_g3pi_e	0	0
	3OAS180	0	-6.07108e-14
	ACKr	-998.669	0.188455
	EX_g3ps_e	0	1.27741e-14
	ACLS	0.270625	0.270625
	ACM6PH	-1.83721e-13	5.32551e-15
	ACMAMUT	0	1.73352e-15
	3OAS181	3.41296e-18	5.18848e-13
	EX_g6p_e	0	-1.73234e-14
	3OAS60	0	1.58384e-13
	ACMANAptspp	-1.13923e-12	0
	EX_gal_e	0	2.08854e-14
	ACMANAtex	-8.83892e-13	0
	ACMUMptspp	-6.76081e-13	0
	3OAS80	0	3.11385e-13
	3OXCOAT	0	0
	ACMUMtex	-4.78456e-13	0
	EX_gal_bD_e	0	2.20917e-14
	ACNAMt2pp	-9.13833e-13	0
	3PEPTabcpp	-3.45521e-13	9.84853e-14
	3PEPTtex	-2.19757e-13	0
	3UMPtex	0	0
	EX_gal1p_e	0	-3.53485e-14
	42A12BOOXpp	0	0
	ACNAMtex	-4.06668e-13	0
	ACNML	9.61369e-13	0
	ACOAD1f	-0.0997669	-0.0997669
	4HOXPACDtex	0	0
	4HTHRS	0	2.12307e-14
	ACOAD2f	-0.0997669	-0.0997669
	EX_galct__D_e	0	9.75755e-14
	ACOAD3f	-0.0997669	-0.0997669
	ACOAD4f	-0.099766	-0.099766
	4PCP	0	1.69473e-13
	4PCPpp	0	-5.61018e-14
	ACOAD5f	-0.099766	-0.099766
	4PEPTabcpp	0	0
	EX_galctn__D_e	0	3.35919e-14
	4PEPTtex	-4.39946e-14	0
	5DGLCNR	-1.76501e-30	0
	ACOAD6f	-0.0867832	-0.0867832
	ACOAD7f	-0.0541316	-0.0541316
	ACOAD8f	0	2.38856e-13
	ACOATA	-2.1242e-13	3.47155e-13
	5DGLCNt2rpp	-1.12923e-12	0
	5DGLCNtex	-5.92487e-13	0
	ACODA	0.104306	0.104306
	EX_galctn__L_e	0	5.10908e-14
	ACOLIPAabctex	0	-4.98241e-16
	ACONIs	0	0
	EX_galt_e	0	0
	ACONMT	0	0
	ACONTa	1.31881	1.31881
	ACONTb	1.31881	1.31881
	ACOTA	-0.104306	-0.104306
	ACPPAT120	0	1.06437e-12
	AGM4PCPpp	0	-3.62216e-14
	AGM4PH	0	3.98249e-14
	AGM4Pt2pp	0	4.87597e-14
	AGMH	0	-9.60143e-14
	ACPPAT140	0	-1.80246e-13
	EX_galur_e	0	2.61196e-14
	ACPPAT141	0	3.84328e-13
	ACPPAT160	0	0.0193207
	AGMHE	0.0103862	0.0103862
	AGMT	0	-8.10076e-14
	ACPPAT161	0	0.0150276
	AGMt2pp	0	-1.0482e-13
	EX_gam_e	0	8.30576e-15
	AGMtex	1.85831e-12	0
	ACPPAT180	0	6.36266e-13
	ACPPAT181	0	0.00774505
	ACPS1	0	8.68944e-15
	AGPAT120	0	6.02327e-13
	AGPAT140	0	-7.01188e-15
	EX_gam6p_e	0	2.23168e-14
	ACS	0	998.858
	ACSERtex	1.55472e-13	0
	AGPAT141	0	1.88764e-12
	EX_gbbtn_e	0	0
	ACSERtpp	0	3.46839e-12
	AGPAT160	0.0193207	0.0193207
	EX_gdp_e	0	0
	AGPAT161	0.0150276	0.0150276
	AGPAT180	0	0
	AGPAT181	0.00774505	0.00774505
	AGPR	-0.104306	-0.104306
	ACt2rpp	-1000	0
	ACt4pp	0	1000
	ACtex	-5.13266e-12	0
	ADA	0	2.29749e-12
	ADCL	0.000284152	0.000284152
	AGt3	0	0
	AHCYSNS	0.000426865	0.000426865
	ADCS	0.000284152	0.000284152
	AICART	0.167853	0.167853
	AMALT3	0	0
	AIRC2	0.138528	0.138528
	AIRC3	-0.138528	-0.138528
	AKGDH	0.0403572	0.972177
	AKGt2rpp	-1.9498e-12	0
	AKGtex	-2.04203e-12	0
	ALAALAD	0	1.98171e-11
	ALAALAabcpp	0.00104964	0.00104964
	ADD	0	-1.20578e-11
	ADEt2rpp	-1.30965e-13	0
	ADEtex	-1.38497e-12	0
	ADK1	-1000	1000
	ADK3	-1000	999.761
	ADK4	2.96616e-11	0
	ADMDC	0.00214834	0.00214834
	ADNCYC	0	-1.69712e-11
	ADNK1	0	0.00264879
	ALAALAr	0.00773517	0.00773517
	ALAALAtex	-4.32756e-13	0
	ALAGLUE	0	-1.57033e-11
	ALAR	0.00773517	2.5848
	ADNUC	0	6.96153e-12
	ADNt2pp_copy1	0	1000
	ADNt2pp_copy2	-1000	0
	ADNtex	-9.86492e-13	0
	ADOCBIK	0	0
	ADOCBLS	0	0
	ALATA_D2	0	2.57706
	ALATA_L	-1000	999.694
	ALATA_L2	0	2.57706
	ALATRS	0	2.18828e-12
	ALAabcpp	0	8.27993e-11
	ALAt2pp_copy1	0	1000
	ADOCBLabcpp	0	0
	ADOCBLtonex	0	0
	ALAt2pp_copy2	-1000	0
	AMALT4	0	0
	ALAt4pp	0	1000
	ALAtex	-1.62798e-13	0
	ALCD19	-8.06701e-13	0
	ALCD2x	-1.40935e-13	0
	ADPRDP	0	6.98526e-11
	ADPT	0	0.00264879
	ADSK	0.0789563	0.0789563
	ADSL1r	0.0924965	0.0924965
	ADSL2r	0.138528	0.138528
	ADSS	0.0924965	0.0924965
	AGDC	0	2.38982e-12
	ALDD19xr	-4.02162e-28	0
	ALDD2x	0	9.41017e-12
	AMANAPEr	6.2254e-13	0
	ALDD2y	0	-1.25019e-11
	ALDD3y	0	0
	ALDD4	0	0
	AGM3PA	0	-2.28237e-12
	AGM3PApp	0	-6.79599e-13
	AGM3PH	0	-7.43143e-12
	AGM3Pt2pp	0	-8.21379e-13
	AGM4PA	0	-8.46159e-13
	ALLK	0	0
	ALLPI	0	0
	ALLTAMH	0	-3.40714e-12
	ALLTN	0	2.78561e-12
	ALLTNt2rpp	2.42866e-13	0
	AGM4PApp	0	2.08947e-12
	AGM4PCP	0	6.68164e-13
	ALLTNtex	-2.52653e-12	0
	AMANK	-8.92182e-13	0
	ALLULPE	-3.44917e-13	0
	AMAOTr	6.37112e-07	6.37112e-07
	ALLabcpp	1.17655e-12	0
	ALLtex	1.17655e-12	0
	AMMQLT8	7.1038e-05	7.1038e-05
	ALPATE160pp	0	0
	ASCBptspp	0	0
	ASCBtex	0	0
	ALPATG160pp	0	0
	AMPMS2	7.1038e-05	7.1038e-05
	ALR2	0	2.73328e-13
	ALR4x	0	-4.8347e-13
	ASNN	0	-7.18795e-12
	ASNNpp	0	2.13271e-12
	AMPN	0	-1.3478e-11
	ASNS1	0	2.2877e-11
	ALTRH	-2.16709e-13	0
	AM3PA	0	4.55685e-12
	ASNS2	0.074616	0.074616
	AMPTASECG	-1.89437e-12	-1.02785e-12
	AM4PA	-1.76551e-12	2.03232e-12
	ASNTRS	0	-2.44699e-12
	AM4PCP	0	-6.81408e-13
	AMALT1	0	0
	ASNabcpp	0	-2.10981e-11
	ASNt2rpp	-1.26208e-11	0
	ASNtex	-2.02715e-12	0
	AMALT2	0	0
	ASO3t8pp	0	0
	AMPTASEPG	-9.1535e-13	0
	ASO3tex	0	0
	ASP1DC	0.000183488	0.000183488
	AMPtex	-4.88564e-13	0
	ASPCT	0.102041	0.102041
	ANHGMtex	-5.64223e-14	0
	ASPK	0.333255	0.333255
	ASPO3	0	-5.5038e-12
	ANHMK	-2.45411e-13	6.00115e-13
	ASPO4	0	1.35004e-11
	ASPO5	0	7.30876e-12
	ANPRT	0.0175951	0.0175951
	ASPO6	0.000725989	0.000725989
	ANS	0.0175951	0.0175951
	AOBUTDs	0	1.98786e-11
	AOXSr2	6.37112e-07	6.37112e-07
	ASPT	0	2.57706
	CAT	0	0
	ASPTA	-3.48508	-0.908021
	AP4AH	0	4.54595e-12
	ASPTRS	0	5.71648e-13
	CAt6pp	-1000	-0.00157749
	CBIAT	0	0
	AP4AS	0	-1.5227e-12
	CBItonex	0	0
	AP5AH	0	0
	CBIuabcpp	0	1.20818e-11
	ASPabcpp	0	3.99955e-12
	ASPt2_2pp	0	7.28832e-11
	ASPt2_3pp	0	1.28867e-11
	ASPt2pp_copy1	0	1000
	CBL1abcpp	7.1038e-05	7.1038e-05
	CBL1tonex	7.1038e-05	7.1038e-05
	APCS	0	0
	CBLAT	7.1038e-05	7.1038e-05
	CBMD	0	-9.88204e-14
	CBMKr	0.1936	0.1936
	CBPS	0	4.44089e-15
	ASPt2pp_copy2	-1000	-3.86803e-14
	ASPtex	1.05879e-14	0
	ASR	0	0
	AST	0	3.78535e-14
	ATHRDHr	-2.57706	0
	ATPHs	0	1.18527e-12
	ATPM	3.15	3.15
	CCGS	0	0
	CD2abcpp	0	7.20497e-14
	CD2t3pp	0	-5.92046e-13
	CD2tex	0	0
	ATPPRT	0.029325	0.029325
	APG3PAT120	0	-1.54436e-13
	ATPS4rpp	20.8253	20.8253
	BALAt2pp	-6.24351e-14	0
	BALAtex	-7.12366e-14	0
	BETALDHx	0	0
	CD2tpp	0	-1.288e-12
	CDAPPA120	0	-2.09855e-13
	CDAPPA140	0	-6.41935e-13
	CDAPPA141	0	2.56183e-13
	CDAPPA160	0	2.3415e-13
	CDAPPA161	0	2.81445e-13
	CDAPPA180	0	4.28869e-13
	CDAPPA181	0	5.64777e-13
	CDGR	0	0
	BETALDHy	0	0
	BMOCOS	3.69525e-05	3.69525e-05
	BMOGDS1	3.69525e-05	3.69525e-05
	BMOGDS2	3.69525e-05	3.69525e-05
	BPNT	0.0789563	0.0789563
	BSORx	0	0
	BSORy	0	0
	CDGS	0	0
	CDPMEK	0.00211075	0.00211075
	BTNt2ipp	0	0
	APG3PAT140	0	-5.97905e-14
	BTNtex	0	0
	BTS5	6.37112e-07	6.37112e-07
	BUTCT	0	0
	CFAS160E	0	0
	CFAS160G	0	0
	CFAS180E	0	0
	BUTSO3abcpp	0	0
	BUTSO3tex	0	0
	CFAS180G	0	0
	APG3PAT141	0	5.717e-14
	CGLYabcpp	0	0
	CGLYtex	-4.1525e-14	0
	CHLabcpp	0	2.6328e-14
	CHLt2pp	0	4.1546e-15
	CHLtex	0	-1.63664e-14
	BUTt2rpp	0	0
	BUTtex	0	0
	BWCOGDS1	0	0
	BWCOGDS2	0	0
	BWCOS	0	0
	CA2t3pp	0	999.998
	CA2tex	0.00157749	0.00157749
	CADVtpp	0	6.10194e-15
	CHOLD	0	0
	CHORM	0.100102	0.100102
	CHORS	0.118479	0.118479
	CHRPL	7.1038e-05	7.1038e-05
	CHTBSptspp	-1.67001e-14	0
	CHTBStex	-1.08042e-14	0
	CINNDO	0	0
	CITL	0	0
	CLt3_2pp	0.000788744	0.000788744
	CITt3pp	0	0
	APG3PAT160	0	0.0193207
	CITt7pp	0	2.50558e-13
	CITtex	-5.88836e-14	0
	CLtex	0.00157749	0.00157749
	CMPN	0	-8.28121e-15
	CMPtex	-2.32853e-14	0
	CLIPAabctex	0	-1.96113e-14
	APG3PAT161	0	0.0150276
	CLPNH120pp	0	-4.01492e-13
	CLPNH140pp	0	-1.54753e-13
	CLPNH141pp	0	-5.87456e-14
	CMtex	0	-1.47445e-12
	CMtpp	0	-3.09711e-12
	CO2tex	-4.19282	-4.19282
	CLPNH160pp	0	-1.53147e-13
	CO2tpp	-4.19282	-4.19282
	COBALT2abcpp	0	-1.8839e-14
	COBALT2t3pp	0	5.83494e-13
	COBALT2tex	7.64534e-06	7.64534e-06
	CLPNH161pp	0	9.31636e-14
	CLPNH180pp	0	-4.09161e-13
	CLPNH181pp	0	3.37812e-13
	CLPNS120pp	0	2.9898e-13
	CLPNS140pp	0	-4.61392e-13
	COBALT2tpp	7.64534e-06	7.64534e-06
	APG3PAT180	0	-3.39623e-13
	COLIPAKpp	0	1.16464e-16
	CLPNS141pp	0	-3.05139e-13
	CLPNS160pp	0.000937828	0.000937828
	APG3PAT181	0	0.00774505
	CLPNS161pp	0.000729493	0.000729493
	COLIPAPabctex	0	7.37328e-13
	COLIPAabcpp	0.00259655	0.00259655
	APH120	0	-6.4131e-13
	COLIPAabctex	0.00259655	0.00259655
	CLPNS180pp	0	-2.57368e-13
	APH140	0	-9.40153e-14
	CLPNS181pp	0.000375896	0.000375896
	CPGNR1	0	1.6582e-14
	APH141	0	5.80841e-14
	APH160	0	3.01874e-14
	CPGNR2	0	4.59227e-14
	CPGNR3	0	-3.60429e-14
	APH161	0	-1.42215e-12
	CYANSTpp	0	0
	CPGNUtex	0	-3.77025e-14
	APH180	0	4.45312e-13
	APH181	0	7.12088e-13
	CPGNUtpp	0	1.85332e-14
	APPLDHr	0	0
	CPGNabcpp	0	-6.13032e-14
	CPGNexs	0	-6.13032e-14
	CPGNtonex	0	-6.13032e-14
	CPH4S	0	0
	CPMPS	7.83647e-05	7.83647e-05
	CYANtex	0	0
	CYNTAH	0	0
	CYNTt2pp	0	0
	CYNTtex	0	0
	CYSDDS	0	0
	CYSDS	0	-1.21861e-13
	CYSDabcpp	0	0
	CYSDtex	0	0
	CYSS	0.0789563	0.0789563
	CYSSADS	0	0
	CPPPGO	0.000142076	0.000142076
	CPPPGO2	0	-1.17351e-14
	CRNBTCT	0	0
	CRNCAL2	0	2.8019e-15
	CRNCAR	0	0
	CRNCBCT	0	1.76062e-15
	CYSTL	0.0497919	0.0497919
	APRAUR	0.000142076	0.000142076
	CYSTRS	0	0
	CYSabc2pp	0	1.14133e-13
	CRNCDH	0	-4.03991e-15
	CRNDCAL2	0	-1.36937e-15
	ARAI	0	0
	CRNDabcpp	0	-2.49617e-13
	CYSabcpp	0	-3.8718e-13
	CYStex	-7.81077e-14	0
	ARBTNR1	0	-8.42463e-14
	CYStpp	0	4.71934e-13
	CYTBD2pp	0	-8.84587e-13
	CYTBDpp	0	-4.73589e-14
	CYTBO3_4pp	12.8265	12.8265
	CYTD	0	8.3223e-14
	CRNDt2rpp	-1.01826e-12	1000
	CRNDtex	0	0
	CRNabcpp	0	0
	CRNt2rpp	-1000	0
	CRNt7pp	0	0
	CYTDH	0	-1.27055e-13
	CRNt8pp	0	1000
	CYTDK2	0	1.95791e-11
	ARBTNR2	-2.04896e-13	1.44204e-13
	CYTDt2pp_copy1	0	1000
	CRNtex	0	0
	CS	1.31881	1.31881
	CSND	0	-9.08838e-14
	CYTDt2pp_copy2	-1000	0
	CYTDtex	-2.56653e-14	0
	CSNt2pp	0	0
	ARBTNR3	0	1.24271e-13
	CSNtex	0	0
	CTBTCAL2	0	0
	CTBTabcpp	0	5.02012e-13
	CYTK1	0.0521772	0.0521772
	CYTK2	-4.86193e-13	-3.21999e-13
	D_LACt2pp	-2.05748e-14	0
	D_LACtex	-4.22205e-14	0
	CTBTt2rpp	-6.05161e-13	0
	CTECOAI6	-7.46372e-14	-2.39911e-13
	ARBTNabcpp	0	-1.12e-13
	CTECOAI7	-0.0300551	-0.0300551
	CTECOAI8	-0.0154901	-0.0154901
	DAAD	0	0.639994
	DADA	0	-5.4457e-13
	DADK	9.89638e-13	3.48386e-13
	DADNt2pp	-4.05123e-14	0
	DADNtex	-1.45334e-14	0
	DAGK120	0	-4.94769e-13
	CTPS2	0.0495093	0.0495093
	CU1Opp	0	-5.97044e-15
	CU1abcpp	0	0
	CU2abcpp	0	7.21589e-13
	CU2tex	0.000214707	0.000214707
	DAGK140	0	-6.50593e-13
	ARBTNexs	0	-3.45929e-14
	DAGK141	0	-1.90848e-13
	DAGK160	-1.68819e-30	1.84175e-14
	CU2tpp	0.000214707	0.000214707
	CUt3	0	0
	CUtex	0	0
	DAGK161	0	3.21999e-13
	ARBTNtex	0	4.86863e-14
	DAGK180	0	2.20668e-13
	DAGK181	0	2.48636e-14
	CYANST	0	0
	DALAt2pp	0.00773517	0.00773517
	ARBTNtonex	0	3.64768e-13
	DALAtex	-4.54365e-14	0
	DAMPtex	-1.09069e-14	0
	DCYTt2pp	-4.55619e-14	0
	ARBTNtpp	0	-5.66736e-14
	DCYTtex	-1.43154e-14	0
	DDCAtexi	-8.42551e-15	0
	DAPAL	0	0
	DAPDC	0.106222	0.106222
	DAPE	0.115007	0.115007
	DAPabcpp	-4.43282e-15	1.63116e-16
	DDGALK	-5.28713e-15	0
	DDGLCNt2rpp	8.50187e-15	0
	DDGLCNtex	-1.14462e-14	0
	DDGLK	-1.32436e-14	0
	DDPA	0.118479	0.118479
	DAPtex	-3.58195e-14	0
	DASYN120	0	1.63816e-12
	DASYN140	0	0
	DASYN141	0	3.21999e-13
	DASYN160	0.0193207	0.0193207
	DDPGALA	0	0
	DGK1	-3.50162e-13	2.0778e-13
	DGMPtex	-5.81762e-15	0
	DASYN161	0.0150276	0.0150276
	ARBTptspp	0	0
	DASYN180	0	-7.82939e-13
	DASYN181	0.00774505	0.00774505
	DGSNt2pp	3.19845e-16	0
	DGSNtex	-4.37121e-15	0
	DHACOAH	0	0
	DATPHs	0	-1.32497e-13
	DB4PS	0.000284152	0.000284152
	DHAD1	0.270625	0.270625
	ARBTtex	0	0
	DHAD2	0.0899302	0.0899302
	DHAPT	0	2.57706
	DBTS	6.37112e-07	6.37112e-07
	DC6PH	5.40074e-15	0
	DCAtex	0	0
	DHAtex	-9.08647e-14	0
	ARBabcpp	0	-6.41177e-13
	DHAtpp	-6.27557e-14	0
	DHBD	0.000213114	0.000213114
	DHBS	0.000213114	0.000213114
	DHBSH	-1.89542e-14	5.90267e-14
	DHCIND	0	0
	DCMPtex	0	0
	DCTPD	0	5.44912e-14
	DCYTD	0	2.78052e-13
	DHCINDO	0	0
	ARBt2rpp	2.03521e-13	4.46417e-13
	DHDPRy	0.115007	0.115007
	DHDPS	0.115007	0.115007
	ARBt3ipp	0	3.03299e-13
	DHFR	0.00818593	0.00818593
	DHFS	0.000284152	0.000284152
	FFSD	-1.93525e-14	0
	ARBtex	3.38218e-15	0
	DNMPPA	0.000284152	0.000284152
	DHMPTR	0	0
	DHNAOT4	0.000142076	0.000142076
	DHNCOAS	0.000142076	0.000142076
	DNTPPA	0.000284152	0.000284152
	ARGAGMt7pp	-1.28213e-13	-8.96857e-14
	DOGULNR	0	0
	DHNCOAT	0.000142076	0.000142076
	DHNPA2r	0.000284152	0.000284152
	DOPAtex	0	0
	ARGDC	0	1.46907e-14
	DHNPTE	0	0
	DOXRBCNtex	0	2.35367e-12
	ARGDCpp	0	1.73567e-13
	DOXRBCNtpp	0	2.06317e-12
	DHORD2	0	0.102041
	ARGORNt7pp	0	9.11104e-13
	DHORD5	0	0.102041
	DHORDfum	0	0.102041
	DHORTS	-0.102041	-0.102041
	DHPPD	0	0
	DPCOAK	0.000183488	0.000183488
	DPR	0.000183488	0.000183488
	DRPA	0	5.75653e-13
	DSBAO1	0	0
	DHPPDA2	0.000142076	0.000142076
	ARGSL	0.0915593	0.0915593
	DHPS2	0.000284152	0.000284152
	DHPTDCs2	0.000426865	0.000426865
	DSBAO2	0	0
	DSBCGT	0	8.44001e-15
	DSBDR	0	2.11669e-16
	DHPTDNR	0	0
	DHPTDNRN	0	0
	ARGSS	0.0915593	0.0915593
	DHPTPE	0	0
	DHQS	0.118479	0.118479
	DSBGGT	0	3.23334e-15
	DSERDHr	-1.37962e-13	0
	DSERt2pp	-6.16571e-14	0
	DSERtex	-2.39673e-14	0
	DHQTi	0.118479	0.118479
	ARGTRS	0	0
	DIMPtex	-5.87876e-15	0
	DINSt2pp	-9.20875e-15	0
	DTARTD	0	0
	ARGabcpp	0	-4.27854e-13
	DTMPK	0.00790178	0.00790178
	DINStex	-9.97151e-15	0
	DKGLCNR1	0	0
	DTMPtex	0	0
	ARGt3pp	0	8.42318e-13
	DUMPtex	0	0
	DURADx	0	0
	DURIK1	0	-4.10831e-13
	DURIPP	-4.12622e-13	2.47136e-13
	DURIt2pp	2.67629e-14	0
	DURItex	1.45212e-14	0
	DKGLCNR2x	0	0
	DUTPDP	0.00790178	0.00790178
	ARGtex	3.85104e-14	0
	DXPRIi	0.00211075	0.00211075
	DXPS	0.00225283	0.00225283
	DKGLCNR2y	0	0
	DMATT	0.000301672	0.000301672
	DMPPS	0	0.00211075
	DMQMT	7.1038e-05	7.1038e-05
	DXYLK	0	0
	E4PD	7.1038e-05	7.1038e-05
	DMSOR1	0	0
	ASAD	-0.333255	-0.333255
	DMSOR1pp	0	0
	DMSOR2	0	0
	EAR100x	0	-1.51889e-13
	EAR100y	0	-1.61e-13
	EAR120x	0	3.21999e-13
	DMSOR2pp	0	-9.82034e-14
	EAR120y	0	1.43387e-12
	DMSOtex	0	4.87097e-14
	ASCBPL	-7.03746e-15	0
	DMSOtpp	0	0
	DMStex	0	0
	EAR121x	0	-1.79663e-13
	EAR121y	0	-6.57433e-14
	EAR140x	0	5.95783e-14
	FCLK	-9.08178e-15	0
	EAR140y	0	-8.94147e-14
	EAR141x	0	-9.1758e-14
	EAR141y	0	1.48946e-14
	EAR160x	0	-5.86132e-13
	EAR160y	0	-1.49406e-13
	EAR161x	0	3.05801e-14
	EAR161y	0	-5.922e-13
	EAR180x	0	-8.35788e-14
	EAR180y	0	9.19229e-14
	EAR181x	0	-1.52113e-13
	EAR181y	0	-1.99208e-13
	ECOAH5	0.099766	0.099766
	ECOAH6	0.0867832	0.0867832
	ECOAH7	0.0841867	0.0841867
	ECOAH8	0.0154901	0.0154901
	EDA	-2.3651e-14	-5.71747e-13
	EDD	0	7.85723e-13
	EDTXS1	0.00259655	0.00259655
	EDTXS2	0.00259655	0.00259655
	EDTXS3	0	6.35549e-16
	EDTXS4	0	3.69453e-16
	EAR40x	0	9.97699e-14
	EAR40y	0	8.56408e-14
	EAR60x	0	-3.03655e-14
	EAR60y	0	-3.03798e-14
	EGMEACPR	6.37112e-07	6.37112e-07
	FCLPA	1.35327e-14	0
	ENLIPAabctex	0	4.90376e-16
	ENO	4.32992	4.32992
	EAR80x	0	-6.18171e-14
	EAR80y	0	3.88752e-13
	ECA4COLIPAabctex	0	1.31489e-12
	ENTCS	7.1038e-05	7.1038e-05
	ENTERES	0	1.70747e-13
	ENTERES2	0	8.60985e-14
	EPMEACPR	6.37112e-07	6.37112e-07
	ECA4OALpp	5.46386e-16	9.20603e-17
	ECAP1pp	1.96489e-16	3.7615e-17
	ECAP2pp	1.96489e-16	3.7615e-17
	ECAP3pp	1.96489e-16	3.7615e-17
	ECAtpp	7.85955e-16	1.5046e-16
	ETHAAL	0	5.62906e-15
	ETHAt2pp	0	-1.6061e-18
	ECOAH1	0.0997669	0.0997669
	FCLT	0.000142076	0.000142076
	ECOAH2	0.0997669	0.0997669
	ECOAH3	0.0997669	0.0997669
	ETHAtex	6.71699e-15	0
	ETHSO3abcpp	1.05581e-14	0
	ETHSO3tex	4.04882e-14	0
	ECOAH4	0.099766	0.099766
	ETOHtex	-5.99068e-14	0
	FDH4pp	0	1.82756e-11
	ETOHtrpp	1.17375e-15	0
	F6PA	-2.91463	-0.337567
	F6PP	0	3.14627e-13
	FHL	0	0
	FLDR2	0	2.57706
	F6Pt6_2pp	-5.4236e-16	0
	FLVR	0	-5.03534e-14
	FDH5pp	0	1.23184e-12
	FLVRx	0	-9.7964e-15
	FMETTRS	0	0
	FMNAT	7.1038e-05	7.1038e-05
	FMNRx	0	3.96984e-14
	F6Ptex	1.72062e-14	0
	FA100ACPHi	0	3.41936e-13
	FA120ACPHi	0	-4.36938e-13
	FA140ACPHi	0	-2.37651e-13
	FA141ACPHi	0	-6.29077e-14
	FA160ACPHi	0	-2.42326e-13
	FA161ACPHi	0	-4.089e-13
	FMNRx2	0	-5.78565e-14
	FOMETRi	0	1000
	FORCT	0	0
	FDMO	0	0
	FORt2pp	0	-2.22656e-13
	FORtex	3.50881e-13	0
	FORtppi	-5.06372e-15	8.63561e-12
	FRD2	0	11.8539
	FRD3	0	11.7519
	FRUK	0	0
	FRULYSDG	0	0
	FRULYSE	0	0
	FA80ACPHi	0	1.46881e-14
	FDMO2	0	0
	FRULYSK	0	0
	FRULYSt2pp	0	0
	FRULYStex	0	0
	FRUURt2rpp	0	0
	FRUURtex	0	0
	FACOAE100	0	6.04612e-13
	FACOAE120	0.0129827	0.0129827
	FACOAE140	0.00259655	0.00259655
	FRUpts2pp	0	0
	FRUptspp	0	0
	FRUtex	-2.19731e-14	0
	FTHFD	0	-8.84311e-13
	FTHFLi	0	0.000852455
	FUCtex	-1.45309e-14	0
	FUCtpp	1.34521e-14	0
	FUM	1.29473	3.87179
	FUMt2_2pp	1.29544e-13	0
	FUMt2_3pp	0	1.69928e-12
	FACOAE141	0	1.51175e-12
	FACOAE160	0.0386415	0.0386415
	FACOAE161	0.0300551	0.0300551
	FACOAE180	0	0
	FACOAE181	0.0154901	0.0154901
	FUMtex	5.48084e-14	0
	FUSAtex	0	7.93066e-13
	FDMO3	1.05787e-14	0
	FUSAtpp	0	-1.05222e-14
	G1PACT	0.0227627	0.0227627
	G1PPpp	0	0
	FACOAE60	0	1.0704e-12
	FACOAE80	9.55668e-07	9.55668e-07
	FACOAL100t2pp	-1.76235e-14	0
	FACOAL120t2pp	0	0
	FACOAL140t2pp	0	3.61414e-13
	G1PTT	0.00259655	0.00259655
	G1Ptex	0	0
	G1SAT	0.00170491	0.00170491
	FACOAL141t2pp	0	-1.26476e-13
	FDMO4	0	0
	FACOAL160t2pp	0	2.14666e-13
	FACOAL161t2pp	0	0
	FACOAL180t2pp	0	-3.43466e-13
	FACOAL181t2pp	0	-1.91785e-13
	FACOAL60t2pp	0	-8.29782e-13
	FACOAL80t2pp	0	0
	G2PP	0	4.29332e-13
	G2PPpp	0	0
	G3PAT120	0	6.03663e-14
	G3PAT140	0	1.21786e-13
	G3PAT141	0	3.04133e-13
	G3PAT160	0	0.0193207
	G3PAT161	0	0.0150276
	G3PAT180	0	2.45385e-13
	FADRx	0	0.639994
	FDMO6	0	0
	FADRx2	0	0.639994
	FALDH2	0	0
	FALDtex	0	0
	FALDtpp	0	0
	FALGTHLs	0	0
	G3PAT181	0	0.00774505
	G3PCabcpp	0	4.24923e-15
	G3PCtex	0	0
	G3PD2	2.77388	5.35094
	G3PD5	0	-3.44123e-13
	G3PD6	0	2.88611e-13
	FBA	1.20168e-13	2.57706
	FBA3	-2.7537e-15	2.57706
	G3PD7	0	1.71733e-12
	FE2abcpp	0	-1.05264e-13
	FBP	0	3.9239e-13
	G3PEabcpp	0	9.53714e-14
	FE2t2pp	0	-7.55981e-13
	G3PEtex	-8.09538e-15	0
	G3PGabcpp	0	1.63649e-13
	G3PGtex	-1.96795e-14	0
	G3PIabcpp	0	0
	G3PItex	0	0
	FCI	-1.35354e-14	0
	G3PSabcpp	0	0
	FE2t3pp	0	8.63141e-13
	G3PStex	3.51475e-14	0
	G3PT	0	-3.45131e-13
	GGPTRCS	0	-5.56697e-14
	GHBDHx	0	0
	GHMT2r	0.346211	0.346211
	G5SADs	0.0684252	0.0684252
	FE2tex	0.00494622	1000
	G5SD	0.0684252	0.0684252
	G6PDA	0	-3.7703e-13
	GK1	0.0753563	0.0753563
	GLBRAN2	0	1000
	GLCATr	0	0
	G6PDH2r	0	1.01002e-11
	FE2tpp	0.00494622	0.00494622
	G6PP	0	1.12131e-11
	G6Pt6_2pp	-3.93656e-15	0
	G6Ptex	-1.43116e-14	0
	GAL1PPpp	0	0
	GLCDpp	0	1.21798e-11
	FE3DCITabcpp	-1.17889e-14	0
	GLCNt2rpp	0	1.0797e-11
	GAL1Ptex	0	0
	GALBDtex	0	0
	GALCTD	0	0
	GALCTLO	0	0
	GALCTND	0	0
	GLCNtex	0	0
	GLCP	0	998.858
	GLCP2	0	998.858
	GALCTNLt2pp	0	0
	FE3DCITtonex	-1.32673e-14	0
	GALCTNLtex	0	0
	GALCTNt2pp	0	0
	GALCTNtex	0	0
	GALCTt2rpp	0	0
	GLCRAL	0	0
	GLCRD	0	0
	GLCRt2rpp	0	0
	GALCTtex	0	0
	FE3DHBZR	0	0
	GALKr	-1.00606e-14	0
	GALM2pp	0	0
	GALS3	7.5085e-15	0
	GLCRtex	0	0
	GLCS1	0.0491172	998.907
	GLCTR1	0.00259655	0.00259655
	GLCTR2	0.00259655	0.00259655
	GALT1	0.00259655	0.00259655
	FE3DHBZSabcpp	0	0
	GALTptspp	0	0
	GLCTR3	0.00259655	0.00259655
	FE3DHBZStonex	0	0
	GLCUR1Ptex	0	0
	GALTtex	0	0
	GLCURt2rpp	0	0
	GLCURtex	0	0
	GLCabcpp	0	0
	GALURt2rpp	0	0
	GALURtex	0	0
	GALUi	0.0103862	0.0103862
	GLCptspp	0	0
	FE3HOXR1	0	1.07096e-12
	GLCt2pp	0	0
	GALabcpp	0	1.37639e-11
	FE3HOXR2	0	2.5904e-12
	GLCtex_copy1	-1000	0
	FE3HOXR3	0	1.18588e-12
	GLCtex_copy2	0	1000
	GLDBRAN2	0	1000
	FE3HOXUtex	0	4.62271e-12
	GLGC	0.0491172	998.907
	FE3HOXUtpp	0	4.90082e-13
	GLNS	0.553489	0.553489
	FE3HOXabcpp	0	6.86051e-12
	GLNTRS	0	5.21313e-13
	FE3HOXexs	0	-2.54674e-12
	GLNabcpp	0	0
	GLNtex	0	0
	GLTPD	0	0
	GLU5K	0.0684252	0.0684252
	GLUABUTt7pp	0	1000
	GALt2pp	1.32995e-12	0
	GALtex	1.89502e-14	0
	GAM6Pt6_2pp	-4.19816e-15	0
	GAMAN6Ptex	-8.86023e-15	0
	GAMptspp	0	0
	GAMtex	0	0
	GAPD	4.85275	4.85275
	GLUCYS	7.1038e-05	7.1038e-05
	GLUDC	-1.61e-13	1.18412e-11
	GLUDy	-5.23855	-2.66149
	GLUN	0	1.66576e-11
	GLUNpp	0	0
	GLUPRT	0.138599	0.138599
	GLUR	-0.00878481	-0.00878481
	GARFT	0.137746	0.138599
	FE3HOXtonex	0	9.01796e-12
	GART	0	0.000852455
	GLUSy	0	1.4052e-11
	GLUTRR	0.00170491	0.00170491
	GLUTRS	0.00170491	0.00170491
	GLUabcpp	0	3.36092e-11
	GBBTNtex	0	0
	GCALDD	0.000284152	0.000284152
	GDMANE	0	0
	GLUt2rpp	-1000	-2.16005e-12
	FE3Ri	0	1.01272e-12
	GLUt4pp	0	1000
	GLUtex	-2.94612e-13	0
	GDPDPK	0	1.09792e-11
	GDPMNH	0	1.23806e-11
	GLXCL	0	6.93521e-12
	FE3abcpp	0	4.98682e-11
	GLYALDtex	3.69009e-13	0
	GDPMNP	0	2.89799e-12
	GDPTPDP	0	2.95291e-11
	GLYALDtpp	-3.86209e-13	0
	GDPtex	0	0
	FE3tex	-999.995	4.75644e-11
	GF6PTA	0.0227627	0.0227627
	GGGABADr	0	6.61925e-12
	GGGABAH	0	2.86734e-12
	GGPTRCO	0	2.86735e-12
	GLYAT	-2.23327e-12	2.57706
	GLYBabcpp	0	2.94385e-12
	GLYBt2pp	0	0
	GLYBtex	0	0
	GLYC2Pabcpp	0	0
	GLYC2Ptex	-3.60318e-13	0
	GLYC3Pabcpp	0	5.82772e-13
	FECRMR1	0	1.33793e-12
	GLYC3Pt6pp	0	9.7135e-12
	GLYC3Ptex	-3.03591e-13	0
	GTPDPDP	0	3.8312e-12
	GLYCAt2rpp	-5.47242e-13	0
	GTPDPK	0	1.57769e-11
	FECRMR2	0	4.62279e-13
	GTPHs	0	3.3955e-12
	GLYCAtex	-4.6593e-13	0
	GLYCDx	0.337567	2.91463
	GLYCK	0	1.84211e-11
	GTPtex	0	0
	GUACYC	0	2.65338e-11
	GLYCK2	0	6.71752e-12
	FECRMR3	0	5.05405e-12
	GLYCL	0.0179055	0.0179055
	GLYCLTDx	0	2.27015e-11
	GLYCLTDy	0	2.6148e-11
	GUAD	0	1.95953e-11
	GUAPRT	0	2.54883e-11
	GUAt2pp	0	2.49833e-11
	GUAtex	-2.41969e-13	0
	GUAtpp	-2.00038e-11	0
	GUI1	-2.55911e-13	0
	GUI2	-2.29211e-13	0
	GUR1PPpp	0	0
	H2O2tex	0	0
	H2Otex	-518.145	-18.1475
	H2Otpp	-18.154	-18.154
	H2SO	0	1.127e-12
	GLYCLTt2rpp	-1000	0
	GLYCLTt4pp	0	1000
	GLYCLTtex	-8.08308e-13	0
	GLYCTO2	0	0.000284152
	GLYCTO3	0	0.000284152
	GLYCTO4	0	0.000284152
	GLYCtex	5.74	5.74
	GLYCtpp	-5.74204	-5.74204
	GLYK	2.82741	5.40448
	H2St1pp	0	2.96278e-13
	H2Stex	-4.09828e-13	4.8187e-17
	H2tex	0	0
	FECRMUtex	0	-1.20847e-12
	H2tpp	0	0
	FECRMUtpp	0	5.69795e-13
	HACD1	0.0997669	0.0997669
	HACD2	0.0997669	0.0997669
	HACD3	0.0997669	0.0997669
	HACD4	0.099766	0.099766
	HACD5	0.099766	0.099766
	HACD6	0.0867832	0.0867832
	GLYOX	0	8.92791e-13
	GLYOX3	0	-6.01112e-13
	GLYTRS	0	-1.94307e-13
	GLYt2pp_copy1	0	1000
	GLYt2pp_copy2	-1000	0
	HACD7	0.0841867	0.0841867
	HACD8	0.0154901	0.0154901
	HADPCOADH3	1.03238e-14	0
	HBZOPT	7.1038e-05	7.1038e-05
	HCINNMt2rpp	0	0
	FECRMabcpp	0	-3.55802e-13
	HCINNMtex	0	0
	HCO3E	0.148926	0.148926
	HCYSMT	0	1.20304e-14
	GLYt4pp	0	1000
	GLYtex	1.61216e-13	0
	GMAND	0	0
	HCYSMT2	1.02424e-14	0
	GMHEPAT	0.0103862	0.0103862
	FECRMexs	0	-1.36941e-13
	GMHEPK	0.0103862	0.0103862
	HDCAtexi	7.5069e-15	0
	HDCEAtexi	8.5159e-16	0
	HEMEOS	7.1038e-05	7.1038e-05
	HEPK1	0.00259655	0.00259655
	GMHEPPA	0.0103862	0.0103862
	GMPR	0	-4.73206e-13
	HEPK2	0.00259655	0.00259655
	HEPT1	0.00259655	0.00259655
	FECRMtonex	0	-3.29187e-13
	GMPS2	0.0753563	0.0753563
	FEENTERR1	0	1.31931e-13
	GMPtex	0	0
	GND	0	2.70648e-13
	GNK	0	3.61946e-13
	HEPT2	0.00259655	0.00259655
	HEPT3	0.00259655	0.00259655
	HEPT4	0.00259655	0.00259655
	HETZK	0	0
	HEX1	0	1.70354e-14
	HEX4	0	-8.81184e-14
	HEX7	0	-3.07497e-13
	GOFUCR	0	0
	GP4GH	0	0
	GPDDA1	0	0
	HEXt2rpp	1.83369e-13	0
	FEENTERR2	0	5.97947e-14
	GPDDA1pp	0	0
	GPDDA2	0	9.96862e-14
	FEENTERR3	0	-1.57504e-13
	GPDDA2pp	0	1.00839e-13
	HG2abcpp	0	6.61066e-30
	HG2t3pp	0	0
	FEENTERabcpp	4.1517e-15	-4.64026e-13
	HG2tex	0	0
	GPDDA3	0	-3.02117e-29
	GPDDA3pp	0	0
	HISTD	0.029325	0.029325
	FEENTERexs	1.82298e-15	-1.03173e-13
	HISTP	0.029325	0.029325
	HISTRS	0	0
	GPDDA4	0	4.34764e-14
	HISabcpp	0	5.44817e-13
	FEENTERtex	0	-9.03258e-14
	GPDDA4pp	0	-1.6245e-13
	FEENTERtonex	2.48171e-15	2.86223e-13
	GPDDA5	0	3.99523e-13
	GPDDA5pp	0	0
	HISt2rpp	1.53376e-12	0
	HIStex	-1.71936e-14	0
	HKNDDH	0	0
	HKNTDH	0	0
	HMBS	0.000213114	0.000213114
	HMPK1	0	0
	HOMt2pp	0	-7.85996e-14
	GRTT	0.000301672	0.000301672
	GRXR	0	0.111078
	FEENTERtpp	0	1.52104e-13
	GSNK	0	8.32888e-14
	HOMtex	-5.07514e-15	0
	GSNt2pp	-2.66065e-14	0
	FEOXAMR1	0	1.01791e-14
	GSNtex	1.63182e-14	0
	FEOXAMR2	0	7.23023e-14
	FEOXAMR3	0	5.95791e-14
	GSPMDA	0	4.93715e-13
	FEOXAMUtex	0	2.24e-13
	GSPMDS	0	1.44961e-13
	FEOXAMUtpp	0	-3.6561e-15
	GTHOXtex	-2.81774e-15	0
	HOPNTAL	0	0
	GTHOr	0	0.111078
	FEOXAMabcpp	0	-3.35999e-13
	GTHPi	0	3.8624e-14
	HPPK2	0.000284152	0.000284152
	GTHRDHpp	0	-1.56716e-13
	FEOXAMexs	0	2.40849e-13
	GTHRDabc2pp	0	7.86507e-14
	HPPPNDO	0	0
	HPPPNt2rpp	0	0
	FEOXAMtonex	0	1.12e-13
	HPPPNtex	0	0
	HPYRI	-1000	0
	HPYRRx	0	1000
	HPYRRy	0	2.57706
	HSDy	-0.218248	-0.218248
	GTHRDabcpp	0	6.90359e-11
	GTHRDtex	1.82819e-14	0
	GTHS	7.1038e-05	7.1038e-05
	GTPCI	0.000284152	0.000284152
	GTPCII2	0.000142076	0.000142076
	FEROpp	0	249.999
	HSK	0.168456	0.168456
	HSST	0.0497919	0.0497919
	INStex	1.18259e-14	0
	FESD1s	0.00118312	0.00118312
	IPDDI	-0.00180908	0.000301672
	IPDPS	0	0.00211075
	HSTPT	0.029325	0.029325
	HXAND	0	9.03244e-11
	HXAtex	9.53893e-15	0
	IPMD	0.139457	0.139457
	FESD2s	0	0
	IPPMIa	-0.139457	-0.139457
	FESR	0.00236623	0.00236623
	IPPMIb	-0.139457	-0.139457
	HXCT	0	1.30356e-10
	LIPAabctex	0	1.61436e-13
	HXPRT	0	1.01945e-10
	HYD1pp	0	0
	IPPS	0.139457	0.139457
	ISETACabcpp	0	0
	ISETACtex	0	0
	K2L4Aabcpp	0	3.41508e-13
	K2L4Aabctex	0	2.21448e-13
	KARA1	-0.270625	-0.270625
	HYD2pp	0	0
	HYD3pp	0	0
	LIPOCT	0	9.55668e-07
	HYPOE	0	1.35839e-11
	KARA2	0.0899302	0.0899302
	KAS14	0	3.26484e-11
	KAS15	0	3.61359e-11
	LIPOS	9.55668e-07	9.55668e-07
	KDOCT2	0.00778965	0.00778965
	KDOPP	0.00778965	0.00778965
	HYXNtex	-1.65376e-14	0
	HYXNtpp	1.79152e-14	0
	Htex	-2.82643	997.169
	KDOPS	0.00778965	0.00778965
	LIPOt2pp	-3.03296e-15	0
	KG6PDC	0	0
	Kabcpp	0	1.83501e-10
	Kt2pp	0.0591526	0.0591526
	Kt3pp	0	2.73564e-10
	Ktex	0.0591526	0.0591526
	L_LACD2	0	5.53547e-11
	I2FE2SR	0	6.37112e-07
	I2FE2SS	8.69657e-05	8.69657e-05
	I2FE2SS2	7.99575e-05	7.99575e-05
	I2FE2ST	7.64534e-06	7.64534e-06
	I4FE4SR	7.99575e-05	7.99575e-05
	I4FE4ST	7.99575e-05	7.99575e-05
	ICDHyr	0.386992	1.31881
	ICHORS_copy1	-1000	0.00035519
	ICHORS_copy2	0	1000
	ICHORT	0.000213114	0.000213114
	ICL	0	0.931819
	ICYSDS	0.000562251	0.000562251
	IDOND	-2.57706	0
	IDOND2	0	2.57706
	IDONt2rpp	-2.66753e-16	0
	L_LACD3	0	-2.00054e-12
	L_LACt2rpp	8.71601e-15	0
	L_LACtex	4.01593e-14	0
	LA4NTpp	0	-3.64883e-15
	LACZ	0	0
	LACZpp	0	0
	LADGMDH	0	4.52234e-13
	LALADGLUtex	-2.14406e-14	0
	IDONtex	1.19854e-14	0
	IG3PS	0.029325	0.029325
	LALADGLUtpp	-5.88292e-15	0
	LIPOtex	0	0
	LALALGLUtex	9.25289e-17	0
	LALALGLUtpp	0	0
	IGPDH	0.029325	0.029325
	IGPS	0.0175951	0.0175951
	LPADSS	0.00259655	0.00259655
	ILETA	-0.0899302	-0.0899302
	ILETRS	0	0
	ILEabcpp	0	6.50955e-12
	ILEt2rpp	5.22467e-13	0
	ILEtex	4.25782e-15	0
	IMPC	-0.167853	-0.167853
	LALDO2x	0	3.34448e-13
	LALDO3	0	3.40167e-12
	LALGP	0	-1.4173e-12
	LCADi	0	3.46953e-12
	LCARR	0	-1.90562e-13
	LCARS	0	3.46466e-13
	IMPD	0.0753563	0.0753563
	IMPtex	-1.17527e-14	0
	INDOLEt2pp	0	1000
	INDOLEt2rpp	-7.8898e-15	1000
	INDOLEtex	-4.75382e-15	0
	INOSTt4pp	0	0
	INSH	0	4.78906e-13
	INSK	0	4.73428e-12
	INSTtex	0	0
	LCTSt3ipp	0	9.34014e-12
	LCTStex	2.45287e-15	0
	LCTStpp	0	1.0882e-11
	INSt2pp_copy1	0	1000
	LDH_D	-6.39312e-13	8.65911e-12
	LPLIPAL1A120pp	0	1.99409e-12
	LDH_D2	0	8.3359e-12
	LEUTAi	0.139457	0.139457
	LEUTRS	0	0
	INSt2pp_copy2	-1000	0
	LEUabcpp	0	5.80637e-12
	LPLIPAL1A140pp	0	8.52861e-13
	LEUt2rpp	-5.7743e-14	0
	LEUtex	-3.05943e-15	0
	LYStex	5.74096e-15	0
	LYXI	-4.6238e-15	0
	LGTHL	0	2.62106e-12
	LPLIPAL1A141pp	0	9.79094e-15
	LIPACabcpp	0	-2.93083e-13
	LIPAHT2ex	0	2.62688e-16
	LIPAHTex	0	1.92691e-17
	LIPAMPL	0	0
	LIPATPT	0	0
	LIPAabcpp	0	-1.86702e-15
	LYXt2pp	0	0
	LYXtex	0	0
	M1PD	0	0
	MACPD	0	2.32776e-13
	MALCOAMT	6.37112e-07	6.37112e-07
	MALDDH	0	0
	MALDt2_2pp	0	0
	LPLIPAL1A160pp	0	2.02477e-14
	MALDtex	0	0
	MALS	0.000284152	0.932104
	MALTATr	0	0
	MELIBt2pp	-1.06533e-14	6.60224e-13
	LPLIPAL1A161pp	0	1.09099e-13
	MELIBt3ipp	0	0
	MELIBtex	-2.1661e-14	0
	MALTHXabcpp	2.88733e-15	0
	MALTHXtexi	3.74465e-15	0
	MALTPTabcpp	0	0
	LPLIPAL1A180pp	0	1.64488e-13
	MALTPTtexi	0	0
	MEOHtex	-6.37112e-07	-6.37112e-07
	MEOHtrpp	-6.37112e-07	-6.37112e-07
	MEPCT	0.00211075	0.00211075
	MALTTRabcpp	0	0
	MALTTRtexi	0	0
	LPLIPAL1A181pp	0	-3.14612e-13
	MALTTTRabcpp	0	0
	MALTTTRtexi	0	0
	MALTabcpp	0	0
	METAT	0.00272047	0.00272047
	METDabcpp	0	0
	METDtex	0	0
	METOX1s	0	-2.17939e-13
	METOX2s	0	-4.45093e-14
	MALTptspp	0	-3.30444e-15
	MALTtexi	0	0
	LPLIPAL1E120pp	0	-2.98393e-14
	MALt2_2pp	0	6.27228e-13
	MALt2_3pp	0	-1.27932e-13
	METS	0.0502187	0.0502187
	METSOX1abcpp	0	0
	METSOX1tex	0	0
	MALt3pp	0	-3.03214e-13
	METSOX2abcpp	0	0
	MALtex	-1.73232e-14	0
	LPLIPAL1E140pp	0	4.41023e-15
	MAN1PT2	0	9.26397e-13
	MAN6PI	-4.11193e-15	0
	LPLIPAL1E141pp	0	0
	MAN6Pt6_2pp	2.57709e-14	0
	METSOX2tex	-1.23617e-14	0
	LPLIPAL1E160pp	0	3.21999e-13
	MAN6Ptex	0	0
	METSOXR1	0	-2.38949e-14
	MANAO	0	-6.54386e-15
	LPLIPAL1E161pp	0	3.95714e-14
	MANGLYCptspp	0	0
	MANGLYCtex	0	0
	METSOXR2	0	6.24374e-13
	METTRS	0	0
	LPLIPAL1E180pp	0	-2.76296e-14
	METabcpp	4.71821e-15	0
	METtex	9.54145e-15	0
	MANPGH	0	0
	MANptspp	0	0
	MANtex	0	0
	MCITD	0	-1.81109e-13
	MG2t3_2pp	0.00262904	0.00262904
	LPLIPAL1E181pp	0	7.21529e-15
	MG2tex	0.00262904	0.00262904
	MG2tpp	0	1.06524e-12
	MCITL2	0	-7.66326e-14
	MCITS	0	1.01433e-13
	MG2uabcpp	0	1.34442e-13
	LPLIPAL1G120pp	0	-3.59817e-13
	MGSA	0	-1.92258e-13
	MI1PP	0	0
	MICITDr	0	-3.80843e-13
	MCOATA	0.0103875	0.0103875
	MCPST	0	0
	MINCYCtex	0	2.87854e-12
	LPLIPAL1G140pp	0	-1.57364e-12
	MINCYCtpp	0	2.74371e-14
	MCTP1App	0.00192822	0.00364237
	MINOHPtexi	0	0
	MCTP1Bpp	0.000428458	0.000428458
	LPLIPAL1G141pp	0	1.58398e-13
	MCTP2App	0.000214388	0.000214388
	MDDCP1pp	0.00173549	0.00344964
	MDDCP2pp	0.000214388	0.000214388
	MDDCP3pp	0	0.00171415
	MLDCP1App	0.000192726	0.000192726
	MLDCP1Bpp	0	-9.48673e-15
	MLDCP2App	0	1.01518e-12
	MLDCP2Bpp	0	3.29426e-13
	MLDCP3App	0.000428458	0.000428458
	MLDEP1pp	0.000428458	0.000428458
	MDDCP4pp	0	0.00171415
	MDDCP5pp	0	1.01518e-12
	LPLIPAL1G160pp	0	-1.80775e-13
	MDDEP1pp	0	0.00171415
	MDDEP2pp	0	1.76735e-12
	MLDEP2pp	0	-2.31927e-13
	MLTG1	0	0
	MLTG2	0	6.49704e-13
	MDDEP3pp	0	0.00171415
	MDDEP4pp	0	-2.41725e-14
	LPLIPAL1G161pp	0	1.91925e-13
	MDH	1.29456	3.87169
	MLTG3	0	7.61654e-13
	MLTG4	0	-2.95692e-12
	MDH2	0	3.92907e-14
	LPLIPAL1G180pp	4.15227e-18	1.12523e-12
	MDH3	0	1.84959e-12
	MLTG5	0	-8.84112e-13
	MLTGY1pp	0	-3.95492e-14
	MLTGY2pp	0	-2.22104e-14
	MLTGY3pp	0	3.5464e-14
	MLTGY4pp	0	8.27102e-14
	ME1	0	-2.6616e-13
	ME2	0	2.57166e-13
	MECDPDH5	0.00211075	0.00211075
	MECDPS	0.00211075	0.00211075
	MLTP1	6.38922e-13	0
	MLTP2	-4.25906e-13	0
	MLTP3	-4.27958e-13	0
	MMCD	0	-7.62329e-13
	MMETt2pp	-1.41425e-14	0
	LPLIPAL1G181pp	0	3.00896e-13
	MMETtex	-3.45881e-15	0
	MMM	0	2.50309e-13
	MOADSUx	0.000156729	0.000156729
	MOAT	0.00259655	0.00259655
	MN2t3pp	0	2.53566e-12
	LPLIPAL2A120	0	-3.64865e-14
	MN2tpp	0.00020961	0.00020961
	MOAT2	0.00259655	0.00259655
	LPLIPAL2A140	0	1.10063e-13
	MOAT3C	0.00259655	0.00259655
	MN6PP	0	-1.01259e-13
	LPLIPAL2A141	0	-1.67845e-14
	MNLptspp	1.51226e-14	0
	MOBDabcpp	4.36421e-05	4.36421e-05
	MOBDtex	4.36421e-05	4.36421e-05
	LPLIPAL2A160	0	-3.28848e-13
	MOCDS	2.22989e-06	2.22989e-06
	MOCOS	4.14123e-05	4.14123e-05
	MOGDS	2.22989e-06	2.22989e-06
	MOHMT	0.000183488	0.000183488
	MOX	-2.57668	0.000457128
	MPTAT	7.83647e-05	7.83647e-05
	MPTG	0.00428521	0.00428521
	MNLtex	-5.4811e-14	0
	MNNH	-2.40357e-14	0
	MNt2pp	0	3.1492e-12
	MNtex	0.00020961	0.00020961
	NDPK6	0	0.00790178
	MPTG2	0.000214388	0.000214388
	MPTS	7.83647e-05	7.83647e-05
	MPTSS	0.000156729	0.000156729
	MSAR	0	3.96789e-14
	NDPK7	9.40262e-14	0.00815885
	NDPK8	-7.51389e-13	0.00790178
	LPLIPAL2A161	0	2.5964e-13
	NH4tex	3.34684	3.34684
	NH4tpp	3.34684	3.34684
	NHFRBO	0	-4.27793e-14
	MSO3abcpp	3.02074e-13	0
	MSO3tex	0	0
	MTAN	0.00214834	0.00214834
	MTHFC	0.30567	0.30567
	MTHFD	0.30567	0.30567
	MTHFR2	0.0502898	0.0502898
	NI2abcpp	0	-6.34611e-14
	NI2t3pp	0	3.18779e-12
	MTHTHFSs	0.000426865	0.000426865
	MTRPOX	0	0
	N2Otex	0	0
	NI2tex	9.77966e-05	9.77966e-05
	LPLIPAL2A180	0	-3.4495e-14
	NI2tpp	9.77966e-05	9.77966e-05
	NI2uabcpp	0	1.39521e-13
	N2Otpp	0	-5.51999e-13
	NACODA	0	5.35632e-14
	NACtex	0	0
	NACtpp	0	0
	NADDP	0	3.85254e-13
	NADH10	0	4.07283e-13
	NADH16pp	0	11.7516
	NMNAT	0	-4.99621e-13
	NMNDA	0	1.61e-13
	NMNN	0	2.14666e-13
	NMNPtpp	3.54922e-14	0
	NADH17pp	0	11.7516
	NADH18pp	0	11.7516
	NMNt7pp	0	-2.14666e-13
	LPLIPAL2A181	0	8.27005e-14
	NMNtex	-4.84715e-15	0
	NNAM	0	1.56148e-13
	NADH5	0	-9.71563e-13
	NADH9	0	-2.4355e-13
	NADK	0.000142394	0.000142394
	NNATr	0.000725989	0.000725989
	NNDMBRT	0	0
	NADN	0	1.91244e-13
	LPLIPAL2ATE120	0	-1.49767e-15
	NADPHQR2	0	5.24232e-13
	NADPHQR3	0	-2.68734e-13
	NNDPR	0.000725989	0.000725989
	NO2t2rpp	0	0
	NO2tex	0	0
	NADPHQR4	0	-5.22313e-14
	NO3R1bpp	0	-4.33055e-13
	NADPPPS	0	2.70622e-13
	LPLIPAL2ATE140	0	6.30357e-16
	NADS1	0.000725989	0.000725989
	NADTRHD	0	2.57706
	NAMNPP	0	9.39372e-14
	NAt3_1p5pp	0	-2.94041e-12
	NO3R1pp	0	1.16127e-12
	NO3R2bpp	0	4.38109e-13
	NO3R2pp	0	-1.56729e-14
	NO3t7pp	0	0
	NO3tex	0	0
	NODOx	0	0
	NAt3_2pp	0	3.10685e-12
	NAt3pp	0	1000
	NODOy	0	0
	NAtex	0	0
	LPLIPAL2ATE141	0	0
	NDPK1	-999.761	1000
	NDPK2	0.127288	0.13519
	NOVBCNtex	0	2.46443e-10
	NOVBCNtpp	0	1.05093e-10
	NOtex	0	0
	NDPK3	0.0440184	0.0521772
	NOtpp	0	0
	NDPK4	0.0104983	0.0104983
	LPLIPAL2ATE160	0	1.93075e-13
	NDPK5	-2.90418e-11	0.00815885
	NTD1	0	4.43614e-11
	NTD10	0	2.83572e-11
	NTD10pp	-1.18774e-12	0
	LPLIPAL2ATE161	0	1.52856e-13
	NTD11	0	2.11506e-11
	NTD11pp	-3.20694e-13	0
	NTD12	0	1.53126e-11
	NTD12pp	-3.47043e-13	0
	NTD1pp	0	0
	NTD2	0	4.09292e-11
	URIC	0	5.93311e-12
	NTD2pp	-1.39196e-12	0
	LPLIPAL2ATE180	0	1.13781e-13
	NTD3	0	1.54377e-11
	NTD3pp	-7.69631e-13	0
	LPLIPAL2ATE181	0	1.34868e-13
	NTD4	0	4.94976e-11
	NTD4pp	-6.04257e-13	0
	NTD9pp	-1.04646e-12	0
	NTP1	0	2.84837e-11
	NTP10	0	3.46242e-11
	NTD5	0	6.00484e-11
	LPLIPAL2ATG120	0	1.58839e-13
	NTD5pp	-5.55362e-13	0
	NTP11	0	0
	NTP12	0	0
	NTD6	0	3.01038e-11
	LPLIPAL2ATG140	0	1.14768e-13
	NTD6pp	-1.03464e-12	0
	NTD7	0	2.40397e-11
	NTP3	0	4.99032e-11
	NTP3pp	0	0
	NTD7pp	-7.39421e-13	0
	NTP5	0	5.16395e-11
	LPLIPAL2ATG141	0	0
	NTPP1	0	5.58969e-11
	NTPP10	0	4.23903e-11
	NTD8	0	5.03643e-11
	NTD8pp	-4.92103e-14	0
	NTD9	0	5.57246e-11
	NTPP11	-5.18745e-13	9.34759e-12
	NTPP2	0	3.05843e-11
	NTPP3	0	4.96393e-11
	NTPP4	0	5.08408e-11
	NTPP5	0	4.92853e-11
	OPMEACPS	6.37112e-07	6.37112e-07
	LPLIPAL2ATG160	0	0
	ORNDC	0.0127467	0.0127467
	ORNabcpp	0	6.78556e-11
	NTPP6	0	4.33689e-11
	NTPP7	0	4.91187e-11
	NTPP8	0	3.0972e-11
	ORNtex	-7.5095e-13	0
	LPLIPAL2ATG161	0	0
	OROTt2_2pp	0	0
	OROTtex	0	0
	ORPT	-0.102041	-0.102041
	NTPP9	0	4.85157e-12
	NTPTP1	0	5.19501e-11
	NTPTP2	0	5.22084e-11
	OXAMTC	0	1.68047e-11
	LPLIPAL2ATG180	0	0
	OXCDC	0	0
	OXCOAHDH	0	0
	NTRIR2x	0	6.06493e-12
	NTRIR3pp	0	1.29007e-11
	NTRIR4pp	0	5.73956e-12
	OXDHCOAT	0	0
	P5CD	0	1.82154e-11
	O16A4COLIPAabctex	0	4.30279e-11
	LPLIPAL2ATG181	0	0
	O16A4Lpp	0	9.06368e-14
	P5CR	0.0684252	0.708419
	PA120abcpp	0	2.13273e-11
	PA140abcpp	0	1.70539e-11
	PA141abcpp	0	1.04749e-11
	O16AP1pp	0	0
	O16AP2pp	0	0
	O16AP3pp	0	0
	O16AT	0	0
	O16AUNDtpp	0	0
	PA160abcpp	0	1.82517e-11
	LPLIPAL2E120	0	4.88628e-12
	PA161abcpp	0	1.2583e-11
	PA180abcpp	0	7.48132e-12
	O16GALFT	0	0
	O16GLCT1	0	0
	O16GLCT2	0	0
	PA181abcpp	0	2.1331e-11
	LPLIPAL2E140	0	2.34925e-11
	PACALDt2rpp	0	0
	PACALDtex	0	0
	PACCOAE	0	0
	O2Stex	0	0
	O2tex	6.41466	256.413
	O2tpp	6.41466	6.41466
	OAADC	0	5.84446e-12
	PACCOAL	-2.63934e-13	0
	OBTFL	0	1.13409e-11
	LPLIPAL2E141	0	2.42077e-11
	OCBT	0.0915593	0.0915593
	OCDCAtexi	-1.69939e-13	0
	PANTS	0.000183488	0.000183488
	PAPA120	0	3.36249e-11
	PAPA120pp	0	8.39393e-12
	PAPA140	0	1.04189e-11
	OCDCEAtexi	-1.90305e-13	0
	OCTAtex	0	0
	OCTDPS	0.000213114	0.000213114
	OCTNLL	0	9.55668e-07
	PAPA140pp	0	-1.52378e-12
	LPLIPAL2E160	0	4.92362e-12
[truncated: 585 more rows]

## Sheet: Mannose
	FVA profile of E. coli iJO1366 GSMN simulated with mannose as the sole carbon source
	Reaction abbreviation	minimum	maximum
	EX_cm_e	0	0
	EX_cmp_e	0	0
	EX_co2_e	3.79716	18.799
	EX_cobalt2_e	-1.24541e-05	-1.24541e-05
	DM_4crsol_c	0.000115719	0.000115719
	DM_5drib_c	0.000119871	0.000582748
	DM_aacald_c	0	0
	DM_amob_c	1.03784e-06	1.03784e-06
	DM_mththf_c	0.000695353	1.40042
	EX_colipa_e	0	-1.06581e-13
	DM_oxam_c	0	-1.96761e-13
	EX_glc__D_e	0	0
	EX_glcn_e	0	0
	BIOMASS_Ec_iJO1366_WT_53p95M	0.51892	0.51892
	EX_glcr_e	0	0
	EX_colipap_e	0	-8.93764e-15
	EX_glcur_e	0	0
	EX_glcur1p_e	0	0
	BIOMASS_Ec_iJO1366_core_53p95M	0	-1.32227e-14
	EX_12ppd__R_e	0	1.9639
	EX_gln__L_e	0	-9.85878e-14
	EX_cpgn_e	0	0
	EX_glu__L_e	0	-2.36554e-13
	EX_gly_e	0	-2.54969e-13
	EX_glyald_e	0	2.4162
	EX_glyb_e	0	0
	EX_glyc_e	0	2.1423
	EX_12ppd__S_e	0	1.92819
	EX_14glucan_e	0	0
	EX_cpgn_un_e	0	0
	EX_15dap_e	0	-1.01696e-13
	EX_glyc__R_e	0	2.74894
	EX_glyc2p_e	0	0
	EX_23camp_e	0	-1.92485e-14
	EX_23ccmp_e	0	0
	EX_23cgmp_e	0	-1.73849e-14
	EX_23cump_e	0	0
	EX_23dappa_e	0	0
	EX_26dap__M_e	0	-1.45909e-14
	EX_glyc3p_e	0	1.59721
	EX_glyclt_e	0	4.8966
	EX_gmp_e	0	-1.72307e-14
	EX_gsn_e	0	-3.08156e-14
	EX_gthox_e	0	0
	EX_gthrd_e	0	-8.83184e-14
	EX_gtp_e	0	0
	EX_gua_e	0	-1.30466e-14
	EX_h_e	-1000	19.6096
	EX_h2_e	0	0
	EX_h2o_e	17.1775	532.177
	EX_h2o2_e	0	0
	EX_h2s_e	0	2.83799
	EX_hacolipa_e	0	-2.66454e-14
	EX_halipa_e	0	-1.35133e-13
	EX_hdca_e	0	1.07017e-17
	EX_hdcea_e	0	0
	EX_hg2_e	0	0
	EX_his__L_e	0	-3.19619e-14
	EX_2ddglcn_e	0	0
	EX_34dhpac_e	0	0
	EX_3amp_e	0	-1.06051e-14
	EX_3cmp_e	0	0
	EX_3gmp_e	0	8.69246e-15
	EX_3hcinnm_e	0	0
	EX_3hpp_e	0	1.71784
	EX_3hpppn_e	0	0
	EX_hom__L_e	0	-2.33147e-13
	EX_hxa_e	0	1.09639
	EX_hxan_e	0	-4.21885e-14
	EX_idon__L_e	0	0
	EX_3ump_e	0	0
	EX_4abut_e	0	-2.38894e-13
	EX_4hoxpacd_e	0	0
	EX_5dglcn_e	0	0
	EX_5mtr_e	0.0034996	0.0034996
	EX_LalaDglu_e	0	-1.72862e-13
	EX_ile__L_e	0	-1.16238e-13
	EX_imp_e	0	-6.50675e-14
	EX_indole_e	0	-1.93376e-13
	EX_inost_e	0	0
	EX_ins_e	0	-8.8176e-14
	EX_isetac_e	0	0
	EX_k_e	-0.0963583	-0.0963583
	EX_LalaDgluMdap_e	0	-3.19086e-14
	EX_LalaDgluMdapDala_e	0	-2.21411e-14
	EX_LalaLglu_e	0	0
	EX_kdo2lipid4_e	0	-1.07704e-13
	EX_ac_e	0	4.89645
	EX_crn_e	0	0
	EX_acac_e	0	0
	EX_acald_e	0	3.4966
	EX_lac__D_e	0	2.94032
	EX_lac__L_e	0	2.42125
	EX_crn__D_e	0	0
	EX_lcts_e	0	0
	EX_acgal_e	0	0
	EX_acgal1p_e	0	0
	EX_acgam_e	0	-2.21739e-13
	EX_leu__L_e	0	-5.82406e-14
	EX_csn_e	0	-3.81557e-14
	EX_acgam1p_e	0	0
	EX_acmana_e	0	0
	EX_acmum_e	0	0
	EX_lipa_e	0	-1.1111e-13
	EX_cu_e	0	0
	EX_lipa_cold_e	0	-5.58961e-14
	EX_acnam_e	0	-8.63422e-14
	EX_acolipa_e	0	-7.07619e-14
	EX_cu2_e	-0.000349752	-0.000349752
	EX_acser_e	0	-5.89688e-14
	EX_ade_e	0	-6.50147e-14
	EX_adn_e	0	-3.24784e-14
	EX_adocbl_e	0	0
	EX_ag_e	0	0
	EX_lipoate_e	0	0
	EX_lys__L_e	0	-7.93037e-14
	EX_lyx__L_e	0	0
	EX_mal__D_e	0	0
	EX_agm_e	0	-7.25404e-14
	EX_akg_e	0	2.01945
	EX_cyan_e	0	0
	EX_ala_B_e	0	-8.37108e-14
	EX_ala__D_e	0	-2.83189e-13
	EX_ala__L_e	0	-1.8679e-13
	EX_alaala_e	0	-4.69244e-14
	EX_all__D_e	0	0
	EX_alltn_e	0	-5.01821e-14
	EX_amp_e	0	-3.78345e-14
	EX_anhgm_e	0	-1.27282e-13
	EX_arab__L_e	0	0
	EX_mal__L_e	0	2.5195
	EX_malt_e	0	0
	EX_malthx_e	0	0
	EX_maltpt_e	0	0
	EX_malttr_e	0	0
	EX_maltttr_e	0	0
	EX_man_e	-6.67	-5.32235
	EX_cynt_e	0	-6.45857e-14
	EX_man6p_e	0	0
	EX_manglyc_e	0	0
	EX_melib_e	0	0
	EX_cys__D_e	0	-1.1168e-13
	EX_meoh_e	1.03784e-06	1.03784e-06
	EX_met__D_e	0	0
	EX_arbt_e	0	0
	EX_arbtn_e	0	0
	EX_arbtn_fe3_e	0	0
	EX_met__L_e	0	0
	EX_cys__L_e	0	-9.58115e-14
	EX_metsox_R__L_e	0	-1.99729e-13
	EX_metsox_S__L_e	0	-2.39648e-13
	EX_mg2_e	-0.00428265	-0.00428265
	EX_mincyc_e	0	0
	EX_minohp_e	0	0
	EX_mmet_e	0	-2.846e-13
	EX_arg__L_e	0	-7.5961e-14
	EX_ascb__L_e	0	0
	EX_asn__L_e	0	-1.7063e-13
	EX_aso3_e	0	0
	EX_asp__L_e	0	-1.76966e-13
	EX_btn_e	0	0
	EX_but_e	0	0
	EX_mn2_e	-0.00034145	-0.00034145
	EX_mnl_e	0	0
	EX_mobd_e	-7.10921e-05	-7.10921e-05
	EX_mso3_e	0	0
	EX_n2o_e	0	0
	EX_na1_e	0	0
	EX_nac_e	0	-7.23525e-30
	EX_nh4_e	-5.45192	-5.45192
	EX_butso3_e	0	0
	EX_ca2_e	-0.00256969	-0.00256969
	EX_cbi_e	0	0
	EX_cytd_e	0	-6.57252e-14
	EX_cbl1_e	-0.000115719	-0.000115719
	EX_cd2_e	0	0
	EX_cgly_e	0	-2.27349e-13
	EX_ni2_e	-0.000159309	-0.000159309
	EX_nmn_e	0	-1.21676e-13
	EX_no_e	0	0
	EX_no2_e	0	0
	EX_no3_e	0	0
	EX_novbcn_e	0	0
	EX_o16a4colipa_e	0	8.16265e-19
	EX_o2_e	-267.741	-7.94961
	EX_o2s_e	0	0
	EX_ocdca_e	0	-7.67108e-34
	EX_ocdcea_e	0	0
	EX_octa_e	0	0
	EX_orn_e	0	9.99201e-16
	EX_orot_e	0	-5.52574e-14
	EX_pacald_e	0	0
	EX_peamn_e	0	0
	EX_phe__L_e	0	-1.25401e-13
	EX_pheme_e	0	-4.40226e-14
	EX_chol_e	0	0
	EX_chtbs_e	0	-1.37322e-13
	EX_cit_e	0	1.72344
	EX_cl_e	-0.00256969	-0.00256969
	EX_pi_e	-2.07833	-0.481115
	EX_dad_2_e	0	-2.77112e-14
	EX_pnto__R_e	0	0
	EX_ppa_e	0	0
	EX_damp_e	0	0
	EX_ppal_e	0	0
	EX_dca_e	0	0
	EX_pppn_e	0	0
	EX_ppt_e	0	0
	EX_dcmp_e	0	0
	EX_pro__L_e	0	-6.83756e-14
	EX_dcyt_e	0	-6.28544e-14
	EX_progly_e	0	-1.57264e-13
	EX_psclys_e	0	-1.51596e-13
	EX_ddca_e	0	0
	EX_pser__L_e	0	0
	EX_ptrc_e	0	-1.78916e-13
	EX_dgmp_e	0	-4.40536e-14
	EX_dgsn_e	0	-3.29347e-14
	EX_val__L_e	0	-1.56855e-13
	EX_xan_e	0	-1.72518e-14
	EX_dha_e	0	2.6722
	EX_xmp_e	0	-7.77156e-14
	EX_dimp_e	0	-4.54492e-14
	EX_din_e	0	-4.60277e-14
	EX_xtsn_e	0	-4.57262e-14
	EX_pydam_e	0	0
	EX_xyl__D_e	0	0
	EX_xylu__L_e	0	0
	EX_zn2_e	-0.00016813	-0.00016813
	12DGR120tipp	0	14.3749
	12DGR140tipp	0	14.3749
	12DGR141tipp	0	14.3749
	12DGR160tipp	0	14.3749
	12DGR161tipp	0	14.3749
	12DGR180tipp	0	14.3749
	EX_pydx_e	0	0
	EX_pydxn_e	0	-1.03917e-13
	EX_pyr_e	0	3.4966
	EX_quin_e	0	1.10689
	EX_r5p_e	0	0
	EX_rfamp_e	0	0
	EX_rib__D_e	0	0
	EX_rmn_e	0	0
	EX_sbt__D_e	0	0
	EX_sel_e	0	0
	EX_ser__D_e	0	-3.71259e-13
	EX_ser__L_e	0	-2.11275e-13
	EX_skm_e	0	0
	12DGR181tipp	0	14.3749
	12PPDRtex	-1.9639	0
	12PPDRtpp	-1.9639	0
	EX_dms_e	0	0
	12PPDStex	-1.92819	0
	12PPDStpp	-1.92819	0
	14GLUCANabcpp	0	0
	EX_slnt_e	0	0
	EX_so2_e	0	0
	EX_so3_e	0	0
	EX_dmso_e	0	0
	EX_so4_e	-2.96875	-0.130759
	EX_spmd_e	0	-8.82257e-14
	EX_succ_e	0	2.34113
	14GLUCANtexi	0	0
	23CAMPtex	1.98583e-14	0
	23CCMPtex	0	0
	EX_sucr_e	0	0
	EX_sulfac_e	0	0
	23CGMPtex	3.02994e-14	0
	EX_tartr__D_e	0	0
	23CUMPtex	0	0
	EX_dopa_e	0	0
	23DAPPAt2pp	0	0
	23DAPPAtex	0	0
	23PDE2pp	0	0
	23PDE4pp	0	0
	EX_tartr__L_e	0	0
	EX_taur_e	0	0
	EX_tcynt_e	0	0
	23PDE7pp	2.68224e-14	0
	23PDE9pp	1.73849e-14	0
	EX_doxrbcn_e	0	0
	26DAHtex	5.39691e-14	0
	2AGPA120tipp	0	7.61025
	EX_thm_e	0	-7.38644e-14
	EX_thr__L_e	0	-3.96658e-13
	EX_dtmp_e	0	-1.27142e-13
	EX_thrp_e	0	0
	2AGPA140tipp	0	7.61025
	2AGPA141tipp	0	7.61025
	EX_thym_e	0	-5.9508e-14
	EX_dump_e	0	0
	EX_thymd_e	0	-9.03127e-14
	2AGPA160tipp	0	7.61025
	2AGPA161tipp	0	7.61025
	EX_tma_e	0	0
	EX_duri_e	0	-1.0747e-13
	EX_tmao_e	0	0
	EX_tre_e	0	0
	EX_trp__L_e	0	-7.97715e-14
	2AGPA180tipp	0	7.61025
	2AGPA181tipp	0	7.61025
	2AGPE120tipp	0	10.7812
	2AGPE140tipp	0	10.7812
	2AGPE141tipp	0	10.7812
	2AGPE160tipp	0	10.7812
	EX_tsul_e	0	0
	EX_eca4colipa_e	0	-2.11894e-14
	EX_ttdca_e	0	0
	2AGPE161tipp	0	10.7812
	2AGPE180tipp	0	10.7812
	2AGPE181tipp	0	10.7812
	2AGPEAT120	0	10.7812
	EX_ttdcea_e	0	0
	EX_enlipa_e	0	-2.85549e-13
	2AGPEAT140	0	10.7812
	2AGPEAT141	0	10.7812
	2AGPEAT160	0	10.7812
	EX_ttrcyc_e	0	0
	EX_enter_e	0	-5.86198e-14
	2AGPEAT161	0	10.7812
	EX_etha_e	0	-3.01092e-13
	2AGPEAT180	0	10.7812
	2AGPEAT181	0	10.7812
	EX_tungs_e	1.82372e-15	0
	EX_tym_e	0	0
	2AGPG120tipp	0	10.7812
	EX_ethso3_e	0	0
	2AGPG140tipp	0	10.7812
	2AGPG141tipp	0	10.7812
	2AGPG160tipp	0	10.7812
	2AGPG161tipp	0	10.7812
	EX_tyr__L_e	0	-2.96652e-13
	EX_tyrp_e	0	0
	EX_uacgam_e	0	-1.00087e-13
	EX_udpacgal_e	0	0
	EX_udpg_e	0	0
	2AGPG180tipp	0	10.7812
	2AGPG181tipp	0	10.7812
	2AGPGAT120	0	10.7812
	EX_udpgal_e	0	-9.37793e-14
	EX_etoh_e	0	2.94032
	EX_udpglcur_e	0	-8.36593e-14
	2AGPGAT140	0	10.7812
	2AGPGAT141	0	10.7812
	2AGPGAT160	0	10.7812
	2AGPGAT161	0	10.7812
	EX_ump_e	0	-1.09912e-13
	2AGPGAT180	0	10.7812
	EX_f6p_e	0	0
	2AGPGAT181	0	10.7812
	EX_ura_e	0	-9.14824e-14
	2DGULRGx	0	0
	EX_urea_e	0	-1.19444e-13
	2DGULRGy	0	0
	EX_fald_e	0	0
	2DGULRx	0	0
	2DGULRy	0	0
	EX_uri_e	0	-1.32339e-13
	2MAHMP	0	32.3436
	34dhpactex	0	0
	EX_fe2_e	-1000	0.0063658
	3AMACHYD	0	1.71784
	3AMPtex	0	0
	3CMPtex	0	0
	3GMPtex	0	0
	EX_fe3_e	-0.0144231	999.992
	3HAD100	0	2.97303
	EX_fe3dcit_e	0	0
	3HAD120	0	4.88786
	5DOAN	0.000119871	0.000582748
	EX_fe3dhbzs_e	0	0
	5MTRtex	-0.0034996	-0.0034996
	5MTRtpp	0.0034996	0.0034996
	3HAD121	0	2.69102
	3HAD140	0	4.88184
	A5PISO	0.0126892	0.0126892
	EX_fe3hox_e	0	0
	AACPS1	0	32.3478
	AACPS2	0	32.3436
	3HAD141	0	2.69102
	EX_fe3hox_un_e	0	0
	AACPS3	0	32.4065
	AACPS4	0	32.3925
	AACPS5	0	32.3688
	3HAD160	0	4.90274
	AACPS6	0	32.3436
	EX_fecrm_e	0	0
	AACPS7	0	32.3647
	3HAD161	0	4.89776
	AACPS8	0	32.3436
	EX_fecrm_un_e	0	0
	AACPS9	0	32.3436
	3HAD180	0	4.88033
	3HAD181	0	4.88931
	AACTOOR	0	8.60623
	AADDGT	0	2.0555e-14
	AAMYL	0	0
	AAMYLpp	0	0
	AB6PGH	0	0
	ABTA	0	10.6241
	ABUTD	0	7.7527
	3HAD40	0	1.42061
	3HAD60	0	1.42061
	3HAD80	0	1.42061
	3HCINNMH	0	0
	3HPPPNH	0	0
	ABUTt2pp	0	1000
	EX_feenter_e	0	-6.51331e-15
	ABUTtex	2.35191e-14	0
	3HPPtex	-1.71784	0
	3HPPtpp	0	1.71784
	ACACCT	0	0
	ACACT1r	-1.25809	1.25891
	3KGK	0	0
	ACACT2r	-1.25809	1.25891
	EX_feoxam_e	0	0
	ACACT3r	-1.25809	0.162518
	ACACT4r	-2.81051	0.162517
	3NTD2pp	8.4821e-14	0
	3NTD4pp	7.58314e-14	0
	EX_feoxam_un_e	0	0
	ACACT5r	-4.72534	0.162517
	EX_for_e	0	15.0018
	ACACT6r	-4.74047	0.141368
	3NTD7pp	7.40741e-14	0
	3NTD9pp	4.76844e-14	0
	EX_fru_e	0	0
	3OAR100	0	2.97303
	ACACT7r	-4.78302	0.137138
	EX_frulys_e	0	-8.90908e-14
	ACACT8r	-0.025233	4.86408
	ACACt2pp	0	0
	ACACtex	0	0
	3OAR120	0	4.88786
	3OAR121	0	2.69102
	3OAR140	0.0169189	4.89876
	ACALD	-32.4968	72.8397
	3OAR141	0	2.69102
	EX_fruur_e	0	0
	3OAR160	0	4.90274
	ACALDtex	-3.4966	0
	EX_fuc__L_e	0	0
	3OAR161	0	4.89776
	EX_fum_e	0	0
	ACALDtpp	-3.4966	0
	3OAR180	0	4.88033
	EX_fusa_e	0	0
	ACANTHAT	0	0
	3OAR181	0	4.88931
	ACBIPGT	0	0
	EX_g1p_e	0	0
	ACCOAC	0.0169381	32.3605
	3OAR40	0	1.42061
	EX_g3pc_e	0	0
	3OAR60	0	1.42061
	ACCOAL	0	1000
	ACGAL1PPpp	0	0
	3OAR80	0	1.42061
	EX_g3pe_e	0	-2.7075e-12
	ACGAL1Ptex	0	0
	ACGALtex	0	0
	ACGAM1PPpp	0	0
	3OAS100	0	2.97303
	ACGAM1Ptex	0	0
	ACGAMK	0	3.31825
	ACGAMT	0	-9.40073e-13
	3OAS120	0	4.88786
	3OAS121	0	2.69102
	3OAS140	0.0169189	4.89876
	ACGAptspp	0	0
	EX_g3pg_e	0	0.896771
	ACGAtex	0	0
	ACGK	0.169912	14.533
	ACGS	0.169912	14.533
	3OAS141	0	2.69102
	3OAS160	0	4.90274
	3OAS161	0	4.89776
	ACHBS	0.146494	0.146494
	EX_g3pi_e	0	0
	3OAS180	0	4.88033
	ACKr	-1000	32.8038
	EX_g3ps_e	0	-1.77636e-13
	ACLS	0.440843	0.440843
	ACM6PH	-4.08132e-19	3.31825
	ACMAMUT	0	-8.95791e-14
	3OAS181	0	4.88931
	EX_g6p_e	0	0
	3OAS60	0	1.42061
	ACMANAptspp	0	0
	EX_gal_e	0	0
	ACMANAtex	0	0
	ACMUMptspp	0	0
	3OAS80	0	1.42061
	3OXCOAT	0	0
	ACMUMtex	0	0
	EX_gal_bD_e	0	0
	ACNAMt2pp	0	0
	3PEPTabcpp	-1.96579e-13	3.03464
	3PEPTtex	4.55894e-13	0
	3UMPtex	0	0
	EX_gal1p_e	0	0
	42A12BOOXpp	0	0
	ACNAMtex	0	0
	ACNML	0	0
	ACOAD1f	-1.25891	1.25809
	4HOXPACDtex	0	0
	4HTHRS	0	-2.13924e-13
	ACOAD2f	-1.25891	1.25809
	EX_galct__D_e	0	0
	ACOAD3f	-0.162518	1.25809
	ACOAD4f	-0.162517	2.81051
	4PCP	0	3.24249
	4PCPpp	0	2.90711
	ACOAD5f	-0.162517	4.72534
	4PEPTabcpp	0	2.97115
	EX_galctn__D_e	0	0
	4PEPTtex	5.43586e-13	0
	5DGLCNR	0	0
	ACOAD6f	-0.141368	4.7579
	ACOAD7f	-0.0881791	4.82354
	ACOAD8f	0	4.88033
	ACOATA	-32.3436	1.42061
	5DGLCNt2rpp	0	0
	5DGLCNtex	0	0
	ACODA	0.169912	8.33264
	EX_galctn__L_e	0	0
	ACOLIPAabctex	0	-5.15143e-14
	ACONIs	0	0
	EX_galt_e	0	0
	ACONMT	0	0
	ACONTa	0.564661	17.9157
	ACONTb	0.564661	17.9157
	ACOTA	-8.33264	-0.169912
	ACPPAT120	0	32.3436
	AGM4PCPpp	0	3.17011
	AGM4PH	0	3.24249
	AGM4Pt2pp	0	3.24249
	AGMH	0	3.31825
	ACPPAT140	0	32.3436
	EX_galur_e	0	0
	ACPPAT141	0	32.3436
	ACPPAT160	0	32.375
	AGMHE	0.0169189	0.0169189
	AGMT	0	-7.11017e-14
	ACPPAT161	0	32.3681
	AGMt2pp	0	3.03464
	EX_gam_e	0	-2.81108e-13
	AGMtex	1.16285e-12	0
	ACPPAT180	0	32.3436
	ACPPAT181	0	32.3562
	ACPS1	0	0
	AGPAT120	0	7.61025
	AGPAT140	0	7.61025
	EX_gam6p_e	0	-2.96652e-13
	ACS	0	1000
	ACSERtex	-4.01213e-13	0
	AGPAT141	0	7.61025
	EX_gbbtn_e	0	0
	ACSERtpp	-1.30105e-15	-1.10933e-12
	AGPAT160	0.031473	7.64173
	EX_gdp_e	0	0
	AGPAT161	0.0244796	7.63473
	AGPAT180	0	7.61025
	AGPAT181	0.0126165	7.62287
	AGPR	-14.533	-0.169912
	ACt2rpp	-1000	0
	ACt4pp	0	1000
	ACtex	-4.89645	0
	ADA	0	14.3017
	ADCL	0.000462877	0.000462877
	AGt3	0	0
	AHCYSNS	0.000695353	1.40042
	ADCS	0.000462877	0.000462877
	AICART	0.273429	3.49484
	AMALT3	0	0
	AIRC2	0.225659	3.44707
	AIRC3	-3.44707	-0.225659
	AKGDH	0	11.474
	AKGt2rpp	-2.01945	0
	AKGtex	-2.01945	0
	ALAALAD	0	32.3436
	ALAALAabcpp	0.000313947	3.31996
	ADD	0	14.3017
	ADEt2rpp	1.76925e-13	0
	ADEtex	2.42166e-13	0
	ADK1	-1000	1000
	ADK3	-1000	999.611
	ADK4	-32.3436	0
	ADMDC	0.0034996	0.0034996
	ADNCYC	0	32.3436
	ADNK1	0	32.3479
	ALAALAr	0.0126004	32.3569
	ALAALAtex	1.56875e-13	0
	ALAGLUE	0	2.78471
	ALAR	0.0126004	72.8523
	ADNUC	0	32.3436
	ADNt2pp_copy1	0	1000
	ADNt2pp_copy2	-1000	0
	ADNtex	-2.64955e-13	0
	ADOCBIK	0	0
	ADOCBLS	0	0
	ALATA_D2	0	72.8397
	ALATA_L	-1000	999.502
	ALATA_L2	0	72.8397
	ALATRS	0	-4.23483e-12
	ALAabcpp	0	43.1248
	ALAt2pp_copy1	0	1000
	ADOCBLabcpp	0	0
	ADOCBLtonex	0	0
	ALAt2pp_copy2	-1000	0
	AMALT4	0	0
	ALAt4pp	0	1000
	ALAtex	-1.38798e-12	0
	ALCD19	-2.4162	0
	ALCD2x	-2.94032	0
	ADPRDP	0	8.08589
	ADPT	0	32.3479
	ADSK	0.128618	3.1311
	ADSL1r	0.150675	14.4524
	ADSL2r	0.225659	3.44707
	ADSS	0.150675	14.4524
	AGDC	-1.32339e-12	6.6365
	ALDD19xr	0	0
	ALDD2x	0	32.3436
	AMANAPEr	0	0
	ALDD2y	0	32.4968
	ALDD3y	0	0
	ALDD4	0	0
	AGM3PA	0	3.31825
	AGM3PApp	0	3.03464
	AGM3PH	0	3.31825
	AGM3Pt2pp	0	3.31825
	AGM4PA	0	3.24249
	ALLK	0	0
	ALLPI	0	0
	ALLTAMH	0	3.22141
	ALLTN	0	3.22141
	ALLTNt2rpp	-2.48534e-13	0
	AGM4PApp	0	2.97115
	AGM4PCP	0	3.24249
	ALLTNtex	2.4115e-13	0
	AMANK	1.22408e-28	0
	ALLULPE	0	0
	AMAOTr	1.03784e-06	1.03784e-06
	ALLabcpp	0	0
	ALLtex	0	0
	AMMQLT8	0.000115719	0.000115719
	ALPATE160pp	0	0
	ASCBptspp	0	0
	ASCBtex	0	0
	ALPATG160pp	0	0
	AMPMS2	0.000115719	0.000115719
	ALR2	0	1.92819
	ALR4x	0	1.92819
	ASNN	0	32.3436
	ASNNpp	0	32.3436
	AMPN	0	32.3436
	ASNS1	0	16.2326
	ALTRH	0	0
	AM3PA	0	3.31825
	ASNS2	0	32.4651
	AMPTASECG	-6.92303e-13	7.61025
	AM4PA	0	3.24249
	ASNTRS	0	0
	AM4PCP	0	3.24249
	AMALT1	0	0
	ASNabcpp	0	43.1248
	ASNt2rpp	-43.1248	0
	ASNtex	1.14175e-12	0
	AMALT2	0	0
	ASO3t8pp	0	0
	AMPTASEPG	-5.78782e-13	0
	ASO3tex	0	0
	ASP1DC	0.000298898	0.000298898
	AMPtex	-5.0061e-13	0
	ASPCT	0.166223	1.88406
	ANHGMtex	-2.73192e-13	0
	ASPK	0.542864	8.53051
	ASPO3	0	0.00118262
	ANHMK	0	3.31825
	ASPO4	0	0.00118262
	ASPO5	0	0.00118262
	ANPRT	0.0286621	0.0286621
	ASPO6	0	0.00118262
	ANS	0.0286621	0.0286621
	AOBUTDs	0	8.60623
	AOXSr2	1.03784e-06	1.03784e-06
	ASPT	0	72.8397
	CAT	0	0
	ASPTA	-74.3189	-1.47915
	AP4AH	0	32.3436
	ASPTRS	0	-1.36424e-12
	CAt6pp	-1000	-0.00256969
	CBIAT	0	0
	AP4AS	0	32.3436
	CBItonex	0	0
	AP5AH	0	0
	CBIuabcpp	0	0
	ASPabcpp	0	43.1248
	ASPt2_2pp	0	129.374
	ASPt2_3pp	0	64.6871
	ASPt2pp_copy1	0	1000
	CBL1abcpp	0.000115719	0.000115719
	CBL1tonex	0.000115719	0.000115719
	APCS	0	0
	CBLAT	0.000115719	0.000115719
	CBMD	0	1.71784
	CBMKr	-15.8564	6.1942
	CBPS	0	16.1718
	ASPt2pp_copy2	-1000	32.3436
	ASPtex	1.87932e-13	0
	ASR	0	0
	AST	0	5.87883
	ATHRDHr	-72.8397	0
	ATPHs	0	14.2999
	ATPM	3.15	35.4936
	CCGS	0	0
	CD2abcpp	0	32.3436
	CD2t3pp	0	129.374
	CD2tex	0	0
	ATPPRT	0.0477697	0.0477697
	APG3PAT120	0	7.61025
	ATPS4rpp	23.9634	68.6149
	BALAt2pp	2.36312e-13	0
	BALAtex	1.37781e-13	0
	BETALDHx	0	0
	CD2tpp	0	129.374
	CDAPPA120	0	32.3436
	CDAPPA140	0	32.3436
	CDAPPA141	0	32.3436
	CDAPPA160	0	32.3436
	CDAPPA161	0	32.3436
	CDAPPA180	0	32.3436
	CDAPPA181	0	32.3436
	CDGR	0	0
	BETALDHy	0	0
	BMOCOS	6.01948e-05	6.01948e-05
	BMOGDS1	6.01948e-05	6.01948e-05
	BMOGDS2	6.01948e-05	6.01948e-05
	BPNT	0.128618	3.1311
	BSORx	0	0
	BSORy	0	0
	CDGS	0	0
	CDPMEK	0.00343837	0.00343837
	BTNt2ipp	0	0
	APG3PAT140	0	7.61025
	BTNtex	0	0
	BTS5	1.03784e-06	1.03784e-06
	BUTCT	0	0
	CFAS160E	0	0
	CFAS160G	0	0
	CFAS180E	0	0
	BUTSO3abcpp	0	0
	BUTSO3tex	0	0
	CFAS180G	0	0
	APG3PAT141	0	7.61025
	CGLYabcpp	0	7.61025
	CGLYtex	5.41307e-14	0
	CHLabcpp	0	0
	CHLt2pp	0	0
	CHLtex	0	0
	BUTt2rpp	0	0
	BUTtex	0	0
	BWCOGDS1	0	0
	BWCOGDS2	0	0
	BWCOS	0	0
	CA2t3pp	0	999.997
	CA2tex	0.00256969	0.00256969
	CADVtpp	0	-6.46776e-14
	CHOLD	0	0
	CHORM	0.163064	0.163064
	CHORS	0.192999	0.192999
	CHRPL	0.000115719	0.000115719
	CHTBSptspp	0	0
	CHTBStex	0	0
	CINNDO	0	0
	CITL	0	32.3436
	CLt3_2pp	0.00128485	0.00128485
	CITt3pp	0	43.1248
	APG3PAT160	0	7.64173
	CITt7pp	0	43.1248
	CITtex	-1.72344	0
	CLtex	0.00256969	0.00256969
	CMPN	0	10.7812
	CMPtex	5.92119e-14	0
	CLIPAabctex	0	-8.03801e-14
	APG3PAT161	0	7.63473
	CLPNH120pp	0	8.08589
	CLPNH140pp	0	8.08589
	CLPNH141pp	0	8.08589
	CMtex	0	129.374
	CMtpp	0	129.374
	CO2tex	-18.799	-3.79716
	CLPNH160pp	0	8.08589
	CO2tpp	-18.799	16.5176
	COBALT2abcpp	0	32.3436
	COBALT2t3pp	0	129.374
	COBALT2tex	1.24541e-05	1.24541e-05
	CLPNH161pp	0	8.08589
	CLPNH180pp	0	8.08589
	CLPNH181pp	0	8.08589
	CLPNS120pp	0	8.08589
	CLPNS140pp	0	8.08589
	COBALT2tpp	1.24541e-05	129.374
	APG3PAT180	0	7.61025
	COLIPAKpp	0	-3.95239e-14
	CLPNS141pp	0	8.08589
	CLPNS160pp	0.0015277	8.08742
	APG3PAT181	0	7.62287
	CLPNS161pp	0.00118833	8.08708
	COLIPAPabctex	0	-1.39e-13
	COLIPAabcpp	0.00422972	0.00422972
	APH120	0	32.3436
	COLIPAabctex	0.00422972	0.00422972
	CLPNS180pp	0	8.08589
	APH140	0	32.3436
	CLPNS181pp	0.000612326	8.08651
	CPGNR1	0	5.17529
	APH141	0	32.3436
	APH160	0	32.3436
	CPGNR2	0	5.17529
	CPGNR3	0	5.17529
	APH161	0	32.3436
	CYANSTpp	0	0
	CPGNUtex	0	10.3506
	APH180	0	32.3436
	APH181	0	32.3436
	CPGNUtpp	0	10.3506
	APPLDHr	0	0
	CPGNabcpp	0	10.3506
	CPGNexs	0	10.3506
	CPGNtonex	0	10.3506
	CPH4S	0	0
	CPMPS	0.000127654	0.000127654
	CYANtex	0	0
	CYNTAH	6.61138e-14	0
	CYNTt2pp	3.10181e-13	0
	CYNTtex	3.10181e-13	0
	CYSDDS	3.11203e-13	0
	CYSDS	0	10.2914
	CYSDabcpp	3.5862e-13	0
	CYSDtex	3.5862e-13	0
	CYSS	0.128618	10.42
	CYSSADS	0	0
	CPPPGO	0	0.000231439
	CPPPGO2	0	0.000231439
	CRNBTCT	0	0
	CRNCAL2	0	-2.06609e-14
	CRNCAR	5.14549e-14	0
	CRNCBCT	0	-2.24846e-14
	CYSTL	0.0811099	0.0811099
	APRAUR	0.000231439	0.000231439
	CYSTRS	0	0
	CYSabc2pp	0	16.1718
	CRNCDH	0	-2.17068e-14
	CRNDCAL2	0	-1.78018e-14
	ARAI	0	0
	CRNDabcpp	0	43.1248
	CYSabcpp	0	32.3436
	CYStex	-1.13977e-13	0
	ARBTNR1	0	5.17529
	CYStpp	0	32.3436
	CYTBD2pp	0	35.4833
	CYTBDpp	0	35.484
	CYTBO3_4pp	0	35.484
	CYTD	0	10.7812
	CRNDt2rpp	-43.1248	1000
	CRNDtex	0	0
	CRNabcpp	0	43.1248
	CRNt2rpp	-1000	-2.27374e-13
	CRNt7pp	0	0
	CYTDH	0	8.08589
	CRNt8pp	0	1000
	CYTDK2	0	32.3436
	ARBTNR2	0	5.17529
	CYTDt2pp_copy1	0	1000
	CRNtex	0	0
	CS	0.564661	38.3663
	CSND	0	10.7812
	CYTDt2pp_copy2	-1000	0
	CYTDtex	2.22808e-14	0
	CSNt2pp	1.9601e-13	0
	ARBTNR3	0	5.17529
	CSNtex	1.58992e-14	0
	CTBTCAL2	0	-1.24345e-14
	CTBTabcpp	0	43.1248
	CYTK1	-10.6962	32.4286
	CYTK2	-8.13664	32.3436
	D_LACt2pp	-2.94032	0
	D_LACtex	-2.94032	0
	CTBTt2rpp	-43.1248	0
	CTECOAI6	-4.89776	2.69102
	ARBTNabcpp	0	10.3506
	CTECOAI7	-4.93827	4.8488
	CTECOAI8	-0.025233	4.86408
	DAAD	0	9.59799
	DADA	0	14.3017
	DADK	-12.8714	32.3436
	DADNt2pp	2.87859e-14	0
	DADNtex	4.76291e-14	0
	DAGK120	0	32.3436
	CTPS2	0.0806496	10.8661
	CU1Opp	0	0
	CU1abcpp	0	0
	CU2abcpp	0	32.3436
	CU2tex	0.000349752	0.000349752
	DAGK140	0	32.3436
	ARBTNexs	0	10.3506
	DAGK141	0	32.3436
	DAGK160	0	32.3436
	CU2tpp	0.000349752	32.3439
	CUt3	0	0
	CUtex	0	0
	DAGK161	0	32.3436
	ARBTNtex	0	10.3506
	DAGK180	0	32.3436
	DAGK181	0	32.3436
	CYANST	0	0
	DALAt2pp	0.0126004	6.35549
	ARBTNtonex	0	10.3506
	DALAtex	1.16023e-13	0
	DAMPtex	2.24707e-14	0
	DCYTt2pp	6.62283e-14	0
	ARBTNtpp	0	10.3506
	DCYTtex	7.22231e-14	0
	DDCAtexi	0	0
	DAPAL	1.10683e-13	0
	DAPDC	0.173033	0.173033
	DAPE	0.187343	0.187343
	DAPabcpp	1.1054e-13	0
	DDGALK	0	0
	DDGLCNt2rpp	0	0
	DDGLCNtex	0	0
	DDGLK	0	0
	DDPA	0.192999	1.29989
	DAPtex	4.08555e-14	0
	DASYN120	0	32.3436
	DASYN140	0	32.3436
	DASYN141	0	32.3436
	DASYN160	0.031473	32.375
	DDPGALA	0	0
	DGK1	-12.8714	32.3436
	DGMPtex	4.583e-14	0
	DASYN161	0.0244796	32.3681
	ARBTptspp	0	0
	DASYN180	0	32.3436
	DASYN181	0.0126165	32.3562
	DGSNt2pp	4.06403e-14	0
	DGSNtex	4.06403e-14	0
	DHACOAH	0	0
	DATPHs	0	7.38319
	DB4PS	0.000462877	0.000462877
	DHAD1	0.440843	0.440843
	ARBTtex	0	0
	DHAD2	0.146494	0.146494
	DHAPT	0	20.7603
	DBTS	1.03784e-06	1.03784e-06
	DC6PH	0	0
	DCAtex	0	0
	DHAtex	-2.6722	0
	ARBabcpp	0	43.1248
	DHAtpp	-2.6722	0
	DHBD	0.000347158	0.000347158
	DHBS	0.000347158	16.1721
	DHBSH	2.66454e-14	16.1718
	DHCIND	0	0
	DCMPtex	6.07617e-14	0
	DCTPD	0	6.76361
	DCYTD	0	8.13664
	DHCINDO	0	0
	ARBt2rpp	-43.1248	64.6871
	DHDPRy	0.187343	0.187343
	DHDPS	0.187343	0.187343
	ARBt3ipp	0	64.6871
	DHFR	0.0133347	0.0133347
	DHFS	0.000462877	0.000462877
	FFSD	0	0
	ARBtex	0	0
	DNMPPA	0.000462877	0.000462877
	DHMPTR	0	0
	DHNAOT4	0.000231439	0.000231439
	DHNCOAS	0.000231439	0.000231439
	DNTPPA	0.000462877	0.000462877
	ARGAGMt7pp	1.04361e-13	-3.14605e-14
	DOGULNR	0	0
	DHNCOAT	0.000231439	0.000231439
	DHNPA2r	0.000462877	0.000462877
	DOPAtex	0	0
	ARGDC	0	-4.93358e-14
	DHNPTE	0	0
	DOXRBCNtex	0	129.374
	ARGDCpp	0	-9.72555e-14
	DOXRBCNtpp	0	129.374
	DHORD2	0	1.88406
	ARGORNt7pp	0	64.6871
	DHORD5	0	1.88406
	DHORDfum	0	1.88406
	DHORTS	-1.88406	-0.166223
	DHPPD	0	0
	DPCOAK	0.000298898	0.000298898
	DPR	0.000298898	0.000298898
	DRPA	0	12.8621
	DSBAO1	0	0
	DHPPDA2	0.000231439	0.000231439
	ARGSL	0.149148	6.02798
	DHPS2	0.000462877	0.000462877
	DHPTDCs2	0.000695353	1.40042
	DSBAO2	0	0
	DSBCGT	0	-4.57412e-14
	DSBDR	3.82894e-14	2.10306e-17
	DHPTDNR	0	0
	DHPTDNRN	0	0
	ARGSS	0.149148	6.02798
	DHPTPE	0	0
	DHQS	0.192999	1.29989
	DSBGGT	0	-3.62673e-14
	DSERDHr	-14.4919	0
	DSERt2pp	1.56319e-13	0
	DSERtex	-1.10892e-13	0
	DHQTi	0.192999	0.192999
	ARGTRS	0	0
	DIMPtex	-2.5071e-14	0
	DINSt2pp	-6.59013e-14	0
	DTARTD	0	0
	ARGabcpp	0	25.8749
	DTMPK	0.0128718	32.3564
	DINStex	5.78571e-14	0
	DKGLCNR1	0	0
	DTMPtex	0	0
	ARGt3pp	0	64.6871
	DUMPtex	0	0
	DURADx	0	0
	DURIK1	0	32.3436
	DURIPP	-0.0128718	10.0559
	DURIt2pp	1.36751e-13	0
	DURItex	2.76932e-13	0
	DKGLCNR2x	0	0
	DUTPDP	0	10.0687
	ARGtex	7.74923e-14	0
	DXPRIi	0.00343837	0.00343837
	DXPS	0.00366981	0.00366981
	DKGLCNR2y	0	0
	DMATT	0.000491418	0.000491418
	DMPPS	0	0.00343837
	DMQMT	0.000115719	0.000115719
	DXYLK	0	0
	E4PD	0.000115719	0.000115719
	DMSOR1	0	0
	ASAD	-8.53051	-0.542864
	DMSOR1pp	0	0
	DMSOR2	0	0
	EAR100x	0	2.97303
	EAR100y	0	2.91297
	EAR120x	0	4.88786
	DMSOR2pp	0	0
	EAR120y	0	4.7276
	DMSOtex	0	0
	ASCBPL	0	0
	DMSOtpp	0	0
	DMStex	0	0
	EAR121x	0	2.69102
	EAR121y	0	2.64165
	EAR140x	0	4.88184
	FCLK	0	0
	EAR140y	0	4.72178
	EAR141x	0	2.69102
	EAR141y	0	2.64165
	EAR160x	0	4.90274
	EAR160y	0	4.74199
	EAR161x	0	4.89776
	EAR161y	0	4.73718
	EAR180x	0	4.88033
	EAR180y	0	4.72032
	EAR181x	0	4.88931
	EAR181y	0	4.72901
	ECOAH5	-4.72534	0.162517
	ECOAH6	-4.74047	0.141368
	ECOAH7	-4.78302	0.137138
	ECOAH8	-4.86408	0.025233
	EDA	0	14.1958
	EDD	0	14.1958
	EDTXS1	0.00422972	0.00422972
	EDTXS2	0.00422972	0.00422972
	EDTXS3	0	-1.88529e-13
	EDTXS4	0	-1.25232e-13
	EAR40x	0	1.42061
	EAR40y	0	1.40675
	EAR60x	0	1.42061
	EAR60y	0	1.40675
	EGMEACPR	1.03784e-06	1.03784e-06
	FCLPA	0	0
	ENLIPAabctex	0	-4.39732e-14
	ENO	-6.93973	20.2704
	EAR80x	0	1.42061
	EAR80y	0	1.40675
	ECA4COLIPAabctex	0	-2.20776e-14
	ENTCS	0.000115719	5.39071
	ENTERES	0	5.3906
	ENTERES2	0	3.54546
	EPMEACPR	1.03784e-06	1.03784e-06
	ECA4OALpp	7.75566e-19	-3.04391e-14
	ECAP1pp	5.28864e-19	-1.50646e-14
	ECAP2pp	5.28864e-19	-1.50646e-14
	ECAP3pp	5.70721e-19	-1.50646e-14
	ECAtpp	0	-6.02584e-14
	ETHAAL	3.62377e-13	4.76581
	ETHAt2pp	1.22674e-13	4.08106
	ECOAH1	-1.25809	1.25891
	FCLT	0.000231439	0.000231439
	ECOAH2	-1.25809	1.25891
	ECOAH3	-1.25809	0.162518
	ETHAtex	2.38032e-13	0
	ETHSO3abcpp	0	0
	ETHSO3tex	0	0
	ECOAH4	-2.81051	0.162517
	ETOHtex	-2.94032	0
	FDH4pp	0	35.3166
	ETOHtrpp	-2.94032	0
	F6PA	-24.2821	20.7594
	F6PP	0	32.3436
	FHL	0	0
	FLDR2	0	72.8397
	F6Pt6_2pp	0	0
	FLVR	0	4.97624
	FDH5pp	0	35.3166
	FLVRx	0	5.17529
	FMETTRS	0	0
	FMNAT	0.000115719	0.000115719
	FMNRx	0	5.17529
	F6Ptex	0	0
	FA100ACPHi	0	32.3436
	FA120ACPHi	0	32.3436
	FA140ACPHi	0	32.3436
	FA141ACPHi	0	32.3436
	FA160ACPHi	0	32.3436
	FA161ACPHi	0	32.3436
	FMNRx2	0	4.97624
	FOMETRi	0	1000
	FORCT	0	0
	FDMO	0	0
	FORt2pp	0	129.374
	FORtex	-15.0018	0
	FORtppi	2.13622e-16	129.375
	FRD2	0	35.4833
	FRD3	0	35.3171
	FRUK	0	0
	FRULYSDG	1.41249e-13	0
	FRULYSE	8.88618e-14	0
	FA80ACPHi	0	32.3436
	FDMO2	0	0
	FRULYSK	8.94626e-14	0
	FRULYSt2pp	8.94626e-14	0
	FRULYStex	1.74015e-13	0
	FRUURt2rpp	0	0
	FRUURtex	0	0
	FACOAE100	0	4.88786
	FACOAE120	0	12.3477
	FACOAE140	0	12.3586
	FRUpts2pp	0	0
	FRUptspp	0	0
	FRUtex	0	0
	FTHFD	0	32.3436
	FTHFLi	0	32.3814
	FUCtex	0	0
	FUCtpp	0	0
	FUM	-1.30311	74.9308
	FUMt2_2pp	0	0
	FUMt2_3pp	0	0
	FACOAE141	0	12.3482
	FACOAE160	0	12.3843
	FACOAE161	0	12.3835
	FACOAE180	0	12.3214
	FACOAE181	0	12.3466
	FUMtex	0	0
	FUSAtex	0	129.374
	FDMO3	0	0
	FUSAtpp	0	129.374
	G1PACT	0.03708	6.67358
	G1PPpp	0	0
	FACOAE60	0	32.3436
	FACOAE80	0	2.97303
	FACOAL100t2pp	0	0
	FACOAL120t2pp	0	12.3214
	FACOAL140t2pp	0	12.3214
	G1PTT	0.00422972	0.00422972
	G1Ptex	0	0
	G1SAT	0.00277726	0.00277726
	FACOAL141t2pp	0	12.3214
	FDMO4	0	0
	FACOAL160t2pp	0	12.3214
	FACOAL161t2pp	0	12.3214
	FACOAL180t2pp	0	12.3214
	FACOAL181t2pp	0	12.3214
	FACOAL60t2pp	0	32.3436
	FACOAL80t2pp	0	0
	G2PP	0	0
	G2PPpp	0	0
	G3PAT120	0	7.61025
	G3PAT140	0	7.61025
	G3PAT141	0	7.61025
	G3PAT160	0	7.64173
	G3PAT161	0	7.63473
	G3PAT180	0	7.61025
	FADRx	0	10.2836
	FDMO6	0	0
	FADRx2	0	9.59799
	FALDH2	0	0
	FALDtex	0	0
	FALDtpp	0	0
	FALGTHLs	0	0
	G3PAT181	0	7.62287
	G3PCabcpp	0	0
	G3PCtex	0	0
	G3PD2	-29.2218	-0.0838804
	G3PD5	0	29.1359
	G3PD6	0	29.1359
	FBA	-32.3436	27.5826
	FBA3	1.8358e-15	38.343
	G3PD7	0	29.1359
	FE2abcpp	0	25.8765
	FBP	0	32.3436
	G3PEabcpp	0	3.75717
	FE2t2pp	0	64.6912
	G3PEtex	2.00298e-13	0
	G3PGabcpp	0	4.04295
	G3PGtex	-0.896771	0
	G3PIabcpp	0	0
	G3PItex	0	0
	FCI	0	0
	G3PSabcpp	0	0
	FE2t3pp	0	129.374
	G3PStex	2.06057e-13	0
	G3PT	0	32.3436
	GGPTRCS	0	6.83528
	GHBDHx	0	0
	GHMT2r	-6.14089	7.83344
	G5SADs	0.111463	24.3914
	FE2tex	-0.0063658	1000
	G5SD	0	24.3914
	G6PDA	0	32.3436
	GK1	0.122754	32.4663
	GLBRAN2	0	1000
	GLCATr	0	0
	G6PDH2r	2.39558e-15	25.9976
	FE2tpp	0	129.382
	G6PP	0	32.3436
	G6Pt6_2pp	0	0
	G6Ptex	0	0
	GAL1PPpp	0	0
	GLCDpp	0	0
	FE3DCITabcpp	0	0
	GLCNt2rpp	0	0
	GAL1Ptex	0	0
	GALBDtex	0	0
	GALCTD	0	0
	GALCTLO	0	0
	GALCTND	0	0
	GLCNtex	0	0
	GLCP	0	999.92
	GLCP2	0	999.92
	GALCTNLt2pp	0	0
	FE3DCITtonex	0	0
	GALCTNLtex	0	0
	GALCTNt2pp	0	0
	GALCTNtex	0	0
	GALCTt2rpp	0	0
	GLCRAL	0	0
	GLCRD	0	0
	GLCRt2rpp	0	0
	GALCTtex	0	0
	FE3DHBZR	0	0
	GALKr	0	0
	GALM2pp	0	0
	GALS3	0	0
	GLCRtex	0	0
	GLCS1	0.0800108	1000
	GLCTR1	0.00422972	0.00422972
	GLCTR2	0.00422972	0.00422972
	GALT1	0.00422972	0.00422972
	FE3DHBZSabcpp	0	0
	GALTptspp	0	0
	GLCTR3	0.00422972	0.00422972
	FE3DHBZStonex	0	0
	GLCUR1Ptex	0	0
	GALTtex	0	0
	GLCURt2rpp	0	0
	GLCURtex	0	0
	GLCabcpp	0	0
	GALURt2rpp	0	0
	GALURtex	0	0
	GALUi	0.0169189	32.3605
	GLCptspp	0	0
	FE3HOXR1	0	5.17529
	GLCt2pp	0	0
	GALabcpp	0	0
	FE3HOXR2	0	5.17529
	GLCtex_copy1	-1000	0
	FE3HOXR3	0	5.17529
	GLCtex_copy2	0	1000
	GLDBRAN2	0	1000
	FE3HOXUtex	0	10.3506
	GLGC	0.0800108	1000
	FE3HOXUtpp	0	10.3506
	GLNS	0.901621	33.2452
	FE3HOXabcpp	0	10.3506
	GLNTRS	0	0
	FE3HOXexs	0	10.3506
	GLNabcpp	0	0
	GLNtex	0	0
	GLTPD	0	0
	GLU5K	0	24.3914
	GLUABUTt7pp	0	1000
	GALt2pp	0	0
	GALtex	0	0
	GAM6Pt6_2pp	0	0
	GAMAN6Ptex	0	0
	GAMptspp	0	0
	GAMtex	0	0
	GAPD	-2.30115	11.8947
	GLUCYS	0.000115719	7.61037
	GLUDC	0	10.6241
	GLUDy	-77.1461	28.0154
	GLUN	0	32.3436
	GLUNpp	0	0
	GLUPRT	0.225775	3.44719
	GLUR	-2.79902	-0.0143103
	GARFT	-32.1556	3.44719
	FE3HOXtonex	0	10.3506
	GART	0	32.3814
	GLUSy	0	32.3436
	GLUTRR	0.00277726	0.00277726
	GLUTRS	0.00277726	0.00277726
	GLUabcpp	0	43.1248
	GBBTNtex	0	0
	GCALDD	0.000462877	0.000462877
	GDMANE	0	0
	GLUt2rpp	-1000	7.61025
	FE3Ri	0	9.24102
	GLUt4pp	0	1000
	GLUtex	7.19083e-13	0
	GDPDPK	0	32.3436
	GDPMNH	0	32.3436
	GLXCL	0	8.67577
	FE3abcpp	0	13.622
	GLYALDtex	-2.4162	0
	GDPMNP	0	32.3436
	GDPTPDP	0	32.3436
	GLYALDtpp	-2.4162	0
	GDPtex	0	0
	FE3tex	-1000	0.0144231
	GF6PTA	0.03708	32.3807
	GGGABADr	0	6.83528
	GGGABAH	0	6.83528
	GGPTRCO	0	6.83528
	GLYAT	-7.98765	72.8397
	GLYBabcpp	0	0
	GLYBt2pp	0	0
	GLYBtex	0	0
	GLYC2Pabcpp	0	0
	GLYC2Ptex	0	0
	GLYC3Pabcpp	0	5.3906
	FECRMR1	0	5.17529
	GLYC3Pt6pp	0	6.16068
	GLYC3Ptex	-1.59721	0
	GTPDPDP	0	16.1718
	GLYCAt2rpp	-2.74894	0
	GTPDPK	0	32.3436
	FECRMR2	0	5.17529
	GTPHs	0	10.7812
	GLYCAtex	-2.74894	0
	GLYCDx	0	24.2821
	GLYCK	0	8.67577
	GTPtex	0	0
	GUACYC	0	32.3436
	GLYCK2	0	8.67577
	FECRMR3	0	5.17529
	GLYCL	0	8.52767
	GLYCLTDx	0	34.2941
	GLYCLTDy	0	29.1359
	GUAD	0	10.7812
	GUAPRT	0	32.3436
	GUAt2pp	0	129.374
	GUAtex	-1.7264e-14	0
	GUAtpp	-129.374	0
	GUI1	0	0
	GUI2	0	0
	GUR1PPpp	0	0
	H2O2tex	0	0
	H2Otex	-532.177	-17.1775
	H2Otpp	-64.5445	-17.1879
	H2SO	0	2.93942
	GLYCLTt2rpp	-1000	0
	GLYCLTt4pp	0	1000
	GLYCLTtex	-4.8966	0
	GLYCTO2	0	34.2946
	GLYCTO3	0	34.2946
	GLYCTO4	0	34.2946
	GLYCtex	-2.1423	0
	GLYCtpp	-8.08922	2.13897
	GLYK	0	32.3469
	H2St1pp	0	2.83799
	H2Stex	-2.83799	1.68654e-16
	H2tex	0	0
	FECRMUtex	0	10.3506
	H2tpp	0	0
	FECRMUtpp	0	10.3506
	HACD1	-1.25809	1.25891
	HACD2	-1.25809	1.25891
	HACD3	-1.25809	0.162518
	HACD4	-2.81051	0.162517
	HACD5	-4.72534	0.162517
	HACD6	-4.74047	0.141368
	GLYOX	0	11.8607
	GLYOX3	0	11.8607
	GLYTRS	0	-1.51434e-13
	GLYt2pp_copy1	0	1000
	GLYt2pp_copy2	-1000	0
	HACD7	-4.78302	0.137138
	HACD8	-4.86408	0.025233
	HADPCOADH3	0	0
	HBZOPT	0.000115719	0.000115719
	HCINNMt2rpp	0	0
	FECRMabcpp	0	10.3506
	HCINNMtex	0	0
	HCO3E	0.242597	32.5862
	HCYSMT	0	1.39972
	GLYt4pp	0	1000
	GLYtex	1.55676e-13	0
	GMAND	0	0
	HCYSMT2	5.03035e-13	0
	GMHEPAT	0.0169189	0.0169189
	FECRMexs	0	10.3506
	GMHEPK	0.0169189	0.0169189
	HDCAtexi	0	0
	HDCEAtexi	0	0
	HEMEOS	0.000115719	0.000115719
	HEPK1	0.00422972	0.00422972
	GMHEPPA	0.0169189	0.0169189
	GMPR	0	14.2999
	HEPK2	0.00422972	0.00422972
	HEPT1	0.00422972	0.00422972
	FECRMtonex	0	10.3506
	GMPS2	0.122754	14.4226
	FEENTERR1	0	5.17529
	GMPtex	9.11619e-15	0
	GND	0	25.9976
	GNK	0	0
	HEPT2	0.00422972	0.00422972
	HEPT3	0.00422972	0.00422972
	HEPT4	0.00422972	0.00422972
	HETZK	0	0
	HEX1	0	32.3436
	HEX4	0	32.3436
	HEX7	0	32.3436
	GOFUCR	0	0
	GP4GH	0	0
	GPDDA1	0	1.35055e-29
	HEXt2rpp	-32.3436	0
	FEENTERR2	0	5.17529
	GPDDA1pp	0	0
	GPDDA2	0	4.76581
	FEENTERR3	0	5.17529
	GPDDA2pp	0	4.08106
	HG2abcpp	0	0
	HG2t3pp	0	0
	FEENTERabcpp	3.71011e-14	10.3506
	HG2tex	0	0
	GPDDA3	0	-2.48325e-29
	GPDDA3pp	0	1.30473e-28
	HISTD	0.0477697	0.0477697
	FEENTERexs	6.23779e-14	10.3506
	HISTP	0.0477697	0.0477697
	HISTRS	0	0
	GPDDA4	0	5.3906
	HISabcpp	0	43.1248
	FEENTERtex	0	10.3506
	GPDDA4pp	0	4.62051
	FEENTERtonex	6.23779e-14	10.3506
	GPDDA5	0	0
	GPDDA5pp	0	0
	HISt2rpp	-43.1248	0
	HIStex	4.08562e-14	0
	HKNDDH	0	0
	HKNTDH	0	0
	HMBS	0.000347158	0.000347158
	HMPK1	0	0
	HOMt2pp	0	-2.47921e-14
	GRTT	0.000491418	0.000491418
	GRXR	0	12.9484
	FEENTERtpp	0	10.3506
	GSNK	0	32.3436
	HOMtex	1.88535e-13	0
	GSNt2pp	2.98573e-14	0
	FEOXAMR1	0	5.17529
	GSNtex	2.6623e-14	0
	FEOXAMR2	0	5.17529
	FEOXAMR3	0	5.17529
	GSPMDA	0	32.3436
	FEOXAMUtex	0	10.3506
	GSPMDS	0	32.3436
	FEOXAMUtpp	0	10.3506
	GTHOXtex	0	0
	HOPNTAL	0	0
	GTHOr	0	12.9484
	FEOXAMabcpp	0	10.3506
	GTHPi	0	8.62495
	HPPK2	0.000462877	0.000462877
	GTHRDHpp	0	7.61025
	FEOXAMexs	0	10.3506
	GTHRDabc2pp	0	16.1718
	HPPPNDO	0	0
	HPPPNt2rpp	0	0
	FEOXAMtonex	0	10.3506
	HPPPNtex	0	0
	HPYRI	-1000	0
	HPYRRx	0	1000
	HPYRRy	0	72.8397
	HSDy	-8.34317	-0.355521
	GTHRDabcpp	0	16.1718
	GTHRDtex	3.88186e-14	0
	GTHS	0.000115719	7.61037
	GTPCI	0.000462877	0.000462877
	GTPCII2	0.000231439	0.000231439
	FEROpp	0	253.403
	HSK	0.274411	8.26206
	HSST	0.0811099	0.0811099
	INStex	4.13706e-14	0
	FESD1s	0	9.24295
	IPDDI	-0.00294695	0.000491418
	IPDPS	0	0.00343837
	HSTPT	0.0477697	0.0477697
	HXAND	0	10.0369
	HXAtex	-1.09639	0
	IPMD	0.227172	0.227172
	FESD2s	0	0
	IPPMIa	-0.227172	-0.227172
	FESR	0	18.4859
	IPPMIb	-0.227172	-0.227172
	HXCT	0	32.3436
	LIPAabctex	0	-1.05471e-12
	HXPRT	0	32.3436
	HYD1pp	0	0
	IPPS	0.227172	0.227172
	ISETACabcpp	0	0
	ISETACtex	0	0
	K2L4Aabcpp	0	-1.0592e-12
	K2L4Aabctex	0	-1.04992e-12
	KARA1	-0.440843	-0.440843
	HYD2pp	0	0
	HYD3pp	0	0
	LIPOCT	0	1.55676e-06
	HYPOE	0	32.3436
	KARA2	0.146494	0.146494
	KAS14	0	1.42061
	KAS15	0	1.42061
	LIPOS	1.55676e-06	1.55676e-06
	KDOCT2	0.0126892	0.0126892
	KDOPP	0.0126892	0.0126892
	HYXNtex	5.14173e-14	0
	HYXNtpp	3.30298e-14	0
	Htex	-19.6096	1000
	KDOPS	0.0126892	0.0126892
	LIPOt2pp	0	0
	KG6PDC	0	0
	Kabcpp	0	25.9134
	Kt2pp	0	64.7835
	Kt3pp	0	64.6871
	Ktex	0.0963583	0.0963583
	L_LACD2	0	8.47195
	I2FE2SR	0	1.03784e-06
	I2FE2SS	0	0.000141665
	I2FE2SS2	0	0.000130249
	I2FE2ST	0	1.24541e-05
	I4FE4SR	0	0.000130249
	I4FE4ST	0	0.000130249
	ICDHyr	0.564661	12.0387
	ICHORS_copy1	-999.999	0.000578596
	ICHORS_copy2	0	1000
	ICHORT	0.000347158	0.000347158
	ICL	0	17.3511
	ICYSDS	0.000371028	0.000915895
	IDOND	-72.8397	0
	IDOND2	0	72.8397
	IDONt2rpp	0	0
	L_LACD3	0	8.47195
	L_LACt2rpp	-2.42125	0
	L_LACtex	-2.42125	0
	LA4NTpp	0	-6.81085e-13
	LACZ	0	0
	LACZpp	0	0
	LADGMDH	0	2.78471
	LALADGLUtex	8.65974e-14	0
	IDONtex	0	0
	IG3PS	0.0477697	0.0477697
	LALADGLUtpp	9.76581e-14	0
	LIPOtex	0	0
	LALALGLUtex	8.25409e-14	0
	LALALGLUtpp	4.05376e-14	0
	IGPDH	0.0477697	0.0477697
	IGPS	0.0286621	0.0286621
	LPADSS	0.00422972	0.00422972
	ILETA	-0.146494	-0.146494
	ILETRS	0	0
	ILEabcpp	0	43.1248
	ILEt2rpp	-43.1248	0
	ILEtex	2.20268e-13	0
	IMPC	-3.49484	-0.273429
	LALDO2x	0	1.9639
	LALDO3	0	8.47195
	LALGP	0	2.78471
	LCADi	0	8.47195
	LCARR	0	1.9639
	LCARS	0	1.92819
	IMPD	0	14.4226
	IMPtex	1.58038e-14	0
	INDOLEt2pp	0	1000
	INDOLEt2rpp	5.26515e-14	1000
	INDOLEtex	-1.35255e-14	0
	INOSTt4pp	0	0
	INSH	0	32.3436
	INSK	0	32.3436
	INSTtex	0	0
	LCTSt3ipp	0	64.6871
	LCTStex	0	0
	LCTStpp	0	64.6871
	INSt2pp_copy1	0	1000
	LDH_D	-34.2941	11.8607
	LPLIPAL1A120pp	0	6.16068
	LDH_D2	0	34.2941
	LEUTAi	0.227172	0.227172
	LEUTRS	0	0
	INSt2pp_copy2	-1000	0
	LEUabcpp	0	43.1248
	LPLIPAL1A140pp	0	6.16068
	LEUt2rpp	-43.1248	0
	LEUtex	9.9476e-14	0
	LYStex	4.4246e-14	0
	LYXI	0	0
	LGTHL	0	11.8607
	LPLIPAL1A141pp	0	6.16068
	LIPACabcpp	0	-1.2168e-13
	LIPAHT2ex	0	-1.63018e-13
	LIPAHTex	0	-3.48271e-18
	LIPAMPL	0	0
	LIPATPT	0	0
	LIPAabcpp	0	-1.39998e-13
	LYXt2pp	0	0
	LYXtex	0	0
	M1PD	0	0
	MACPD	0	32.3436
	MALCOAMT	1.03784e-06	1.03784e-06
	MALDDH	0	0
	MALDt2_2pp	0	0
	LPLIPAL1A160pp	0	6.16068
	MALDtex	0	0
	MALS	0	10.7789
	MALTATr	0	0
	MELIBt2pp	0	64.6871
	LPLIPAL1A161pp	0	6.16068
	MELIBt3ipp	0	64.6871
	MELIBtex	0	0
	MALTHXabcpp	0	0
	MALTHXtexi	0	0
	MALTPTabcpp	0	0
	LPLIPAL1A180pp	0	6.16068
	MALTPTtexi	0	0
	MEOHtex	-1.03784e-06	-1.03784e-06
	MEOHtrpp	-1.03784e-06	-1.03784e-06
	MEPCT	0.00343837	0.00343837
	MALTTRabcpp	0	0
	MALTTRtexi	0	0
	LPLIPAL1A181pp	0	6.16068
	MALTTTRabcpp	0	0
	MALTTTRtexi	0	0
	MALTabcpp	0	0
	METAT	0.00443158	1.40415
	METDabcpp	0	0
	METDtex	0	0
	METOX1s	0	8.62495
	METOX2s	0	8.62495
	MALTptspp	0	0
	MALTtexi	0	0
	LPLIPAL1E120pp	0	4.08106
	MALt2_2pp	0	43.1248
	MALt2_3pp	0	32.3436
	METS	0.0818052	0.0818052
	METSOX1abcpp	0	0
	METSOX1tex	0	0
	MALt3pp	0	43.1248
	METSOX2abcpp	0	0
	MALtex	-2.5195	0
	LPLIPAL1E140pp	0	4.08106
	MAN1PT2	0	32.3436
	MAN6PI	5.32235	6.67
	LPLIPAL1E141pp	0	4.08106
	MAN6Pt6_2pp	0	0
	METSOX2tex	1.56319e-13	0
	LPLIPAL1E160pp	0	4.08106
	MAN6Ptex	0	0
	METSOXR1	0	8.62495
	MANAO	0	8.09729e-30
	LPLIPAL1E161pp	0	4.08106
	MANGLYCptspp	0	0
	MANGLYCtex	0	0
	METSOXR2	0	8.62495
	METTRS	0	-8.84338e-14
	LPLIPAL1E180pp	0	4.08106
	METabcpp	2.03245e-13	0
	METtex	1.03377e-13	0
	MANPGH	0	0
	MANptspp	5.32235	6.67
	MANtex	5.32235	6.67
	MCITD	0	12.4803
	MG2t3_2pp	-64.6829	0.00428265
	LPLIPAL1E181pp	0	4.08106
	MG2tex	0.00428265	0.00428265
	MG2tpp	0	64.6871
	MCITL2	0	12.4803
	MCITS	0	12.4803
	MG2uabcpp	0	21.5624
	LPLIPAL1G120pp	0	4.62051
	MGSA	0	11.8351
	MI1PP	0	0
	MICITDr	0	12.4803
	MCOATA	0.016921	32.3605
	MCPST	0	0
	MINCYCtex	0	129.374
	LPLIPAL1G140pp	0	4.62051
	MINCYCtpp	0	129.374
	MCTP1App	0.000313947	1.64658
	MINOHPtexi	0	0
	MCTP1Bpp	-1.27914e-19	1.65982
	LPLIPAL1G141pp	0	4.62051
	MCTP2App	0.000349233	1.08537
	MDDCP1pp	0	1.62753
	MDDCP2pp	0.000349233	1.08537
	MDDCP3pp	0	1.6247
	MLDCP1App	0.000313947	1.64096
	MLDCP1Bpp	0	1.60361
	MLDCP2App	0	1.64065
	MLDCP2Bpp	0	1.62193
	MLDCP3App	0	1.65982
	MLDEP1pp	0	1.65982
	MDDCP4pp	0	1.6247
	MDDCP5pp	0	1.64065
	LPLIPAL1G160pp	0	4.62051
	MDDEP1pp	0	1.6247
	MDDEP2pp	0	1.64065
	MLDEP2pp	0	1.64065
	MLTG1	0	0
	MLTG2	0	0
	MDDEP3pp	0	1.6247
	MDDEP4pp	0	1.08502
	LPLIPAL1G161pp	0	4.62051
	MDH	-32.0648	76.4485
	MLTG3	0	32.3436
	MLTG4	0	32.3436
	MDH2	0	34.2941
	LPLIPAL1G180pp	0	4.62051
	MDH3	0	34.2941
	MLTG5	0	32.3436
	MLTGY1pp	0	1.62124
	MLTGY2pp	0	1.63997
	MLTGY3pp	0	1.65912
	MLTGY4pp	0	1.08502
	ME1	0	18.7205
	ME2	0	20.2743
	MECDPDH5	0.00343837	0.00343837
	MECDPS	0.00343837	0.00343837
	MLTP1	-32.3436	0
	MLTP2	-32.3436	0
	MLTP3	-32.3436	0
	MMCD	0	12.4803
	MMETt2pp	2.45137e-13	0
	LPLIPAL1G181pp	0	4.62051
	MMETtex	1.73765e-13	0
	MMM	0	12.4803
	MOADSUx	0.000255309	0.000255309
	MOAT	0.00422972	0.00422972
	MN2t3pp	0	129.374
	LPLIPAL2A120	0	7.61025
	MN2tpp	0	129.375
	MOAT2	0.00422972	0.00422972
	LPLIPAL2A140	0	7.61025
	MOAT3C	0.00422972	0.00422972
	MN6PP	0	32.3436
	LPLIPAL2A141	0	7.61025
	MNLptspp	0	0
	MOBDabcpp	7.10921e-05	7.10921e-05
	MOBDtex	7.10921e-05	7.10921e-05
	LPLIPAL2A160	0	7.61025
	MOCDS	3.63244e-06	3.63244e-06
	MOCOS	6.74597e-05	6.74597e-05
	MOGDS	3.63244e-06	3.63244e-06
	MOHMT	0.000298898	0.000298898
	MOX	-72.8391	9.24269
	MPTAT	0.000127654	0.000127654
	MPTG	0.00698052	1.6661
	MNLtex	0	0
	MNNH	0	0
	MNt2pp	0	64.6873
	MNtex	0.00034145	0.00034145
	NDPK6	0	9.78089
	MPTG2	0.000349233	1.08537
	MPTS	0.000127654	0.000127654
	MPTSS	0.000255309	0.000255309
	MSAR	0	1.71784
	NDPK7	-8.13664	32.3535
	NDPK8	-12.8714	32.3532
	LPLIPAL2A161	0	7.61025
	NH4tex	5.45192	5.45192
	NH4tpp	5.45192	37.7955
	NHFRBO	0	0
	MSO3abcpp	0	0
	MSO3tex	0	0
	MTAN	0.0034996	0.0034996
	MTHFC	-6.2361	14.57
	MTHFD	-6.2361	14.57
	MTHFR2	0.0819209	0.0819209
	NI2abcpp	0	32.3436
	NI2t3pp	0	129.374
	MTHTHFSs	0.000695353	1.40042
	MTRPOX	0	0
	N2Otex	0	0
	NI2tex	0.000159309	0.000159309
	LPLIPAL2A180	0	7.61025
	NI2tpp	0	129.374
	NI2uabcpp	0	25.8749
	N2Otpp	0	0
	NACODA	0	14.3631
	NACtex	2.39808e-13	0
	NACtpp	2.38359e-13	0
	NADDP	0	32.3436
	NADH10	0	34.2941
	NADH16pp	0	35.3166
	NMNAT	0	32.3436
	NMNDA	0	16.1718
	NMNN	0	8.08589
	NMNPtpp	0	0
	NADH17pp	0	35.3166
	NADH18pp	0	35.3166
	NMNt7pp	0	0
	LPLIPAL2A181	0	7.61025
	NMNtex	1.63923e-14	0
	NNAM	0	8.08589
	NADH5	0	34.2941
	NADH9	0	34.2941
	NADK	0.000231957	32.3438
	NNATr	0.00118262	16.173
	NNDMBRT	0	0
	NADN	0	8.08589
	LPLIPAL2ATE120	0	0
	NADPHQR2	0	29.1359
	NADPHQR3	0	29.1359
	NNDPR	0.00118262	0.00118262
	NO2t2rpp	0	0
	NO2tex	0	0
	NADPHQR4	0	29.1359
	NO3R1bpp	0	0
	NADPPPS	0	32.3436
	LPLIPAL2ATE140	0	0
	NADS1	0.00118262	16.173
	NADTRHD	0	72.8397
	NAMNPP	0	8.08589
	NAt3_1p5pp	0	129.374
	NO3R1pp	0	0
	NO3R2bpp	0	0
	NO3R2pp	0	0
	NO3t7pp	0	0
	NO3tex	0	0
	NODOx	0	0
	NAt3_2pp	0	129.374
	NAt3pp	0	1000
	NODOy	0	0
	NAtex	0	0
	LPLIPAL2ATE141	0	0
	NDPK1	-999.611	1000
	NDPK2	0.20735	32.5638
	NOVBCNtex	0	129.374
	NOVBCNtpp	0	129.374
	NOtex	0	0
	NDPK3	-10.7116	32.4286
	NOtpp	0	0
	NDPK4	0.0171015	32.3607
	LPLIPAL2ATE160	0	0
	NDPK5	-12.8714	32.3535
	NTD1	0	32.3436
	NTD10	0	32.3436
	NTD10pp	2.89768e-13	0
	LPLIPAL2ATE161	0	0
	NTD11	0	32.3436
	NTD11pp	7.15265e-13	0
	NTD12	0	7.38319
	NTD12pp	3.00293e-13	0
	NTD1pp	0	0
	NTD2	0	32.3436
	URIC	0	3.22141
	NTD2pp	0	0
	LPLIPAL2ATE180	0	0
	NTD3	0	8.13664
	NTD3pp	0	0
	LPLIPAL2ATE181	0	0
	NTD4	0	32.3436
	NTD4pp	0	0
	NTD9pp	4.49822e-13	0
	NTP1	0	32.3436
	NTP10	0	32.3436
	NTD5	0	32.3436
	LPLIPAL2ATG120	0	0
	NTD5pp	0	0
	NTP11	0	0
	NTP12	0	-5.56888e-13
	NTD6	0	12.8714
	LPLIPAL2ATG140	0	0
	NTD6pp	1.21198e-13	0
	NTD7	0	32.3436
	NTP3	0	32.3436
	NTP3pp	0	0
	NTD7pp	-3.21869e-13	0
	NTP5	0	32.3436
	LPLIPAL2ATG141	0	0
	NTPP1	0	32.3436
	NTPP10	0	7.38319
	NTD8	0	12.8714
	NTD8pp	3.12189e-13	0
	NTD9	0	32.3436
	NTPP11	0	10.7812
	NTPP2	0	32.3436
	NTPP3	0	32.3436
	NTPP4	0	32.3436
	NTPP5	0	32.3436
	OPMEACPS	1.03784e-06	1.03784e-06
	LPLIPAL2ATG160	0	0
	ORNDC	0.0207641	7.77347
	ORNabcpp	0	25.8749
	NTPP6	0	32.3436
	NTPP7	0	32.3436
	NTPP8	0	32.3436
	ORNtex	8.79297e-13	0
	LPLIPAL2ATG161	0	0
	OROTt2_2pp	8.8458e-14	0
	OROTtex	5.92259e-13	0
	ORPT	-1.88406	-0.166223
	NTPP9	0	14.2999
	NTPTP1	0	12.8714
	NTPTP2	0	32.3436
	OXAMTC	0	-1.99485e-12
	LPLIPAL2ATG180	0	0
	OXCDC	0	0
	OXCOAHDH	0	0
	NTRIR2x	0	0
	NTRIR3pp	0	0
	NTRIR4pp	0	0
	OXDHCOAT	0	0
	P5CD	0	24.2799
	O16A4COLIPAabctex	0	0
	LPLIPAL2ATG181	0	0
	O16A4Lpp	0	0
	P5CR	0.111463	9.70945
	PA120abcpp	0	14.3749
	PA140abcpp	0	14.3749
	PA141abcpp	0	14.3749
	O16AP1pp	5.28864e-19	5.28864e-19
	O16AP2pp	5.28864e-19	5.28864e-19
	O16AP3pp	5.70721e-19	5.70721e-19
	O16AT	0	0
	O16AUNDtpp	0	0
	PA160abcpp	0	14.3749
	LPLIPAL2E120	0	4.76581
	PA161abcpp	0	14.3749
	PA180abcpp	0	14.3749
	O16GALFT	0	0
	O16GLCT1	0	0
	O16GLCT2	0	0
	PA181abcpp	0	14.3749
	LPLIPAL2E140	0	4.76581
	PACALDt2rpp	0	0
	PACALDtex	0	0
	PACCOAE	0	0
	O2Stex	0	0
	O2tex	7.94961	267.741
	O2tpp	7.94961	17.7432
	OAADC	0	18.7205
	PACCOAL	0	0
	OBTFL	0	5.50354
	LPLIPAL2E141	0	4.76581
	OCBT	0.149148	6.02798
	OCDCAtexi	0	0
	PANTS	0.000298898	0.000298898
	PAPA120	0	32.3436
	PAPA120pp	0	14.3749
	PAPA140	0	32.3436
	OCDCEAtexi	0	0
	OCTAtex	0	0
	OCTDPS	0.000347158	0.000347158
	OCTNLL	0	1.55676e-06
	PAPA140pp	0	14.3749
	LPLIPAL2E160	0	4.76581
[truncated: 585 more rows]

## Sheet: Pyruvate
	FVA profile of E. coli iJO1366 GSMN simulated with pyruvate as the sole carbon source
	Reaction abbreviation	minimum	maximum
	EX_cm_e	0	0
	EX_cmp_e	0	0
	EX_co2_e	11.1168	11.1168
	EX_cobalt2_e	-6.15235e-06	-6.15235e-06
	DM_4crsol_c	5.71655e-05	5.71655e-05
	DM_5drib_c	5.92163e-05	5.92163e-05
	DM_aacald_c	0	0
	DM_amob_c	5.12695e-07	5.12695e-07
	DM_mththf_c	0.000343506	0.000343506
	EX_colipa_e	0	1.05072e-15
	DM_oxam_c	0	3.99789e-14
	EX_glc__D_e	0	3.57377e-14
	EX_glcn_e	0	6.64815e-14
	BIOMASS_Ec_iJO1366_WT_53p95M	0.256348	0.256348
	EX_glcr_e	0	0
	EX_colipap_e	0	1.25153e-15
	EX_glcur_e	0	0
	EX_glcur1p_e	0	0
	BIOMASS_Ec_iJO1366_core_53p95M	0	7.34276e-15
	EX_12ppd__R_e	0	1.50743e-14
	EX_gln__L_e	0	7.61576e-14
	EX_cpgn_e	0	0
	EX_glu__L_e	0	7.6354e-14
	EX_gly_e	0	1.37985e-13
	EX_glyald_e	0	2.14406e-14
	EX_glyb_e	0	0
	EX_glyc_e	0	9.24173e-14
	EX_12ppd__S_e	0	1.05328e-13
	EX_14glucan_e	0	1.32844e-14
	EX_cpgn_un_e	0	0
	EX_15dap_e	0	4.01521e-14
	EX_glyc__R_e	0	6.62845e-14
	EX_glyc2p_e	0	5.29898e-14
	EX_23camp_e	0	3.41084e-14
	EX_23ccmp_e	0	0
	EX_23cgmp_e	0	0
	EX_23cump_e	0	0
	EX_23dappa_e	0	0
	EX_26dap__M_e	0	3.2792e-14
	EX_glyc3p_e	0	3.19463e-14
	EX_glyclt_e	0	2.10296e-13
	EX_gmp_e	0	2.92495e-14
	EX_gsn_e	0	3.39195e-14
	EX_gthox_e	0	1.42318e-14
	EX_gthrd_e	0	3.62511e-14
	EX_gtp_e	0	0
	EX_gua_e	0	7.58681e-14
	EX_h_e	-1000	-4.92552
	EX_h2_e	0	1.42273e-12
	EX_h2o_e	10.5273	508.065
	EX_h2o2_e	-4.31438e-14	0
	EX_h2s_e	0	3.99113e-14
	EX_hacolipa_e	0	1.35575e-15
	EX_halipa_e	0	4.11231e-21
	EX_hdca_e	0	0
	EX_hdcea_e	0	0
	EX_hg2_e	0	0
	EX_his__L_e	0	4.38078e-14
	EX_2ddglcn_e	0	6.49961e-14
	EX_34dhpac_e	0	0
	EX_3amp_e	0	2.16748e-14
	EX_3cmp_e	0	0
	EX_3gmp_e	0	1.3018e-14
	EX_3hcinnm_e	0	0
	EX_3hpp_e	0	4.74981e-14
	EX_3hpppn_e	0	3.19005e-14
	EX_hom__L_e	0	4.90913e-14
	EX_hxa_e	0	8.15845e-14
	EX_hxan_e	0	5.48727e-14
	EX_idon__L_e	0	3.86851e-14
	EX_3ump_e	0	4.33127e-14
	EX_4abut_e	0	1.03356e-13
	EX_4hoxpacd_e	0	0
	EX_5dglcn_e	0	4.89987e-14
	EX_5mtr_e	0.00172881	0.00172881
	EX_LalaDglu_e	0	0
	EX_ile__L_e	0	4.14562e-14
	EX_imp_e	0	-1.36712e-15
	EX_indole_e	0	3.44387e-14
	EX_inost_e	0	0
	EX_ins_e	0	9.91117e-15
	EX_isetac_e	0	0
	EX_k_e	-0.0476012	-0.0476012
	EX_LalaDgluMdap_e	0	3.22811e-14
	EX_LalaDgluMdapDala_e	0	7.86361e-15
	EX_LalaLglu_e	0	0
	EX_kdo2lipid4_e	0	-3.23711e-15
	EX_ac_e	0	1.71169e-13
	EX_crn_e	0	0
	EX_acac_e	0	0
	EX_acald_e	0	1.24695e-13
	EX_lac__D_e	0	1.34798e-13
	EX_lac__L_e	0	5.97037e-14
	EX_crn__D_e	0	0
	EX_lcts_e	0	2.85105e-14
	EX_acgal_e	0	0
	EX_acgal1p_e	0	0
	EX_acgam_e	0	0
	EX_leu__L_e	0	4.17714e-14
	EX_csn_e	0	4.67078e-14
	EX_acgam1p_e	0	4.83429e-14
	EX_acmana_e	0	-1.04115e-14
	EX_acmum_e	0	-4.52157e-15
	EX_lipa_e	0	1.57005e-15
	EX_cu_e	0	0
	EX_lipa_cold_e	0	2.32379e-15
	EX_acnam_e	0	0
	EX_acolipa_e	0	-1.49001e-15
	EX_cu2_e	-0.000172778	-0.000172778
	EX_acser_e	0	6.69395e-14
	EX_ade_e	0	8.68441e-15
	EX_adn_e	0	6.23696e-15
	EX_adocbl_e	0	0
	EX_ag_e	0	0
	EX_lipoate_e	0	0
	EX_lys__L_e	0	3.23237e-14
	EX_lyx__L_e	0	5.41091e-14
	EX_mal__D_e	0	0
	EX_agm_e	0	3.66298e-15
	EX_akg_e	0	6.73972e-14
	EX_cyan_e	0	0
	EX_ala_B_e	0	8.80577e-14
	EX_ala__D_e	0	6.68238e-14
	EX_ala__L_e	0	1.11476e-13
	EX_alaala_e	0	3.21895e-14
	EX_all__D_e	0	3.65997e-14
	EX_alltn_e	0	5.03422e-14
	EX_amp_e	0	4.00109e-14
	EX_anhgm_e	0	1.08755e-14
	EX_arab__L_e	0	-2.44053e-29
	EX_mal__L_e	0	7.47532e-15
	EX_malt_e	0	1.30768e-14
	EX_malthx_e	0	8.49322e-15
	EX_maltpt_e	0	0
	EX_malttr_e	0	0
	EX_maltttr_e	0	0
	EX_man_e	0	0
	EX_cynt_e	0	0
	EX_man6p_e	0	0
	EX_manglyc_e	0	0
	EX_melib_e	0	0
	EX_cys__D_e	0	0
	EX_meoh_e	5.12695e-07	5.12695e-07
	EX_met__D_e	0	0
	EX_arbt_e	0	0
	EX_arbtn_e	0	0
	EX_arbtn_fe3_e	0	0
	EX_met__L_e	0	0
	EX_cys__L_e	0	4.48262e-14
	EX_metsox_R__L_e	0	2.64573e-14
	EX_metsox_S__L_e	0	6.0884e-14
	EX_mg2_e	-0.00211564	-0.00211564
	EX_mincyc_e	0	0
	EX_minohp_e	0	0
	EX_mmet_e	0	1.87657e-14
	EX_arg__L_e	0	5.54719e-14
	EX_ascb__L_e	0	0
	EX_asn__L_e	0	1.14013e-13
	EX_aso3_e	0	0
	EX_asp__L_e	0	5.81404e-14
	EX_btn_e	0	5.95689e-15
	EX_but_e	0	0
	EX_mn2_e	-0.000168677	-0.000168677
	EX_mnl_e	0	0
	EX_mobd_e	-3.51196e-05	-3.51196e-05
	EX_mso3_e	0	0
	EX_n2o_e	0	0
	EX_na1_e	0	0
	EX_nac_e	0	0
	EX_nh4_e	-2.69326	-2.69326
	EX_butso3_e	0	0
	EX_ca2_e	-0.00126943	-0.00126943
	EX_cbi_e	0	0
	EX_cytd_e	0	1.813e-14
	EX_cbl1_e	-5.71655e-05	-5.71655e-05
	EX_cd2_e	0	0
	EX_cgly_e	0	5.90765e-14
	EX_ni2_e	-7.86987e-05	-7.86987e-05
	EX_nmn_e	0	1.40905e-14
	EX_no_e	0	0
	EX_no2_e	0	0
	EX_no3_e	0	0
	EX_novbcn_e	0	0
	EX_o16a4colipa_e	0	0
	EX_o2_e	-255.764	-6.99521
	EX_o2s_e	0	0
	EX_ocdca_e	0	7.57181e-15
	EX_ocdcea_e	0	-2.86438e-15
	EX_octa_e	0	0
	EX_orn_e	0	6.2636e-14
	EX_orot_e	0	0
	EX_pacald_e	0	0
	EX_peamn_e	0	0
	EX_phe__L_e	0	4.17096e-14
	EX_pheme_e	0	3.31566e-15
	EX_chol_e	0	0
	EX_chtbs_e	0	1.56052e-14
	EX_cit_e	0	1.05529e-13
	EX_cl_e	-0.00126943	-0.00126943
	EX_pi_e	-0.237672	-0.237672
	EX_dad_2_e	0	2.38849e-14
	EX_pnto__R_e	0	0
	EX_ppa_e	0	0
	EX_damp_e	0	0
	EX_ppal_e	0	0
	EX_dca_e	0	0
	EX_pppn_e	0	0
	EX_ppt_e	0	0
	EX_dcmp_e	0	0
	EX_pro__L_e	0	4.21476e-14
	EX_dcyt_e	0	4.3686e-14
	EX_progly_e	0	6.10655e-14
	EX_psclys_e	0	-6.08912e-15
	EX_ddca_e	0	0
	EX_pser__L_e	0	0
	EX_ptrc_e	0	2.90038e-14
	EX_dgmp_e	0	1.92098e-14
	EX_dgsn_e	0	3.90796e-14
	EX_val__L_e	0	7.815e-14
	EX_xan_e	0	4.06669e-14
	EX_dha_e	0	8.34002e-14
	EX_xmp_e	0	1.09931e-14
	EX_dimp_e	0	3.81703e-14
	EX_din_e	0	3.30901e-14
	EX_xtsn_e	0	3.64474e-14
	EX_pydam_e	0	0
	EX_xyl__D_e	0	1.08301e-13
	EX_xylu__L_e	0	3.56195e-14
	EX_zn2_e	-8.30567e-05	-8.30567e-05
	12DGR120tipp	0	6.06833e-13
	12DGR140tipp	0	7.25522e-13
	12DGR141tipp	0	8.79319e-13
	12DGR160tipp	0	7.22179e-13
	12DGR161tipp	0	7.35552e-13
	12DGR180tipp	0	3.25785e-13
	EX_pydx_e	0	3.47357e-14
	EX_pydxn_e	0	1.65423e-14
	EX_pyr_e	-7.2	-7.2
	EX_quin_e	0	3.49122e-14
	EX_r5p_e	0	0
	EX_rfamp_e	0	0
	EX_rib__D_e	0	7.24325e-14
	EX_rmn_e	0	3.33474e-14
	EX_sbt__D_e	0	0
	EX_sel_e	0	0
	EX_ser__D_e	0	0
	EX_ser__L_e	0	5.27536e-14
	EX_skm_e	0	1.65001e-14
	12DGR181tipp	0	6.46909e-13
	12PPDRtex	-6.66379e-14	0
	12PPDRtpp	-6.98783e-14	0
	EX_dms_e	0	0
	12PPDStex	-8.21271e-14	0
	12PPDStpp	-8.82358e-14	0
	14GLUCANabcpp	0	0
	EX_slnt_e	0	0
	EX_so2_e	0	0
	EX_so3_e	0	0
	EX_dmso_e	0	0
	EX_so4_e	-0.0645953	-0.0645953
	EX_spmd_e	0	1.51712e-14
	EX_succ_e	0	9.24777e-14
	14GLUCANtexi	-9.32334e-15	0
	23CAMPtex	0	0
	23CCMPtex	0	0
	EX_sucr_e	0	2.38714e-14
	EX_sulfac_e	0	0
	23CGMPtex	0	0
	EX_tartr__D_e	0	0
	23CUMPtex	0	0
	EX_dopa_e	0	0
	23DAPPAt2pp	0	0
	23DAPPAtex	0	0
	23PDE2pp	0	0
	23PDE4pp	0	0
	EX_tartr__L_e	0	0
	EX_taur_e	0	0
	EX_tcynt_e	0	0
	23PDE7pp	0	0
	23PDE9pp	0	0
	EX_doxrbcn_e	0	0
	26DAHtex	0	0
	2AGPA120tipp	0	2.96963e-13
	EX_thm_e	0	4.80393e-15
	EX_thr__L_e	0	2.64666e-14
	EX_dtmp_e	0	3.70125e-14
	EX_thrp_e	0	0
	2AGPA140tipp	0	4.17297e-13
	2AGPA141tipp	0	4.51087e-13
	EX_thym_e	0	4.94168e-14
	EX_dump_e	0	7.34395e-16
	EX_thymd_e	0	1.16071e-14
	2AGPA160tipp	0	1.6819e-13
	2AGPA161tipp	0	7.84586e-13
	EX_tma_e	0	0
	EX_duri_e	0	2.35709e-14
	EX_tmao_e	0	0
	EX_tre_e	0	2.56978e-14
	EX_trp__L_e	0	2.27187e-14
	2AGPA180tipp	0	2.75791e-13
	2AGPA181tipp	0	1.23208e-12
	2AGPE120tipp	0	4.40719e-13
	2AGPE140tipp	0	6.71832e-13
	2AGPE141tipp	0	1.50093e-12
	2AGPE160tipp	0	4.04957e-13
	EX_tsul_e	0	0
	EX_eca4colipa_e	0	1.11298e-12
	EX_ttdca_e	0	1.92055e-14
	2AGPE161tipp	0	5.2768e-13
	2AGPE180tipp	0	1.2944e-12
	2AGPE181tipp	0	7.33016e-13
	2AGPEAT120	0	9.44801e-13
	EX_ttdcea_e	0	1.1344e-14
	EX_enlipa_e	0	3.23711e-15
	2AGPEAT140	0	7.15899e-13
	2AGPEAT141	0	9.24343e-13
	2AGPEAT160	0	5.52739e-13
	EX_ttrcyc_e	0	0
	EX_enter_e	0	1.03725e-14
	2AGPEAT161	0	6.07496e-13
	EX_etha_e	0	1.2874e-13
	2AGPEAT180	0	1.20635e-13
	2AGPEAT181	0	4.13496e-13
	EX_tungs_e	-2.77965e-15	0
	EX_tym_e	0	0
	2AGPG120tipp	0	4.13929e-14
	EX_ethso3_e	0	5.42488e-14
	2AGPG140tipp	0	5.92708e-13
	2AGPG141tipp	0	6.46109e-13
	2AGPG160tipp	0	4.15311e-13
	2AGPG161tipp	0	1.27134e-13
	EX_tyr__L_e	0	2.76747e-14
	EX_tyrp_e	0	0
	EX_uacgam_e	0	1.00056e-14
	EX_udpacgal_e	0	0
	EX_udpg_e	0	0
	2AGPG180tipp	0	5.55959e-13
	2AGPG181tipp	0	2.35458e-13
	2AGPGAT120	0	1.16089e-12
	EX_udpgal_e	0	2.73548e-14
	EX_etoh_e	0	9.2543e-14
	EX_udpglcur_e	0	1.75319e-14
	2AGPGAT140	0	4.31643e-13
	2AGPGAT141	0	8.4755e-13
	2AGPGAT160	0	3.74595e-13
	2AGPGAT161	0	1.45976e-12
	EX_ump_e	0	7.66553e-14
	2AGPGAT180	0	7.21971e-13
	EX_f6p_e	0	3.89212e-14
	2AGPGAT181	0	3.34576e-13
	EX_ura_e	0	1.23181e-13
	2DGULRGx	0	0
	EX_urea_e	0	1.09059e-12
	2DGULRGy	0	0
	EX_fald_e	0	0
	2DGULRx	0	0
	2DGULRy	0	0
	EX_uri_e	0	3.06509e-14
	2MAHMP	0	1.85255e-12
	34dhpactex	0	0
	EX_fe2_e	-995.078	-0.00398031
	3AMACHYD	0	3.33471e-14
	3AMPtex	-2.53491e-14	0
	3CMPtex	0	0
	3GMPtex	-2.85885e-14	0
	EX_fe3_e	-1.89398e-12	995.074
	3HAD100	0	4.01457e-13
	EX_fe3dcit_e	0	1.91014e-14
	3HAD120	0	7.59904e-13
	5DOAN	5.92163e-05	5.92163e-05
	EX_fe3dhbzs_e	0	4.13248e-14
	5MTRtex	-0.00172881	-0.00172881
	5MTRtpp	0.00172881	0.00172881
	3HAD121	0	1.43945e-13
	3HAD140	0	9.66878e-13
	A5PISO	0.00626847	0.00626847
	EX_fe3hox_e	0	0
	AACPS1	0.00208949	0.00208949
	AACPS2	-5.47971e-13	1.52376e-12
	3HAD141	0	2.56589e-13
	EX_fe3hox_un_e	0	3.82443e-13
	AACPS3	0.0310955	0.0310955
	AACPS4	0.0241859	0.0241859
	AACPS5	0.0124652	0.0124652
	3HAD160	0	1.09718e-12
	AACPS6	-5.10231e-13	6.53353e-13
	EX_fecrm_e	0	0
	AACPS7	0.0104475	0.0104475
	3HAD161	0	1.00536e-12
	AACPS8	1.70648e-18	-9.15238e-13
	EX_fecrm_un_e	0	6.4321e-29
	AACPS9	0	7.69044e-07
	3HAD180	0	6.82199e-13
	3HAD181	0	7.33016e-13
	AACTOOR	0	7.29154e-13
	AADDGT	0	7.24104e-15
	AAMYL	0	0
	AAMYLpp	0	0
	AB6PGH	0	0
	ABTA	0	3.28344e-12
	ABUTD	0	5.16307e-13
	3HAD40	0	-1.01927e-13
	3HAD60	0	2.09433e-13
	3HAD80	0	2.09433e-13
	3HCINNMH	0	0
	3HPPPNH	0	0
	ABUTt2pp	0	1000
	EX_feenter_e	0	5.51669e-15
	ABUTtex	-4.29603e-14	0
	3HPPtex	-4.84085e-14	0
	3HPPtpp	0	1.48518e-13
	ACACCT	0	0
	ACACT1r	0.0802843	0.0802843
	3KGK	0	0
	ACACT2r	0.0802843	0.0802843
	EX_feoxam_e	0	0
	ACACT3r	0.0802843	0.0802843
	ACACT4r	0.0802835	0.0802835
	3NTD2pp	-4.79096e-14	0
	3NTD4pp	-4.13654e-14	0
	EX_feoxam_un_e	0	0
	ACACT5r	0.0802835	0.0802835
	EX_for_e	0	1.57437e-12
	ACACT6r	0.069836	0.069836
	3NTD7pp	2.07701e-14	0
	3NTD9pp	-2.68018e-14	0
	EX_fru_e	0	0
	3OAR100	0	1.09467e-12
	ACACT7r	0.0677465	0.0677465
	EX_frulys_e	0	0
	ACACT8r	-0.0124652	-0.0124652
	ACACt2pp	0	0
	ACACtex	0	0
	3OAR120	0	5.21564e-12
	3OAR121	0	3.95055e-13
	3OAR140	0.00835796	0.00835796
	ACALD	-3.2041e-12	4.48182e-12
	3OAR141	0	3.78814e-13
	EX_fruur_e	0	9.89641e-14
	3OAR160	0	2.14585e-12
	ACALDtex	-3.85798e-14	0
	EX_fuc__L_e	0	9.61015e-14
	3OAR161	0	1.62097e-12
	EX_fum_e	0	8.62372e-14
	ACALDtpp	-6.6928e-14	0
	3OAR180	0	4.26365e-13
	EX_fusa_e	0	0
	ACANTHAT	0	3.25785e-14
	3OAR181	0	1.70543e-12
	ACBIPGT	0	0
	EX_g1p_e	0	9.23439e-14
	ACCOAC	0.00836745	0.00836745
	3OAR40	0	8.32941e-13
	EX_g3pc_e	0	8.88505e-14
	3OAR60	0	9.26921e-13
	ACCOAL	0	1000
	ACGAL1PPpp	0	0
	3OAR80	0	4.18867e-12
	EX_g3pe_e	0	5.23583e-13
	ACGAL1Ptex	0	0
	ACGALtex	0	0
	ACGAM1PPpp	-2.85665e-14	0
	3OAS100	0	5.5213e-12
	ACGAM1Ptex	-5.17793e-14	0
	ACGAMK	4.77944e-17	1.50386e-12
	ACGAMT	0	5.0508e-14
	3OAS120	0	1.14486e-11
	3OAS121	0	2.62017e-12
	3OAS140	0.00835796	0.00835796
	ACGAptspp	0	0
	EX_g3pg_e	0	4.41025e-14
	ACGAtex	0	0
	ACGK	0.083937	0.083937
	ACGS	0.083937	0.083937
	3OAS141	0	1.92469e-13
	3OAS160	0	0
	3OAS161	0	2.81473e-13
	ACHBS	0.0723685	0.0723685
	EX_g3pi_e	0	0
	3OAS180	0	4.19878e-13
	ACKr	-998.929	0.151654
	EX_g3ps_e	0	3.85798e-14
	ACLS	0.217777	0.217777
	ACM6PH	-4.55511e-13	3.77133e-14
	ACMAMUT	0	3.81633e-15
	3OAS181	0	7.49416e-13
	EX_g6p_e	0	5.86512e-14
	3OAS60	0	1.30738e-13
	ACMANAptspp	0	0
	EX_gal_e	0	6.97879e-14
	ACMANAtex	0	0
	ACMUMptspp	0	0
	3OAS80	0	4.59154e-13
	3OXCOAT	0	0
	ACMUMtex	0	0
	EX_gal_bD_e	0	6.97879e-14
	ACNAMt2pp	-8.18931e-13	0
	3PEPTabcpp	-7.12157e-13	1.44042e-13
	3PEPTtex	9.52712e-13	0
	3UMPtex	0	0
	EX_gal1p_e	0	4.70225e-14
	42A12BOOXpp	0	0
	ACNAMtex	1.3477e-12	0
	ACNML	3.82604e-13	0
	ACOAD1f	-0.0802843	-0.0802843
	4HOXPACDtex	0	0
	4HTHRS	0	8.14463e-14
	ACOAD2f	-0.0802843	-0.0802843
	EX_galct__D_e	0	3.96225e-14
	ACOAD3f	-0.0802843	-0.0802843
	ACOAD4f	-0.0802835	-0.0802835
	4PCP	0	9.50763e-14
	4PCPpp	0	1.13987e-13
	ACOAD5f	-0.0802835	-0.0802835
	4PEPTabcpp	0	6.57438e-13
	EX_galctn__D_e	0	3.46834e-14
	4PEPTtex	-1.93228e-13	0
	5DGLCNR	0	0
	ACOAD6f	-0.069836	-0.069836
	ACOAD7f	-0.0435607	-0.0435607
	ACOAD8f	0	1.7101e-13
	ACOATA	1.59022e-11	1.72249e-13
	5DGLCNt2rpp	-9.01433e-13	0
	5DGLCNtex	-1.19916e-12	0
	ACODA	0.083937	0.083937
	EX_galctn__L_e	0	3.43105e-14
	ACOLIPAabctex	0	1.37807e-15
	ACONIs	0	0
	EX_galt_e	0	0
	ACONMT	0	0
	ACONTa	3.6566	3.6566
	ACONTb	3.6566	3.6566
	ACOTA	-0.083937	-0.083937
	ACPPAT120	0	1.31274e-12
	AGM4PCPpp	0	1.48493e-13
	AGM4PH	0	1.23064e-13
	AGM4Pt2pp	0	1.17047e-13
	AGMH	0	1.19462e-13
	ACPPAT140	0	1.65309e-12
	EX_galur_e	0	7.55558e-14
	ACPPAT141	0	3.23075e-13
	ACPPAT160	0	0.0155477
	AGMHE	0.00835796	0.00835796
	AGMT	0	8.09572e-13
	ACPPAT161	0	0.0120929
	AGMt2pp	0	1.57865e-13
	EX_gam_e	0	7.28548e-14
	AGMtex	-2.14151e-13	0
	ACPPAT180	0	5.48383e-13
	ACPPAT181	0	0.00623258
	ACPS1	0	0
	AGPAT120	0	3.10729e-13
	AGPAT140	0	4.73993e-13
	EX_gam6p_e	0	5.79031e-14
	ACS	0	999.081
	ACSERtex	-1.67899e-12	0
	AGPAT141	0	1.02028e-11
	EX_gbbtn_e	0	0
	ACSERtpp	0	3.64694e-12
	AGPAT160	0.0155477	0.0155477
	EX_gdp_e	0	0
	AGPAT161	0.0120929	0.0120929
	AGPAT180	0	7.27609e-12
	AGPAT181	0.00623258	0.00623258
	AGPR	-0.083937	-0.083937
	ACt2rpp	-1000	0
	ACt4pp	0	1000
	ACtex	-4.01096e-12	0
	ADA	0	6.73806e-11
	ADCL	0.000228662	0.000228662
	AGt3	0	0
	AHCYSNS	0.000343506	0.000343506
	ADCS	0.000228662	0.000228662
	AICART	0.135074	0.135074
	AMALT3	0	0
	AIRC2	0.111476	0.111476
	AIRC3	-0.111476	-0.111476
	AKGDH	2.6278	2.6278
	AKGt2rpp	-1.40727e-12	0
	AKGtex	-1.47144e-12	0
	ALAALAD	0	4.38937e-11
	ALAALAabcpp	0.000844666	0.000844666
	ADD	0	3.99535e-11
	ADEt2rpp	-1.40508e-12	0
	ADEtex	-1.46525e-12	0
	ADK1	-1000	1000
	ADK3	-1000	999.801
	ADK4	5.7325e-12	0
	ADMDC	0.00172881	0.00172881
	ADNCYC	0	-8.51334e-12
	ADNK1	0	0.00213153
	ALAALAr	0.00622464	0.00622464
	ALAALAtex	-1.41777e-12	0
	ALAGLUE	0	-1.52167e-12
	ALAR	0.00622464	0.00622464
	ADNUC	0	-1.39037e-11
	ADNt2pp_copy1	0	1000
	ADNt2pp_copy2	-1000	0
	ADNtex	0	0
	ADOCBIK	0	0
	ADOCBLS	0	0
	ALATA_D2	0	-3.55071e-11
	ALATA_L	-1000	999.754
	ALATA_L2	0	2.0705e-11
	ALATRS	0	-1.06357e-12
	ALAabcpp	0	-7.53294e-11
	ALAt2pp_copy1	0	1000
	ADOCBLabcpp	0	0
	ADOCBLtonex	0	0
	ALAt2pp_copy2	-1000	0
	AMALT4	0	0
	ALAt4pp	0	1000
	ALAtex	2.35848e-12	0
	ALCD19	3.57047e-12	0
	ALCD2x	6.92965e-12	0
	ADPRDP	0	-1.96346e-11
	ADPT	0	0.00213153
	ADSK	0.0635376	0.0635376
	ADSL1r	0.0744336	0.0744336
	ADSL2r	0.111476	0.111476
	ADSS	0.0744336	0.0744336
	AGDC	0	9.58922e-14
	ALDD19xr	2.4635e-28	0
	ALDD2x	0	-6.4082e-12
	AMANAPEr	5.60346e-13	0
	ALDD2y	0	-1.99237e-11
	ALDD3y	0	0
	ALDD4	0	0
	AGM3PA	1.3377e-12	-4.95238e-14
	AGM3PApp	0	-5.45376e-13
	AGM3PH	0	2.7094e-12
	AGM3Pt2pp	0	-6.30249e-13
	AGM4PA	0	-6.15925e-13
	ALLK	0	0
	ALLPI	0	0
	ALLTAMH	0	-8.35207e-13
	ALLTN	0	-7.06986e-13
	ALLTNt2rpp	1.08109e-12	0
	AGM4PApp	0	-6.33532e-13
	AGM4PCP	0	-1.35092e-12
	ALLTNtex	-2.38759e-13	0
	AMANK	-8.75598e-14	0
	ALLULPE	1.36356e-12	0
	AMAOTr	5.12695e-07	5.12695e-07
	ALLabcpp	1.5642e-13	0
	ALLtex	1.5642e-13	0
	AMMQLT8	5.71655e-05	5.71655e-05
	ALPATE160pp	0	0
	ASCBptspp	0	0
	ASCBtex	0	0
	ALPATG160pp	0	0
	AMPMS2	5.71655e-05	5.71655e-05
	ALR2	0	8.91609e-14
	ALR4x	0	-8.4168e-13
	ASNN	0	-1.43087e-11
	ASNNpp	0	-1.02063e-11
	AMPN	0	-2.49427e-11
	ASNS1	0	-7.48315e-12
	ALTRH	6.53592e-13	0
	AM3PA	0	-2.23484e-13
	ASNS2	0.0600448	0.0600448
	AMPTASECG	1.65887e-12	-2.48014e-12
	AM4PA	1.53649e-12	-8.07425e-13
	ASNTRS	0	-4.6078e-13
	AM4PCP	0	-1.93932e-12
	AMALT1	0	0
	ASNabcpp	0	2.07714e-11
	ASNt2rpp	2.34203e-11	0
	ASNtex	1.2988e-12	0
	AMALT2	0	0
	ASO3t8pp	0	0
	AMPTASEPG	-4.2509e-13	0
	ASO3tex	0	0
	ASP1DC	0.000147656	0.000147656
	AMPtex	6.28855e-13	0
	ASPCT	0.0821143	0.0821143
	ANHGMtex	-2.26866e-13	0
	ASPK	0.268176	0.268176
	ASPO3	0	-6.80501e-12
	ANHMK	8.28506e-14	-1.08952e-12
	ASPO4	0	-3.54228e-11
	ASPO5	0	-2.68707e-11
	ANPRT	0.0141591	0.0141591
	ASPO6	0.000584216	0.000584216
	ANS	0.0141591	0.0141591
	AOBUTDs	0	2.34614e-12
	AOXSr2	5.12695e-07	5.12695e-07
	ASPT	0	3.59046e-11
	CAT	0	0
	ASPTA	-0.730701	-0.730701
	AP4AH	0	-3.88074e-12
	ASPTRS	0	1.14627e-13
	CAt6pp	-1000	-0.00126943
	CBIAT	0	0
	AP4AS	0	-5.60882e-12
	CBItonex	0	0
	AP5AH	0	0
	CBIuabcpp	0	-6.0841e-12
	ASPabcpp	0	-2.34091e-12
	ASPt2_2pp	0	1.35183e-11
	ASPt2_3pp	0	-5.33491e-11
	ASPt2pp_copy1	0	1000
	CBL1abcpp	5.71655e-05	5.71655e-05
	CBL1tonex	5.71655e-05	5.71655e-05
	APCS	0	0
	CBLAT	5.71655e-05	5.71655e-05
	CBMD	0	1.54605e-13
	CBMKr	0.155794	0.155794
	CBPS	0	7.88702e-13
	ASPt2pp_copy2	-1000	1.49351e-12
	ASPtex	-5.06849e-14	0
	ASR	0	2.99919e-13
	AST	0	1.72842e-13
	ATHRDHr	2.35068e-12	0
	ATPHs	0	7.70443e-13
	ATPM	3.15	3.15
	CCGS	0	0
	CD2abcpp	0	1.83382e-12
	CD2t3pp	0	8.99542e-12
	CD2tex	-3.52739e-15	0
	ATPPRT	0.0235983	0.0235983
	APG3PAT120	-3.278e-13	4.24211e-13
	ATPS4rpp	21.0062	21.0062
	BALAt2pp	-2.32219e-14	0
	BALAtex	2.4747e-14	0
	BETALDHx	0	2.57379e-12
	CD2tpp	0	4.40592e-12
	CDAPPA120	0	1.21897e-12
	CDAPPA140	0	7.35545e-13
	CDAPPA141	0	1.09952e-12
	CDAPPA160	0	8.30004e-13
	CDAPPA161	0	1.85965e-12
	CDAPPA180	0	1.64965e-12
	CDAPPA181	0	1.09952e-12
	CDGR	0	0
	BETALDHy	0	0
	BMOCOS	2.97363e-05	2.97363e-05
	BMOGDS1	2.97363e-05	2.97363e-05
	BMOGDS2	2.97363e-05	2.97363e-05
	BPNT	0.0635376	0.0635376
	BSORx	0	0
	BSORy	0	0
	CDGS	0	0
	CDPMEK	0.00169856	0.00169856
	BTNt2ipp	0	0
	APG3PAT140	0	3.77023e-13
	BTNtex	0	0
	BTS5	5.12695e-07	5.12695e-07
	BUTCT	0	0
	CFAS160E	0	0
	CFAS160G	0	0
	CFAS180E	0	0
	BUTSO3abcpp	0	0
	BUTSO3tex	0	0
	CFAS180G	0	0
	APG3PAT141	0	3.12691e-13
	CGLYabcpp	0	3.44949e-13
	CGLYtex	-1.76739e-14	0
	CHLabcpp	0	9.67642e-14
	CHLt2pp	0	8.37838e-14
	CHLtex	0	2.73941e-14
	BUTt2rpp	0	0
	BUTtex	0	0
	BWCOGDS1	0	0
	BWCOGDS2	0	0
	BWCOS	0	0
	CA2t3pp	0	999.999
	CA2tex	0.00126943	0.00126943
	CADVtpp	0	5.78092e-14
	CHOLD	0	0
	CHORM	0.0805539	0.0805539
	CHORS	0.0953419	0.0953419
	CHRPL	5.71655e-05	5.71655e-05
	CHTBSptspp	-8.20033e-15	0
	CHTBStex	-1.72452e-14	0
	CINNDO	0	0
	CITL	0	1.47162e-12
	CLt3_2pp	0.000634717	0.000634717
	CITt3pp	0	1.96217e-12
	APG3PAT160	0	0.0155477
	CITt7pp	0	2.39716e-12
	CITtex	-6.69642e-14	0
	CLtex	0.00126943	0.00126943
	CMPN	0	5.11269e-13
	CMPtex	1.42449e-15	0
	CLIPAabctex	0	1.47017e-14
	APG3PAT161	0	0.0120929
	CLPNH120pp	0	4.4666e-12
	CLPNH140pp	0	5.06388e-13
	CLPNH141pp	0	1.08797e-12
	CMtex	0	3.97376e-12
	CMtpp	0	7.67277e-12
	CO2tex	-11.1168	-11.1168
	CLPNH160pp	0	3.85114e-13
	CO2tpp	-11.1168	-11.1168
	COBALT2abcpp	0	1.34665e-12
	COBALT2t3pp	0	6.26288e-12
	COBALT2tex	6.15235e-06	6.15235e-06
	CLPNH161pp	0	5.38905e-13
	CLPNH180pp	0	5.86414e-12
	CLPNH181pp	0	5.29405e-13
	CLPNS120pp	0	3.97375e-12
	CLPNS140pp	0	6.57461e-13
	COBALT2tpp	6.15235e-06	6.15235e-06
	APG3PAT180	0	1.03294e-12
	COLIPAKpp	0	1.60949e-15
	CLPNS141pp	0	1.79485e-13
	CLPNS160pp	0.000754688	0.000754688
	APG3PAT181	0	0.00623258
	CLPNS161pp	0.000587036	0.000587036
	COLIPAPabctex	0	1.12396e-12
	COLIPAabcpp	0.00208949	0.00208949
	APH120	0	1.63775e-12
	COLIPAabctex	0.00208949	0.00208949
	CLPNS180pp	0	5.31738e-13
	APH140	0	8.95871e-13
	CLPNS181pp	0.00030249	0.00030249
	CPGNR1	0	4.41528e-13
	APH141	0	1.26952e-12
	APH160	0	8.2164e-13
	CPGNR2	0	4.39314e-13
	CPGNR3	0	4.06777e-13
	APH161	0	1.43033e-12
	CYANSTpp	0	0
	CPGNUtex	0	2.45951e-13
	APH180	0	1.46542e-12
	APH181	0	2.04165e-13
	CPGNUtpp	0	2.16289e-13
	APPLDHr	0	0
	CPGNabcpp	0	4.15136e-13
	CPGNexs	0	4.15136e-13
	CPGNtonex	0	4.15136e-13
	CPH4S	0	0
	CPMPS	6.30615e-05	6.30615e-05
	CYANtex	0	0
	CYNTAH	0	0
	CYNTt2pp	0	0
	CYNTtex	0	0
	CYSDDS	0	0
	CYSDS	0	1.80622e-13
	CYSDabcpp	0	0
	CYSDtex	0	0
	CYSS	0.0635376	0.0635376
	CYSSADS	0	0
	CPPPGO	0.000114331	0.000114331
	CPPPGO2	0	1.44254e-14
	CRNBTCT	0	0
	CRNCAL2	0	0
	CRNCAR	0	0
	CRNCBCT	0	0
	CYSTL	0.0400684	0.0400684
	APRAUR	0.000114331	0.000114331
	CYSTRS	0	0
	CYSabc2pp	0	9.3272e-13
	CRNCDH	0	0
	CRNDCAL2	0	0
	ARAI	0	0
	CRNDabcpp	0	1.53381e-12
	CYSabcpp	0	5.40178e-13
	CYStex	-5.42744e-14	0
	ARBTNR1	0	4.21702e-13
	CYStpp	0	7.00162e-13
	CYTBD2pp	0	1.89766e-12
	CYTBDpp	0	2.10747e-12
	CYTBO3_4pp	13.9881	13.9881
	CYTD	0	1.46603e-12
	CRNDt2rpp	-2.07445e-13	1000
	CRNDtex	0	0
	CRNabcpp	0	1.91413e-12
	CRNt2rpp	-1000	0
	CRNt7pp	0	0
	CYTDH	0	2.94486e-13
	CRNt8pp	0	1000
	CYTDK2	0	3.26953e-11
	ARBTNR2	0	1.58701e-13
	CYTDt2pp_copy1	0	1000
	CRNtex	0	0
	CS	3.6566	3.6566
	CSND	0	2.72667e-13
	CYTDt2pp_copy2	-1000	0
	CYTDtex	-2.882e-15	0
	CSNt2pp	0	0
	ARBTNR3	0	1.86406e-13
	CSNtex	0	0
	CTBTCAL2	0	0
	CTBTabcpp	0	1.74658e-12
	CYTK1	0.041988	0.041988
	CYTK2	-1.74035e-13	7.33016e-13
	D_LACt2pp	-3.30343e-14	0
	D_LACtex	-8.14484e-14	0
	CTBTt2rpp	-1.25566e-12	0
	CTECOAI6	-6.37133e-13	1.35492e-13
	ARBTNabcpp	0	0
	CTECOAI7	-0.0241859	-0.0241859
	CTECOAI8	-0.0124652	-0.0124652
	DAAD	0	3.30045e-12
	DADA	0	1.57301e-12
	DADK	-5.1535e-13	1.07967e-12
	DADNt2pp	0	0
	DADNtex	-1.33096e-14	0
	DAGK120	0	8.30785e-13
	CTPS2	0.039841	0.039841
	CU1Opp	0	0
	CU1abcpp	0	0
	CU2abcpp	0	1.75219e-12
	CU2tex	0.000172778	0.000172778
	DAGK140	0	1.53899e-12
	ARBTNexs	0	4.95507e-13
	DAGK141	0	1.31002e-12
	DAGK160	0	1.25202e-12
	CU2tpp	0.000172778	0.000172778
	CUt3	0	0
	CUtex	0	0
	DAGK161	0	2.19905e-12
	ARBTNtex	0	5.64469e-13
	DAGK180	0	1.47708e-12
	DAGK181	0	1.62652e-12
	CYANST	0	0
	DALAt2pp	0.00622464	0.00622464
	ARBTNtonex	0	1.26188e-12
	DALAtex	-2.46837e-14	0
	DAMPtex	-6.15484e-15	0
	DCYTt2pp	-2.77953e-14	0
	ARBTNtpp	0	8.37733e-13
	DCYTtex	-2.65094e-14	0
	DDCAtexi	-1.18746e-14	0
	DAPAL	0	0
	DAPDC	0.0854786	0.0854786
	DAPE	0.0925479	0.0925479
	DAPabcpp	-1.55668e-14	9.9035e-16
	DDGALK	1.70848e-14	0
	DDGLCNt2rpp	3.03973e-14	0
	DDGLCNtex	3.38826e-14	0
	DDGLK	3.57195e-14	0
	DDPA	0.0953419	0.0953419
	DAPtex	4.691e-15	0
	DASYN120	0	7.33016e-13
	DASYN140	0	1.14345e-12
	DASYN141	0	7.33149e-13
	DASYN160	0.0155477	0.0155477
	DDPGALA	0	0
	DGK1	0	1.01406e-12
	DGMPtex	-1.72786e-14	0
	DASYN161	0.0120929	0.0120929
	ARBTptspp	0	0
	DASYN180	0	1.28314e-12
	DASYN181	0.00623258	0.00623258
	DGSNt2pp	-2.4429e-14	0
	DGSNtex	-3.26719e-14	0
	DHACOAH	0	0
	DATPHs	0	4.09537e-13
	DB4PS	0.000228662	0.000228662
	DHAD1	0.217777	0.217777
	ARBTtex	0	0
	DHAD2	0.0723685	0.0723685
	DHAPT	0	9.28619e-13
	DBTS	5.12695e-07	5.12695e-07
	DC6PH	-9.77121e-15	0
	DCAtex	0	0
	DHAtex	-1.30205e-13	0
	ARBabcpp	0	2.14495e-12
	DHAtpp	-9.88097e-14	0
	DHBD	0.000171497	0.000171497
	DHBS	0.000171497	0.000171497
	DHBSH	-3.02102e-14	6.20008e-13
	DHCIND	0	0
	DCMPtex	0	0
	DCTPD	0	6.23633e-13
	DCYTD	0	4.60577e-13
	DHCINDO	0	0
	ARBt2rpp	-1.6092e-12	2.54985e-12
	DHDPRy	0.0925479	0.0925479
	DHDPS	0.0925479	0.0925479
	ARBt3ipp	0	6.71356e-13
	DHFR	0.00658737	0.00658737
	DHFS	0.000228662	0.000228662
	FFSD	-9.14831e-15	0
	ARBtex	-3.72856e-14	0
	DNMPPA	0.000228662	0.000228662
	DHMPTR	0	0
	DHNAOT4	0.000114331	0.000114331
	DHNCOAS	0.000114331	0.000114331
	DNTPPA	0.000228662	0.000228662
	ARGAGMt7pp	-1.0653e-13	1.06367e-14
	DOGULNR	0	0
	DHNCOAT	0.000114331	0.000114331
	DHNPA2r	0.000228662	0.000228662
	DOPAtex	0	0
	ARGDC	0	3.69551e-13
	DHNPTE	0	0
	DOXRBCNtex	0	4.73221e-12
	ARGDCpp	0	8.60849e-13
	DOXRBCNtpp	0	7.00803e-12
	DHORD2	0	0.0821143
	ARGORNt7pp	0	2.23075e-13
	DHORD5	0	0.0821143
	DHORDfum	0	0.0821143
	DHORTS	-0.0821143	-0.0821143
	DHPPD	0	0
	DPCOAK	0.000147656	0.000147656
	DPR	0.000147656	0.000147656
	DRPA	0	6.5573e-13
	DSBAO1	0	0
	DHPPDA2	0.000114331	0.000114331
	ARGSL	0.0736795	0.0736795
	DHPS2	0.000228662	0.000228662
	DHPTDCs2	0.000343506	0.000343506
	DSBAO2	0	0
	DSBCGT	0	1.31142e-14
	DSBDR	0	-3.54937e-18
	DHPTDNR	0	0
	DHPTDNRN	0	0
	ARGSS	0.0736795	0.0736795
	DHPTPE	0	0
	DHQS	0.0953419	0.0953419
	DSBGGT	0	1.19263e-14
	DSERDHr	-5.91563e-13	0
	DSERt2pp	-1.26984e-13	0
	DSERtex	-1.95263e-13	0
	DHQTi	0.0953419	0.0953419
	ARGTRS	0	0
	DIMPtex	-4.93154e-14	0
	DINSt2pp	-2.13271e-14	0
	DTARTD	0	0
	ARGabcpp	0	1.02079e-12
	DTMPK	0.00635871	0.00635871
	DINStex	-2.03741e-14	0
	DKGLCNR1	0	0
	DTMPtex	0	0
	ARGt3pp	0	1.20796e-12
	DUMPtex	0	0
	DURADx	0	0
	DURIK1	0	8.91259e-13
	DURIPP	-7.83541e-13	2.19905e-12
	DURIt2pp	-3.83994e-14	0
	DURItex	-3.23159e-14	0
	DKGLCNR2x	0	0
	DUTPDP	0.00635871	0.00635871
	ARGtex	-3.82453e-14	0
	DXPRIi	0.00169856	0.00169856
	DXPS	0.00181289	0.00181289
	DKGLCNR2y	0	0
	DMATT	0.000242761	0.000242761
	DMPPS	0	0.00169856
	DMQMT	5.71655e-05	5.71655e-05
	DXYLK	0	0
	E4PD	5.71655e-05	5.71655e-05
	DMSOR1	0	0
	ASAD	-0.268176	-0.268176
	DMSOR1pp	0	0
	DMSOR2	0	0
	EAR100x	0	6.54481e-13
	EAR100y	0	4.03529e-13
	EAR120x	0	4.81764e-13
	DMSOR2pp	0	1.83254e-12
	EAR120y	0	6.53768e-13
	DMSOtex	0	1.83254e-12
	ASCBPL	-5.45977e-14	0
	DMSOtpp	0	0
	DMStex	0	0
	EAR121x	0	1.88384e-13
	EAR121y	0	1.12772e-13
	EAR140x	0	4.88678e-13
	FCLK	-3.34951e-14	0
	EAR140y	0	2.80259e-13
	EAR141x	0	8.35538e-14
	EAR141y	0	1.12772e-13
	EAR160x	0	4.88678e-13
	EAR160y	0	7.60709e-13
	EAR161x	0	1.25538e-12
	EAR161y	0	7.81884e-13
	EAR180x	0	3.55402e-13
	EAR180y	0	2.08504e-13
	EAR181x	0	8.75769e-13
	EAR181y	0	9.16271e-13
	ECOAH5	0.0802835	0.0802835
	ECOAH6	0.069836	0.069836
	ECOAH7	0.0677465	0.0677465
	ECOAH8	0.0124652	0.0124652
	EDA	-5.23583e-14	5.71649e-14
	EDD	0	4.39858e-13
	EDTXS1	0.00208949	0.00208949
	EDTXS2	0.00208949	0.00208949
	EDTXS3	0	2.52419e-15
	EDTXS4	0	-7.05532e-16
	EAR40x	0	-1.12505e-13
	EAR40y	0	2.70935e-13
	EAR60x	0	4.19769e-13
	EAR60y	0	2.70935e-13
	EGMEACPR	5.12695e-07	5.12695e-07
	FCLPA	-1.82872e-14	0
	ENLIPAabctex	0	2.17633e-15
	ENO	-1.12031	-1.12031
	EAR80x	0	2.64418e-13
	EAR80y	0	3.66508e-13
	ECA4COLIPAabctex	0	1.46603e-12
	ENTCS	5.71655e-05	5.71655e-05
	ENTERES	0	2.52561e-13
	ENTERES2	0	2.13163e-13
	EPMEACPR	5.12695e-07	5.12695e-07
	ECA4OALpp	3.87783e-19	1.29526e-15
	ECAP1pp	0	8.2854e-16
	ECAP2pp	0	8.2854e-16
	ECAP3pp	2.8536e-19	8.2854e-16
	ECAtpp	0	3.31416e-15
	ETHAAL	-5.03387e-14	2.32703e-13
	ETHAt2pp	-7.93869e-14	3.08639e-13
	ECOAH1	0.0802843	0.0802843
	FCLT	0.000114331	0.000114331
	ECOAH2	0.0802843	0.0802843
	ECOAH3	0.0802843	0.0802843
	ETHAtex	-7.9245e-14	0
	ETHSO3abcpp	-3.29182e-14	0
	ETHSO3tex	-1.25414e-13	0
	ECOAH4	0.0802835	0.0802835
	ETOHtex	-1.30314e-13	0
	FDH4pp	0	1.44075e-12
	ETOHtrpp	-7.95458e-14	0
	F6PA	-0.00164421	-0.00164421
	F6PP	0	1.57846e-12
	FHL	0	0
	FLDR2	0	2.96353e-12
	F6Pt6_2pp	-5.48602e-14	0
	FLVR	0	2.55168e-12
	FDH5pp	0	2.17197e-12
	FLVRx	0	6.04555e-13
	FMETTRS	0	3.09956e-14
	FMNAT	5.71655e-05	5.71655e-05
	FMNRx	0	2.54132e-13
	F6Ptex	-3.01876e-14	0
	FA100ACPHi	0	1.54988e-12
	FA120ACPHi	0	1.70454e-12
	FA140ACPHi	0	1.70632e-12
	FA141ACPHi	0	1.52551e-12
	FA160ACPHi	0	1.33543e-12
	FA161ACPHi	0	1.63573e-12
	FMNRx2	0	2.35974e-13
	FOMETRi	0	1000
	FORCT	0	0
	FDMO	0	0
	FORt2pp	0	6.02709e-12
	FORtex	-5.46146e-13	0
	FORtppi	1.29853e-15	8.29478e-12
	FRD2	0	10.6101
	FRD3	0	10.528
	FRUK	0	7.33016e-13
	FRULYSDG	0	0
	FRULYSE	0	0
	FA80ACPHi	0	9.83233e-13
	FDMO2	0	0
	FRULYSK	0	0
	FRULYSt2pp	0	0
	FRULYStex	0	0
	FRUURt2rpp	0	0
	FRUURtex	0	0
	FACOAE100	0	1.03244e-12
	FACOAE120	0.0104475	0.0104475
	FACOAE140	0.00208949	0.00208949
	FRUpts2pp	-1.46603e-12	0
	FRUptspp	0	5.93999e-13
	FRUtex	0	0
	FTHFD	0	8.20957e-13
	FTHFLi	0	0.0295038
	FUCtex	0	0
	FUCtpp	0	0
	FUM	3.63722	3.63722
	FUMt2_2pp	-3.36904e-12	0
	FUMt2_3pp	0	0
	FACOAE141	0	8.31486e-13
	FACOAE160	0.0310955	0.0310955
	FACOAE161	0.0241859	0.0241859
	FACOAE180	0	4.8387e-13
	FACOAE181	0.0124652	0.0124652
	FUMtex	-8.98305e-14	0
	FUSAtex	0	6.0871e-12
	FDMO3	-7.85408e-14	0
	FUSAtpp	0	7.22709e-12
	G1PACT	0.0183176	0.0183176
	G1PPpp	0	0
	FACOAE60	0	9.20554e-13
	FACOAE80	7.69043e-07	7.69044e-07
	FACOAL100t2pp	-3.54114e-14	0
	FACOAL120t2pp	0	4.95263e-13
	FACOAL140t2pp	0	2.2895e-13
	G1PTT	0.00208949	0.00208949
	G1Ptex	0	0
	G1SAT	0.00137197	0.00137197
	FACOAL141t2pp	0	1.93451e-13
	FDMO4	0	0
	FACOAL160t2pp	0	5.58489e-13
	FACOAL161t2pp	0	3.10532e-13
	FACOAL180t2pp	0	6.70341e-13
	FACOAL181t2pp	0	6.44981e-13
	FACOAL60t2pp	0	1.18629e-12
	FACOAL80t2pp	0	0
	G2PP	0	8.06886e-13
	G2PPpp	0	1.46864e-14
	G3PAT120	0	1.4854e-13
	G3PAT140	0	4.29559e-13
	G3PAT141	0	3.61709e-13
	G3PAT160	0	0.0155477
	G3PAT161	0	0.0120929
	G3PAT180	0	5.04229e-13
	FADRx	0.515015	0.515015
	FDMO6	-2.10756e-13	0
	FADRx2	0	1.78909e-12
	FALDH2	0	0
	FALDtex	0	0
	FALDtpp	0	0
	FALGTHLs	0	0
	G3PAT181	0	0.00623258
	G3PCabcpp	0	6.46767e-14
	G3PCtex	-8.4321e-14	0
	G3PD2	-0.0430813	-0.0430813
	G3PD5	0	1.26324e-12
	G3PD6	0	1.60205e-12
	FBA	-0.270002	-0.270002
	FBA3	0	1.20392e-12
	G3PD7	0	9.75177e-13
	FE2abcpp	0	5.23849e-13
	FBP	0.270002	0.270002
	G3PEabcpp	-4.23823e-13	5.02089e-13
	FE2t2pp	0	5.4129e-12
	G3PEtex	-4.9696e-14	0
	G3PGabcpp	0	3.76951e-13
	G3PGtex	-3.7948e-14	0
	G3PIabcpp	0	0
	G3PItex	0	0
	FCI	-7.18275e-14	0
	G3PSabcpp	0	0
	FE2t3pp	0	9.26412e-12
	G3PStex	-5.47525e-14	0
	G3PT	0	2.44335e-12
	GGPTRCS	0	4.17949e-14
	GHBDHx	0	0
	GHMT2r	0.264193	0.264193
	G5SADs	0.055063	0.055063
	FE2tex	0.00398031	995.078
	G5SD	0.055063	0.055063
	G6PDA	0	1.82011e-12
	GK1	0.0606406	0.0606406
	GLBRAN2	0	1000
	GLCATr	0	0
	G6PDH2r	0	7.79325e-11
	FE2tpp	0.00398031	0.00398031
	G6PP	0	2.51138e-11
	G6Pt6_2pp	-4.65286e-14	0
	G6Ptex	-3.55307e-14	0
	GAL1PPpp	0	0
	GLCDpp	0	1.25385e-11
	FE3DCITabcpp	-9.10973e-14	0
	GLCNt2rpp	0	6.78145e-12
	GAL1Ptex	0	0
	GALBDtex	0	0
	GALCTD	0	0
	GALCTLO	0	0
	GALCTND	0	0
	GLCNtex	0	0
	GLCP	0	999.081
	GLCP2	0	999.081
	GALCTNLt2pp	0	0
	FE3DCITtonex	-4.57678e-14	0
	GALCTNLtex	0	0
	GALCTNt2pp	0	0
	GALCTNtex	0	0
	GALCTt2rpp	0	0
	GLCRAL	0	0
	GLCRD	0	0
	GLCRt2rpp	0	0
	GALCTtex	0	0
	FE3DHBZR	0	0
	GALKr	-2.23064e-14	0
	GALM2pp	0	0
	GALS3	-1.9335e-14	0
	GLCRtex	0	0
	GLCS1	0.0395255	999.12
	GLCTR1	0.00208949	0.00208949
	GLCTR2	0.00208949	0.00208949
	GALT1	0.00208949	0.00208949
	FE3DHBZSabcpp	0	0
	GALTptspp	0	0
	GLCTR3	0.00208949	0.00208949
	FE3DHBZStonex	0	0
	GLCUR1Ptex	0	0
	GALTtex	0	0
	GLCURt2rpp	0	0
	GLCURtex	0	0
	GLCabcpp	0	0
	GALURt2rpp	0	0
	GALURtex	0	0
	GALUi	0.00835796	0.00835796
	GLCptspp	0	9.60071e-12
	FE3HOXR1	0	3.50219e-12
	GLCt2pp	0	0
	GALabcpp	0	7.24612e-12
	FE3HOXR2	0	2.61873e-12
	GLCtex_copy1	-1000	0
	FE3HOXR3	0	-2.10539e-12
	GLCtex_copy2	0	1000
	GLDBRAN2	0	1000
	FE3HOXUtex	0	9.74885e-12
	GLGC	0.0395255	999.12
	FE3HOXUtpp	0	4.47215e-12
	GLNS	0.445403	0.445403
	FE3HOXabcpp	0	8.18226e-12
	GLNTRS	0	1.10205e-12
	FE3HOXexs	0	6.0407e-12
	GLNabcpp	0	0
	GLNtex	0	0
	GLTPD	0	0
	GLU5K	0.055063	0.055063
	GLUABUTt7pp	0	1000
	GALt2pp	-1.06592e-12	0
	GALtex	-2.98193e-14	0
	GAM6Pt6_2pp	-6.29168e-14	0
	GAMAN6Ptex	-4.88602e-14	0
	GAMptspp	0	0
	GAMtex	0	0
	GAPD	-0.713986	-0.713986
	GLUCYS	5.71655e-05	5.71655e-05
	GLUDC	-5.68444e-13	1.8645e-11
	GLUDy	-2.12734	-2.12734
	GLUN	0	2.12575e-11
	GLUNpp	0	0
	GLUPRT	0.111533	0.111533
	GLUR	-0.0070693	-0.0070693
	GARFT	0.0820292	0.111533
	FE3HOXtonex	0	8.34684e-12
	GART	0	0.0295038
	GLUSy	0	1.11103e-11
	GLUTRR	0.00137197	0.00137197
	GLUTRS	0.00137197	0.00137197
	GLUabcpp	0	2.62377e-11
	GBBTNtex	0	0
	GCALDD	0.000228662	0.000228662
	GDMANE	0	0
	GLUt2rpp	-1000	-2.16005e-12
	FE3Ri	0	-1.95993e-12
	GLUt4pp	0	1000
	GLUtex	-1.48499e-13	0
	GDPDPK	0	7.75417e-12
	GDPMNH	0	1.03226e-11
	GLXCL	0	2.24892e-11
	FE3abcpp	0	6.65885e-11
	GLYALDtex	4.57006e-13	0
	GDPMNP	0	1.25284e-11
	GDPTPDP	0	1.80043e-11
	GLYALDtpp	-1.64027e-13	0
	GDPtex	0	0
	FE3tex	-995.074	5.77313e-11
	GF6PTA	0.0183176	0.0183176
	GGGABADr	0	4.69536e-12
	GGGABAH	0	8.40564e-12
	GGPTRCO	0	8.40564e-12
	GLYAT	-9.02174e-13	5.88434e-11
	GLYBabcpp	0	4.04821e-12
	GLYBt2pp	0	0
	GLYBtex	0	0
	GLYC2Pabcpp	0	0
	GLYC2Ptex	-1.34001e-13	0
	GLYC3Pabcpp	0	2.04386e-12
	FECRMR1	0	3.769e-12
	GLYC3Pt6pp	0	-2.92581e-12
	GLYC3Ptex	-1.43961e-13	0
	GTPDPDP	0	1.70332e-12
	GLYCAt2rpp	-2.06878e-13	0
	GTPDPK	0	4.59715e-12
	FECRMR2	0	4.72631e-12
	GTPHs	0	2.29624e-12
	GLYCAtex	-2.03949e-13	0
	GLYCDx	0.00164421	0.00164421
	GLYCK	0	1.41745e-11
	GTPtex	0	0
	GUACYC	0	3.03386e-11
	GLYCK2	0	1.25069e-11
	FECRMR3	0	5.27627e-12
	GLYCL	0	1.22429e-10
	GLYCLTDx	0	2.65443e-11
	GLYCLTDy	0	1.98089e-11
	GUAD	0	2.80217e-11
	GUAPRT	0	1.57954e-11
	GUAt2pp	0	1.10397e-10
	GUAtex	-5.38645e-14	0
	GUAtpp	-2.92348e-12	0
	GUI1	-1.20929e-13	0
	GUI2	-1.01279e-13	0
	GUR1PPpp	0	0
	H2O2tex	0	0
	H2Otex	-508.065	-10.5273
	H2Otpp	-10.5325	-10.5325
	H2SO	0	5.49762e-13
	GLYCLTt2rpp	-1000	0
	GLYCLTt4pp	0	1000
	GLYCLTtex	-3.66057e-13	0
	GLYCTO2	0	0.000228662
	GLYCTO3	0	0.000228662
	GLYCTO4	0	0.000228662
	GLYCtex	-1.20085e-13	0
	GLYCtpp	-0.00164421	-0.00164421
	GLYK	0	4.77842e-11
	H2St1pp	0	1.38197e-12
	H2Stex	-2.28064e-13	1.44561e-15
	H2tex	0	0
	FECRMUtex	0	9.11598e-12
	H2tpp	0	0
	FECRMUtpp	0	2.54962e-13
	HACD1	0.0802843	0.0802843
	HACD2	0.0802843	0.0802843
	HACD3	0.0802843	0.0802843
	HACD4	0.0802835	0.0802835
	HACD5	0.0802835	0.0802835
	HACD6	0.069836	0.069836
	GLYOX	0	3.21055e-13
	GLYOX3	0	7.56954e-13
	GLYTRS	0	0
	GLYt2pp_copy1	0	1000
	GLYt2pp_copy2	-1000	0
	HACD7	0.0677465	0.0677465
	HACD8	0.0124652	0.0124652
	HADPCOADH3	-1.12772e-14	0
	HBZOPT	5.71655e-05	5.71655e-05
	HCINNMt2rpp	0	0
	FECRMabcpp	0	7.15536e-13
	HCINNMtex	0	0
	HCO3E	0.119843	0.119843
	HCYSMT	0	4.20429e-14
	GLYt4pp	0	1000
	GLYtex	-1.47816e-13	0
	GMAND	0	0
	HCYSMT2	-1.63257e-14	0
	GMHEPAT	0.00835796	0.00835796
	FECRMexs	0	7.09527e-14
	GMHEPK	0.00835796	0.00835796
	HDCAtexi	-1.24789e-14	0
	HDCEAtexi	-1.85113e-14	0
	HEMEOS	5.71655e-05	5.71655e-05
	HEPK1	0.00208949	0.00208949
	GMHEPPA	0.00835796	0.00835796
	GMPR	0	6.80865e-13
	HEPK2	0.00208949	0.00208949
	HEPT1	0.00208949	0.00208949
	FECRMtonex	0	5.92056e-13
	GMPS2	0.0606406	0.0606406
	FEENTERR1	0	-5.53488e-14
	GMPtex	0	0
	GND	0	4.7936e-12
	GNK	0	1.1984e-12
	HEPT2	0.00208949	0.00208949
	HEPT3	0.00208949	0.00208949
	HEPT4	0.00208949	0.00208949
	HETZK	0	0
	HEX1	0	1.02287e-12
	HEX4	0	6.56758e-13
	HEX7	0	7.20093e-13
	GOFUCR	0	0
	GP4GH	0	0
	GPDDA1	0	0
	HEXt2rpp	-5.77553e-13	0
	FEENTERR2	0	1.51468e-13
	GPDDA1pp	-8.34306e-14	0
	GPDDA2	0	1.0591e-13
	FEENTERR3	0	6.283e-13
	GPDDA2pp	0	1.86081e-13
	HG2abcpp	0	0
	HG2t3pp	0	0
	FEENTERabcpp	-2.60888e-15	-2.41011e-14
	HG2tex	0	0
	GPDDA3	0	2.59093e-13
	GPDDA3pp	0	3.36567e-16
	HISTD	0.0235983	0.0235983
	FEENTERexs	-3.64189e-15	3.40951e-13
	HISTP	0.0235983	0.0235983
	HISTRS	0	0
	GPDDA4	0	2.80067e-13
	HISabcpp	0	4.8218e-13
	FEENTERtex	0	3.11541e-13
	GPDDA4pp	0	5.5955e-13
	FEENTERtonex	-4.30405e-15	2.54962e-13
	GPDDA5	0	0
	GPDDA5pp	0	0
	HISt2rpp	-1.28883e-12	0
	HIStex	-2.85408e-14	0
	HKNDDH	0	0
	HKNTDH	0	0
	HMBS	0.000171497	0.000171497
	HMPK1	0	0
	HOMt2pp	0	8.50013e-14
	GRTT	0.000242761	0.000242761
	GRXR	0	0.0635376
	FEENTERtpp	0	4.23899e-13
	GSNK	0	8.86496e-13
	HOMtex	-4.08913e-14	0
	GSNt2pp	-2.33996e-14	0
	FEOXAMR1	0	3.17672e-13
	GSNtex	-1.992e-14	0
	FEOXAMR2	0	5.77377e-13
	FEOXAMR3	0	4.17033e-13
	GSPMDA	0	1.50536e-12
	FEOXAMUtex	0	2.93207e-12
	GSPMDS	0	1.42122e-12
	FEOXAMUtpp	0	4.3981e-12
	GTHOXtex	-9.17424e-15	0
	HOPNTAL	0	0
	GTHOr	0	0.0635376
	FEOXAMabcpp	0	1.0269e-12
	GTHPi	0	2.79357e-13
	HPPK2	0.000228662	0.000228662
	GTHRDHpp	0	3.74985e-13
	FEOXAMexs	0	3.58902e-13
	GTHRDabc2pp	0	3.53774e-13
	HPPPNDO	0	0
	HPPPNt2rpp	0	0
	FEOXAMtonex	0	7.64887e-13
	HPPPNtex	0	0
	HPYRI	-1000	0
	HPYRRx	0	1000
	HPYRRy	0	-8.38073e-11
	HSDy	-0.175628	-0.175628
	GTHRDabcpp	0	-1.48283e-11
	GTHRDtex	3.50814e-13	0
	GTHS	5.71655e-05	5.71655e-05
	GTPCI	0.000228662	0.000228662
	GTPCII2	0.000114331	0.000114331
	FEROpp	0	248.769
	HSK	0.13556	0.13556
	HSST	0.0400684	0.0400684
	INStex	4.05757e-13	0
	FESD1s	0.000952075	0.000952075
	IPDDI	-0.0014558	0.000242761
	IPDPS	0	0.00169856
	HSTPT	0.0235983	0.0235983
	HXAND	0	-2.60579e-11
	HXAtex	6.03853e-13	0
	IPMD	0.112223	0.112223
	FESD2s	0	0
	IPPMIa	-0.112223	-0.112223
	FESR	0.00190415	0.00190415
	IPPMIb	-0.112223	-0.112223
	HXCT	0	-2.60436e-11
	LIPAabctex	0	-4.22957e-14
	HXPRT	0	-2.60265e-11
	HYD1pp	0	0
	IPPS	0.112223	0.112223
	ISETACabcpp	0	0
	ISETACtex	0	0
	K2L4Aabcpp	0	-5.89461e-14
	K2L4Aabctex	0	-6.24071e-14
	KARA1	-0.217777	-0.217777
	HYD2pp	0	0
	HYD3pp	0	0
	LIPOCT	0	7.69043e-07
	HYPOE	0	-1.17794e-11
	KARA2	0.0723685	0.0723685
	KAS14	0	-7.21568e-12
	KAS15	0	-7.74903e-12
	LIPOS	7.69043e-07	7.69043e-07
	KDOCT2	0.00626847	0.00626847
	KDOPP	0.00626847	0.00626847
	HYXNtex	8.39629e-13	0
	HYXNtpp	8.79596e-13	0
	Htex	4.92552	1000
	KDOPS	0.00626847	0.00626847
	LIPOt2pp	1.5634e-13	0
	KG6PDC	0	0
	Kabcpp	0	-3.426e-11
	Kt2pp	0.0476012	0.0476012
	Kt3pp	0	-5.13132e-11
	Ktex	0.0476012	0.0476012
	L_LACD2	0	-7.97909e-12
	I2FE2SR	5.12714e-07	5.12695e-07
	I2FE2SS	6.99829e-05	6.99829e-05
	I2FE2SS2	6.43433e-05	6.43433e-05
	I2FE2ST	0	6.15235e-06
	I4FE4SR	6.43433e-05	6.43433e-05
	I4FE4ST	6.43433e-05	6.43433e-05
	ICDHyr	2.90675	2.90675
	ICHORS_copy1	-1000	0.000285828
	ICHORS_copy2	0	1000
	ICHORT	0.000171497	0.000171497
	ICL	0.749852	0.749852
	ICYSDS	0.000452454	0.000452454
	IDOND	3.66508e-11	0
	IDOND2	0	-4.19172e-11
	IDONt2rpp	0	0
	L_LACD3	0	-7.29169e-12
	L_LACt2rpp	-7.12796e-13	0
	L_LACtex	1.45602e-12	0
	LA4NTpp	0	-2.36831e-14
	LACZ	0	0
	LACZpp	0	0
	LADGMDH	0	-1.60578e-12
	LALADGLUtex	5.95778e-13	0
	IDONtex	7.89738e-13	0
	IG3PS	0.0235983	0.0235983
	LALADGLUtpp	5.90202e-13	0
	LIPOtex	0	0
	LALALGLUtex	1.23567e-16	0
	LALALGLUtpp	0	0
	IGPDH	0.0235983	0.0235983
	IGPS	0.0141591	0.0141591
	LPADSS	0.00208949	0.00208949
	ILETA	-0.0723685	-0.0723685
	ILETRS	0	0
	ILEabcpp	0	-2.97785e-11
	ILEt2rpp	2.51659e-11	0
	ILEtex	5.82619e-13	0
	IMPC	-0.135074	-0.135074
	LALDO2x	0	-1.32386e-12
	LALDO3	0	-7.05745e-12
	LALGP	0	-1.21108e-11
	LCADi	0	-7.5527e-12
	LCARR	0	-1.46797e-12
	LCARS	0	-1.51231e-12
	IMPD	0.0606406	0.0606406
	IMPtex	5.99478e-13	0
	INDOLEt2pp	0	1000
	INDOLEt2rpp	5.85458e-13	1000
	INDOLEtex	5.93143e-13	0
	INOSTt4pp	0	0
	INSH	0	-1.94351e-11
	INSK	0	-2.11906e-11
	INSTtex	0	0
	LCTSt3ipp	0	-4.26934e-11
	LCTStex	5.12149e-13	0
	LCTStpp	0	-4.17699e-11
	INSt2pp_copy1	0	1000
	LDH_D	3.66323e-11	-1.19327e-11
	LPLIPAL1A120pp	0	-4.90618e-12
	LDH_D2	0	-2.79845e-11
	LEUTAi	0.112223	0.112223
	LEUTRS	0	0
	INSt2pp_copy2	-1000	0
	LEUabcpp	0	-2.95273e-11
	LPLIPAL1A140pp	0	-4.1086e-12
	LEUt2rpp	3.61118e-11	0
	LEUtex	9.47833e-13	0
	LYStex	8.83393e-13	0
	LYXI	1.24073e-12	0
	LGTHL	0	4.18867e-13
	LPLIPAL1A141pp	0	2.94009e-13
	LIPACabcpp	0	9.63477e-13
	LIPAHT2ex	0	1.25925e-15
	LIPAHTex	0	-1.21994e-17
	LIPAMPL	0	0
	LIPATPT	0	0
	LIPAabcpp	0	1.03032e-15
	LYXt2pp	0	0
	LYXtex	0	0
	M1PD	0	0
	MACPD	0	9.29518e-13
	MALCOAMT	5.12695e-07	5.12695e-07
	MALDDH	0	0
	MALDt2_2pp	0	0
	LPLIPAL1A160pp	0	3.68594e-13
	MALDtex	0	0
	MALS	0.750081	0.750081
	MALTATr	0	0
	MELIBt2pp	-2.42951e-14	-3.54426e-13
	LPLIPAL1A161pp	0	2.53165e-13
	MELIBt3ipp	0	2.11592e-12
	MELIBtex	-3.00612e-14	0
	MALTHXabcpp	-9.80724e-15	0
	MALTHXtexi	-6.53095e-15	0
	MALTPTabcpp	0	0
	LPLIPAL1A180pp	0	9.82521e-13
	MALTPTtexi	0	0
	MEOHtex	-5.12695e-07	-5.12695e-07
	MEOHtrpp	-5.12695e-07	-5.12695e-07
	MEPCT	0.00169856	0.00169856
	MALTTRabcpp	0	0
	MALTTRtexi	0	0
	LPLIPAL1A181pp	0	2.19421e-13
	MALTTTRabcpp	0	0
	MALTTTRtexi	0	0
	MALTabcpp	0	0
	METAT	0.00218921	0.00218921
	METDabcpp	0	0
	METDtex	0	0
	METOX1s	0	4.63412e-13
	METOX2s	0	2.75555e-13
	MALTptspp	0	1.96547e-14
	MALTtexi	0	0
	LPLIPAL1E120pp	0	1.13892e-13
	MALt2_2pp	0	1.65922e-12
	MALt2_3pp	0	1.1025e-12
	METS	0.0404119	0.0404119
	METSOX1abcpp	0	0
	METSOX1tex	0	0
	MALt3pp	0	2.46764e-12
	METSOX2abcpp	0	0
	MALtex	-5.30754e-14	0
	LPLIPAL1E140pp	0	1.49341e-13
	MAN1PT2	0	1.46603e-12
	MAN6PI	-3.33558e-14	-1.90051e-28
	LPLIPAL1E141pp	0	2.63985e-13
	MAN6Pt6_2pp	-4.34763e-14	0
	METSOX2tex	-2.79677e-14	0
	LPLIPAL1E160pp	0	1.32353e-13
	MAN6Ptex	0	0
	METSOXR1	0	3.71076e-13
	MANAO	0	7.14264e-14
	LPLIPAL1E161pp	0	5.40167e-14
	MANGLYCptspp	0	0
	MANGLYCtex	0	0
	METSOXR2	0	4.34658e-13
	METTRS	0	0
	LPLIPAL1E180pp	0	1.93543e-13
	METabcpp	-3.32773e-14	0
	METtex	-4.35067e-14	0
	MANPGH	0	0
	MANptspp	0	0
	MANtex	0	0
	MCITD	0	8.49512e-13
	MG2t3_2pp	0.00211564	0.00211564
	LPLIPAL1E181pp	0	2.21484e-13
	MG2tex	0.00211564	0.00211564
	MG2tpp	0	3.00543e-12
	MCITL2	0	8.92109e-13
	MCITS	0	4.01963e-13
	MG2uabcpp	0	6.70584e-13
	LPLIPAL1G120pp	0	1.69158e-13
	MGSA	0	1.48537e-12
	MI1PP	0	0
	MICITDr	0	5.31088e-13
	MCOATA	0.00835899	0.00835899
	MCPST	0	0
	MINCYCtex	0	5.79702e-12
	LPLIPAL1G140pp	0	1.71718e-13
	MINCYCtpp	0	4.3981e-12
	MCTP1App	0.00155167	0.00293108
	MINOHPtexi	0	0
	MCTP1Bpp	0.000344788	0.000344788
	LPLIPAL1G141pp	0	2.54322e-13
	MCTP2App	0.000172522	0.000172522
	MDDCP1pp	0.00139658	0.00277599
	MDDCP2pp	0.000172522	0.000172522
	MDDCP3pp	0	0.00137941
	MLDCP1App	0.00015509	0.00015509
	MLDCP1Bpp	0	8.74778e-13
	MLDCP2App	0	3.49312e-12
	MLDCP2Bpp	0	2.85444e-12
	MLDCP3App	0.000344788	0.000344788
	MLDEP1pp	0.000344788	0.000344788
	MDDCP4pp	0	0.00137941
	MDDCP5pp	0	3.49312e-12
	LPLIPAL1G160pp	0	1.64462e-12
	MDDEP1pp	0	0.00137941
	MDDEP2pp	0	2.49092e-12
	MLDEP2pp	0	2.26742e-12
	MLTG1	0	0
	MLTG2	0	8.77325e-13
	MDDEP3pp	0	0.00137941
	MDDEP4pp	0	1.49633e-13
	LPLIPAL1G161pp	0	2.59644e-13
	MDH	4.38693	4.38699
	MLTG3	0	5.55361e-13
	MLTG4	0	1.45395e-12
	MDH2	0	9.79094e-13
	LPLIPAL1G180pp	0	3.081e-13
	MDH3	0	1.92392e-12
	MLTG5	0	1.2324e-12
	MLTGY1pp	0	5.88291e-14
	MLTGY2pp	0	9.27306e-14
	MLTGY3pp	0	1.02281e-13
	MLTGY4pp	0	1.83684e-13
	ME1	0	8.80531e-13
	ME2	0	8.64258e-13
	MECDPDH5	0.00169856	0.00169856
	MECDPS	0.00169856	0.00169856
	MLTP1	2.5729e-13	0
	MLTP2	-1.11617e-12	0
	MLTP3	-1.11617e-12	0
	MMCD	0	1.57636e-13
	MMETt2pp	-2.48071e-14	0
	LPLIPAL1G181pp	0	8.69844e-13
	MMETtex	-1.9291e-14	0
	MMM	0	3.84416e-13
	MOADSUx	0.000126123	0.000126123
	MOAT	0.00208949	0.00208949
	MN2t3pp	0	-3.75916e-13
	LPLIPAL2A120	0	1.15232e-12
	MN2tpp	0.000168677	0.000168677
	MOAT2	0.00208949	0.00208949
	LPLIPAL2A140	0	3.31691e-13
	MOAT3C	0.00208949	0.00208949
	MN6PP	0	1.73081e-12
	LPLIPAL2A141	0	1.10777e-12
	MNLptspp	-1.71558e-14	0
	MOBDabcpp	3.51196e-05	3.51196e-05
	MOBDtex	3.51196e-05	3.51196e-05
	LPLIPAL2A160	0	2.13986e-13
	MOCDS	1.79443e-06	1.79443e-06
	MOCOS	3.33252e-05	3.33252e-05
	MOGDS	1.79443e-06	1.79443e-06
	MOHMT	0.000147656	0.000147656
	MOX	0.000310693	0.000367859
	MPTAT	6.30615e-05	6.30615e-05
	MPTG	0.00344839	0.00344839
	MNLtex	-5.13469e-14	0
	MNNH	-1.07303e-13	0
	MNt2pp	0	6.61605e-12
	MNtex	0.000168677	0.000168677
	NDPK6	0	2.83161e-12
	MPTG2	0.000172522	0.000172522
	MPTS	6.30615e-05	6.30615e-05
	MPTSS	0.000126123	0.000126123
	MSAR	0	7.7441e-14
	NDPK7	-4.44562e-13	3.39357e-12
	NDPK8	-6.28613e-13	3.54546e-12
	LPLIPAL2A161	0	8.3489e-13
	NH4tex	2.69326	2.69326
	NH4tpp	2.69326	2.69326
	NHFRBO	0	3.14071e-13
	MSO3abcpp	-2.22744e-13	0
	MSO3tex	-2.51294e-13	0
	MTAN	0.00172881	0.00172881
	MTHFC	0.217161	0.217161
	MTHFD	0.217161	0.217161
	MTHFR2	0.0404691	0.0404691
	NI2abcpp	0	1.54303e-12
	NI2t3pp	0	4.54673e-12
	MTHTHFSs	0.000343506	0.000343506
	MTRPOX	0	0
	N2Otex	0	0
	NI2tex	7.86987e-05	7.86987e-05
	LPLIPAL2A180	0	2.42409e-13
	NI2tpp	7.86987e-05	7.86988e-05
	NI2uabcpp	0	1.50536e-12
	N2Otpp	0	1.04717e-12
	NACODA	0	7.98579e-13
	NACtex	0	0
	NACtpp	0	0
	NADDP	0	1.17696e-12
	NADH10	0	8.19345e-13
	NADH16pp	0	10.5278
	NMNAT	0	1.83254e-12
	NMNDA	0	5.54483e-13
	NMNN	0	5.04461e-13
	NMNPtpp	-1.12596e-13	0
	NADH17pp	0	10.5278
	NADH18pp	0	10.5278
	NMNt7pp	0	6.10847e-13
	LPLIPAL2A181	0	7.41248e-14
	NMNtex	-2.15325e-14	0
	NNAM	0	3.92386e-13
	NADH5	0	2.88611e-12
	NADH9	0	2.24901e-12
	NADK	0.000114587	0.000114587
	NNATr	0.000584216	0.000584216
	NNDMBRT	0	0
	NADN	0	1.27307e-12
	LPLIPAL2ATE120	0	3.90149e-13
	NADPHQR2	0	1.4398e-12
	NADPHQR3	0	8.7017e-13
	NNDPR	0.000584216	0.000584216
	NO2t2rpp	0	0
	NO2tex	0	0
	NADPHQR4	0	1.3511e-12
	NO3R1bpp	0	4.55861e-13
	NADPPPS	0	1.32801e-12
	LPLIPAL2ATE140	0	0
	NADS1	0.000584216	0.000584216
	NADTRHD	0	2.32875e-12
	NAMNPP	0	3.09638e-13
	NAt3_1p5pp	0	5.65792e-12
	NO3R1pp	0	9.12278e-13
	NO3R2bpp	0	5.06725e-13
	NO3R2pp	0	4.21999e-13
	NO3t7pp	0	0
	NO3tex	0	0
	NODOx	0	2.93728e-13
	NAt3_2pp	0	5.3136e-12
	NAt3pp	0	1000
	NODOy	0	0
	NAtex	0	0
	LPLIPAL2ATE141	0	0
	NDPK1	-999.801	1000
	NDPK2	0.10879	0.10879
	NOVBCNtex	0	6.62672e-11
	NOVBCNtpp	0	-2.29258e-12
	NOtex	0	0
	NDPK3	0.041988	0.041988
	NOtpp	0	0
	NDPK4	0.0084482	0.0084482
	LPLIPAL2ATE160	0	0
	NDPK5	-3.7233e-12	9.43012e-11
	NTD1	0	4.93215e-11
	NTD10	0	2.37017e-11
	NTD10pp	2.09538e-13	0
	LPLIPAL2ATE161	0	0
	NTD11	0	4.06389e-11
	NTD11pp	5.33894e-13	0
	NTD12	0	2.28775e-11
	NTD12pp	1.01503e-12	0
	NTD1pp	0	0
	NTD2	0	6.32063e-11
	URIC	0	3.03068e-12
	NTD2pp	6.98898e-13	0
	LPLIPAL2ATE180	0	0
	NTD3	0	7.4881e-11
	NTD3pp	5.35126e-13	0
	LPLIPAL2ATE181	0	0
	NTD4	0	4.67487e-11
	NTD4pp	1.11465e-12	0
	NTD9pp	6.5989e-13	0
	NTP1	0	5.06675e-11
	NTP10	0	4.16456e-11
	NTD5	0	5.27772e-11
	LPLIPAL2ATG120	0	0
	NTD5pp	4.78658e-13	0
	NTP11	0	0
	NTP12	0	6.42387e-13
	NTD6	0	5.74532e-11
	LPLIPAL2ATG140	0	0
	NTD6pp	-7.141e-14	0
	NTD7	0	3.88499e-11
	NTP3	0	5.93743e-11
	NTP3pp	0	0
	NTD7pp	8.02526e-15	0
	NTP5	0	6.81238e-11
	LPLIPAL2ATG141	0	0
	NTPP1	0	6.32057e-11
	NTPP10	4.0291e-14	3.88658e-11
	NTD8	0	5.68088e-11
	NTD8pp	0	0
	NTD9	0	5.42432e-11
	NTPP11	0	1.94712e-11
	NTPP2	0	6.59419e-11
	NTPP3	0	6.69287e-11
	NTPP4	0	5.34051e-11
	NTPP5	0	4.72796e-11
	OPMEACPS	5.12695e-07	5.12696e-07
[truncated: 651 more rows]

[truncated: 2 more sheets: Succinate, Xylose]
